# Supplementary material for: Tunneling Times in an Asymmetric Harmonic Double-Well with Application to Electron Transfers in Biological Macromolecules
Source: ACS Omega. 2024 Dec 9;9(50):49832–8. doi: 10.1021/acsomega.4c08622 (PMC11656229; doi:10.1021/acsomega.4c08622)
Supplement: Supplementary file 1 — ao4c08622_si_001.zip [file ao4c08622_si_001.zip]

Archive with 8 entries (5 files):
- Supporting Information/
- Supporting Information/Bacterial PRC/
- Supporting Information/Bacterial PRC/BL_HL.nb
- Supporting Information/Bacterial PRC/HL_QA.nb
- Supporting Information/Bacterial PRC/P*_BL.nb
- Supporting Information/DNA Photolyase/
- Supporting Information/DNA Photolyase/single_step_CPD.nb
- Supporting Information/Supporting Information.pdf
