# Supplementary material for: Tunneling Times in an Asymmetric Harmonic Double-Well with Application to Electron Transfers in Biological Macromolecules
Source: ACS Omega. 2024 Dec 9;9(50):49832–8. doi: 10.1021/acsomega.4c08622 (PMC11656229; doi:10.1021/acsomega.4c08622)
Supplement: Supplementary file 1 — ao4c08622_si_001.zip [file ao4c08622_si_001.zip › Supporting Information/Bacterial PRC/BL_HL.nb]

(* Content-type: application/vnd.wolfram.mathematica *)

(*** Wolfram Notebook File ***)
(* http://www.wolfram.com/nb *)

(* CreatedBy='Mathematica 13.0' *)

(*CacheID: 234*)
(* Internal cache information:
NotebookFileLineBreakTest
NotebookFileLineBreakTest
NotebookDataPosition[       158,          7]
NotebookDataLength[    168146,       3248]
NotebookOptionsPosition[    162544,       3156]
NotebookOutlinePosition[    162947,       3172]
CellTagsIndexPosition[    162904,       3169]
WindowFrame->Normal*)

(* Beginning of Notebook Content *)
Notebook[{

Cell[CellGroupData[{
Cell["Bacterial PRC: BL to HL", "Title",
 CellChangeTimes->{{3.935056203903824*^9, 3.935056230726199*^9}, {
  3.935057320884088*^9, 
  3.935057326255868*^9}},ExpressionUUID->"5fe64600-4719-400f-9624-\
9a807217e195"],

Cell[BoxData[
 RowBox[{"(*", 
  RowBox[{
   RowBox[{
   "Defining", " ", "the", " ", "relevant", " ", "physical", " ", "constants",
     " ", 
    RowBox[{"(", 
     RowBox[{"SI", " ", "units"}], ")"}]}], ":"}], "*)"}]], "Input",
 CellChangeTimes->{{3.934967609006109*^9, 3.9349676118594713`*^9}, {
  3.9349704142148867`*^9, 3.934970418316701*^9}},
 CellLabel->"In[54]:=",ExpressionUUID->"d7f30c5a-92f3-491c-8c01-8136dc47b98e"],

Cell[CellGroupData[{

Cell[BoxData[{
 RowBox[{"\[HBar]", "=", 
  RowBox[{"1.0545", "*", 
   RowBox[{"10", "^", 
    RowBox[{"(", 
     RowBox[{"-", "34"}], ")"}]}]}]}], "\[IndentingNewLine]", 
 RowBox[{"m", "=", 
  RowBox[{"9.1093", "*", 
   RowBox[{"10", "^", 
    RowBox[{"(", 
     RowBox[{"-", "31"}], ")"}]}]}]}], "\[IndentingNewLine]", 
 RowBox[{"\[Omega]", "=", 
  RowBox[{"3.5", "*", 
   RowBox[{"10", "^", 
    RowBox[{"(", "15", ")"}]}]}]}], "\[IndentingNewLine]", 
 RowBox[{"a", "=", 
  RowBox[{"5.99013", "*", 
   RowBox[{"10", "^", 
    RowBox[{"(", 
     RowBox[{"-", "10"}], ")"}]}]}]}], "\[IndentingNewLine]", 
 RowBox[{"b", "=", 
  RowBox[{"\[HBar]", "*", "\[Omega]"}]}], "\[IndentingNewLine]", 
 RowBox[{"c", "=", 
  RowBox[{"Sqrt", "[", 
   RowBox[{
    RowBox[{"a", "^", "2"}], "-", 
    RowBox[{"(", 
     RowBox[{"2", "*", 
      RowBox[{"\[HBar]", "/", 
       RowBox[{"(", 
        RowBox[{"m", "*", "\[Omega]"}], ")"}]}]}], ")"}]}], "]"}]}]}], "Input",\

 CellChangeTimes->{{3.8738999463911896`*^9, 3.8738999524089737`*^9}, 
   3.873900554676289*^9, {3.8739007271381197`*^9, 3.873900732579378*^9}, {
   3.8739017884093266`*^9, 3.873901795354223*^9}, {3.8739019330190806`*^9, 
   3.873901933579196*^9}, {3.873901986186135*^9, 3.873901993281705*^9}, {
   3.8739020448572006`*^9, 3.873902046289362*^9}, {3.8739024414270425`*^9, 
   3.8739024624447355`*^9}, {3.8739036702459297`*^9, 3.873903677126527*^9}, {
   3.8739042799623184`*^9, 3.8739043160155115`*^9}, {3.873904439279398*^9, 
   3.873904439662422*^9}, {3.8739046933992033`*^9, 3.8739047023115263`*^9}, {
   3.8739049525202*^9, 3.8739049838511133`*^9}, {3.8739050749510703`*^9, 
   3.873905086719129*^9}, {3.8739052030474987`*^9, 3.873905241403318*^9}, {
   3.873905401063839*^9, 3.873905408575946*^9}, {3.873905478073908*^9, 
   3.8739054784237013`*^9}, {3.8739058356862183`*^9, 
   3.8739058563122416`*^9}, {3.873906127594781*^9, 3.8739061288499384`*^9}, {
   3.8739063941484823`*^9, 3.873906394699114*^9}, {3.8739065721306934`*^9, 
   3.8739066016853704`*^9}, {3.87562376716133*^9, 3.8756237794261637`*^9}, {
   3.8756241939989347`*^9, 3.8756241972351017`*^9}, {3.875624287232053*^9, 
   3.875624327078101*^9}, {3.8782204044242487`*^9, 3.878220436218068*^9}, {
   3.878220503553391*^9, 3.878220503814352*^9}, {3.8782205390610447`*^9, 
   3.878220595058139*^9}, {3.8800193403148746`*^9, 3.880019340516412*^9}, {
   3.8800282911252213`*^9, 3.8800282967577753`*^9}, 3.880028517439087*^9, {
   3.8800286317380753`*^9, 3.880028632163949*^9}, 3.880028692621065*^9, {
   3.880028783278104*^9, 3.880028783797879*^9}, 3.8800288571725388`*^9, {
   3.8800289637784557`*^9, 3.880028964234557*^9}, {3.880029000061914*^9, 
   3.880029000557251*^9}, {3.880029065429625*^9, 3.880029065916151*^9}, 
   3.880029110910797*^9, {3.88002914171782*^9, 3.880029142158584*^9}, {
   3.8800292140959463`*^9, 3.880029270727078*^9}, {3.88002930486301*^9, 
   3.8800293052812557`*^9}, 3.880029371200526*^9, {3.880029409478121*^9, 
   3.880029410961833*^9}, 3.880029470299759*^9, {3.880029504298567*^9, 
   3.880029505094962*^9}, {3.880029557788582*^9, 3.880029558310734*^9}, {
   3.880029591185403*^9, 3.880029621254436*^9}, {3.880029673727476*^9, 
   3.880029702936627*^9}, {3.886509438424159*^9, 3.8865094395998297`*^9}, 
   3.88650948736973*^9, 3.886509716894188*^9, {3.886509783249735*^9, 
   3.8865097835421667`*^9}, {3.8865098307446327`*^9, 
   3.8865098327693863`*^9}, {3.886509945354209*^9, 3.886509945595323*^9}, 
   3.886510000595972*^9, {3.88651008932899*^9, 3.8865100896332617`*^9}, {
   3.893333720890379*^9, 3.8933337212976933`*^9}, {3.8943603831434517`*^9, 
   3.894360404754094*^9}, {3.894360612024785*^9, 3.8943606195597887`*^9}, {
   3.894360689357555*^9, 3.894360690558998*^9}, {3.894360817398168*^9, 
   3.894360821213064*^9}, {3.894360925958694*^9, 3.894360948512788*^9}, {
   3.8943624578041677`*^9, 3.89436245895513*^9}, {3.8944566205972347`*^9, 
   3.8944566211630383`*^9}, {3.8944584759093323`*^9, 3.894458480444577*^9}, {
   3.894458704181608*^9, 3.8944587095084476`*^9}, {3.89446159408482*^9, 
   3.894461603580634*^9}, {3.894461792499248*^9, 3.894461797624606*^9}, {
   3.894461917725871*^9, 3.8944619248164997`*^9}, {3.894462248497773*^9, 
   3.8944622527973557`*^9}, {3.8944624162096443`*^9, 
   3.8944624203463383`*^9}, {3.894462569224454*^9, 3.894462573574651*^9}, {
   3.894462757998148*^9, 3.894462762242113*^9}, {3.894462872992792*^9, 
   3.89446288558204*^9}, {3.8944630677765207`*^9, 3.8944630728800707`*^9}, {
   3.894463243780725*^9, 3.894463251825862*^9}, {3.894463483813303*^9, 
   3.8944634873731003`*^9}, {3.894620207572687*^9, 3.894620208334755*^9}, {
   3.8946215926737137`*^9, 3.894621594890459*^9}, {3.8946217273450947`*^9, 
   3.894621730296371*^9}, {3.894621842348752*^9, 3.894621845958226*^9}, {
   3.910795881399907*^9, 3.9107958818461*^9}, {3.910795974231226*^9, 
   3.910795975119216*^9}, {3.910796072993465*^9, 3.9107960734785643`*^9}, 
   3.935057140100485*^9},
 CellLabel->"In[55]:=",ExpressionUUID->"983cfaef-aa7b-4664-b3f1-40b2ebeb1be4"],

Cell[BoxData["1.0545`*^-34"], "Output",
 CellChangeTimes->{3.935056269205887*^9, 3.9350571445795393`*^9},
 CellLabel->"Out[55]=",ExpressionUUID->"5a7d3a86-ccf5-426a-87aa-65f74f54af90"],

Cell[BoxData["9.1093`*^-31"], "Output",
 CellChangeTimes->{3.935056269205887*^9, 3.93505714458162*^9},
 CellLabel->"Out[56]=",ExpressionUUID->"83404017-da7c-4653-a20d-6a0fe77f7447"],

Cell[BoxData["3.5`*^15"], "Output",
 CellChangeTimes->{3.935056269205887*^9, 3.9350571445863047`*^9},
 CellLabel->"Out[57]=",ExpressionUUID->"733ed14f-e6bb-44cd-9f48-3807b64e9120"],

Cell[BoxData["5.99013`*^-10"], "Output",
 CellChangeTimes->{3.935056269205887*^9, 3.935057144589596*^9},
 CellLabel->"Out[58]=",ExpressionUUID->"040de604-d176-476f-b5a9-a9d007add876"],

Cell[BoxData["3.69075`*^-19"], "Output",
 CellChangeTimes->{3.935056269205887*^9, 3.935057144591929*^9},
 CellLabel->"Out[59]=",ExpressionUUID->"a06f3bea-e269-4b48-9389-4253092dd719"],

Cell[BoxData["5.409875567231542`*^-10"], "Output",
 CellChangeTimes->{3.935056269205887*^9, 3.935057144594041*^9},
 CellLabel->"Out[60]=",ExpressionUUID->"6cd01eb0-6059-4c32-a537-ee60e97a8798"]
}, Open  ]],

Cell[BoxData[
 RowBox[{"(*", 
  RowBox[{"Defining", " ", "the", " ", "bistable", " ", 
   RowBox[{"potential", ":"}]}], "*)"}]], "Input",
 CellChangeTimes->{{3.934967670908803*^9, 3.9349676719268093`*^9}},
 CellLabel->"In[61]:=",ExpressionUUID->"7622b5d7-fedc-4488-804d-9ceacce66749"],

Cell[BoxData[
 RowBox[{
  RowBox[{"V", "[", "x_", "]"}], ":=", 
  RowBox[{"Piecewise", "[", 
   RowBox[{"{", 
    RowBox[{
     RowBox[{"{", 
      RowBox[{
       RowBox[{
        RowBox[{
         RowBox[{"(", "0.5", ")"}], "*", 
         RowBox[{"(", 
          RowBox[{"m", "*", 
           RowBox[{"\[Omega]", "^", "2"}]}], ")"}], "*", 
         RowBox[{
          RowBox[{"(", 
           RowBox[{"x", "+", "c"}], ")"}], "^", "2"}]}], "+", "b"}], ",", 
       RowBox[{"x", "\[LessEqual]", " ", "0"}]}], "}"}], ",", 
     RowBox[{"{", 
      RowBox[{
       RowBox[{
        RowBox[{"(", 
         RowBox[{
          RowBox[{"(", "0.5", ")"}], "*", "m", "*", 
          RowBox[{"\[Omega]", "^", "2"}]}], ")"}], "*", 
        RowBox[{
         RowBox[{"(", 
          RowBox[{"x", "-", "a"}], ")"}], "^", "2"}]}], ",", 
       RowBox[{"x", "\[GreaterEqual]", " ", "0"}]}], "}"}]}], "}"}], 
   "]"}]}]], "Input",
 CellChangeTimes->{{3.9349676962966967`*^9, 3.934967697753969*^9}},
 CellLabel->"In[62]:=",ExpressionUUID->"593ebba2-838a-443c-97d2-9e1e80e68d5c"],

Cell[BoxData[
 RowBox[{"(*", 
  RowBox[{
  "Graphically", " ", "checking", " ", "the", " ", "form", " ", "of", " ", 
   "the", " ", "double", " ", 
   RowBox[{"well", ":"}]}], "*)"}]], "Input",
 CellChangeTimes->{{3.934967742502747*^9, 3.934967749273876*^9}},
 CellLabel->"In[63]:=",ExpressionUUID->"d32fe4de-2254-4ddd-986a-89c4feeec512"],

Cell[CellGroupData[{

Cell[BoxData[
 RowBox[{"Plot", "[", 
  RowBox[{
   RowBox[{"V", "[", "x", "]"}], ",", 
   RowBox[{"{", 
    RowBox[{"x", ",", 
     RowBox[{
      RowBox[{"-", "12"}], "*", 
      RowBox[{"10", "^", 
       RowBox[{"(", 
        RowBox[{"-", "10"}], ")"}]}]}], ",", 
     RowBox[{"12", "*", 
      RowBox[{"10", "^", 
       RowBox[{"(", 
        RowBox[{"-", "10"}], ")"}]}]}]}], "}"}]}], "]"}]], "Input",
 CellChangeTimes->{{3.934967774404854*^9, 3.93496781530895*^9}},
 CellLabel->"In[64]:=",ExpressionUUID->"57a9b90e-8d44-4aad-8263-8fd940987026"],

Cell[BoxData[
 GraphicsBox[{{{}, {}, 
    TagBox[
     {RGBColor[0.368417, 0.506779, 0.709798], AbsoluteThickness[1.6], Opacity[
      1.], LineBox[CompressedData["
1:eJwB4QQe+yFib1JlAgAAAE0AAAACAAAA979D1aedFL6xci6V7cBJPO7DXhZr
mhS+5v9cdye0STzmx3lXLpcUvloMHAFlp0k81s+v2bSQFL7xoksL641JPLTf
G97BgxS+0cZw+iJbSTxx//Pm22kUvnnp0kNC9kg86z6k+A82FL5lmvaCPi9I
PN+9BBx4zhO+oqq7si2sRjzS8Z742u0SvkUc3w8kl0M8eaD/VSAcEr4ApFAy
b/RAPPGy1+WCThG+NJXipEEyPTx0+4gLeG8Qvlr2Vy+clzg8Vn0BZJ8+D77o
iL/P4sU0PNpvo9xzew2++YhHW5YnMTwAKjS6gsALviQrtqgZQiw8jtlRmVYj
Cr5cbn5iDY4nPDL1IaRPYwi+YHfl7Dh7Izw+Bn+wDcEGvtIcxjZ2pCA87N7K
IQYnBb5NgN2WnoYdPLAjyb4jagO+3TIeRZl4GzzcXVRdBssBvnPdv6gRdBs8
HgSSJw4JAL7ZnAU0ZoEdPATkfK2gnvy93vr2SNjOIDybqu8Or2b5vZ8/4/IS
qSM8X0nHxwfp9b2jKMmGcMYnPPLSuIPqpvK9XqwsOAOTLDxjaR4uLz7uvcDL
B2DcaDE8akuG6HJP5700fBXN+gA1PBADIqnK1+C9WoUDuT7UODwe1g4xbqnT
vV4mAsTPfT08akUFcbxFur35WHKzAipBPGfZV0TzErk9vCkssAIWQTxb3dlg
vzHUPeKVG5pYbTw8jwwb8kyY4D1XOVIf64o3PBh6/4Qlo+c9TijeerHEMjwZ
ySiEFI3uPTKMjRy+Ni08PSGPvvd/8j2vdRO/1WMmPMIFpeMa//U9kG2vUaMD
IDx3/6AFtEL5PR+OaHmADBY86Gm/Xdh1/D2ClmtDRSMMPC38eF6y7v8913rw
f6i3/TvRUQwuAZYBPkHuIb1ICuk7dbkpAYRXAz4D1u+K7yjBO7IrutJB+wQ+
HHdqsGWAjDtN1ls/xZYGPiyvYf6DedY70RRLgCNVCD7f4wFLOZ/zO+5drb+8
9Qk+oJPe/+srBDz0Ol3TMLkLPtV7UwDiyBE8WVAegmp0DT7yf8YnC3QbPFZw
Ui/fEQ8+vTYbHrgtIzweEmpYF2kQPggznYI0Hio8XXFkmFw6ET6EREB66scw
PMts56WEBxI+ConYE9DhNDwuMpEdGuYSPn39qq6V1jk83Xx0FM21Ez6kSJUk
P/A+POq5d39suRM+uUPuJRAIPzz29nrqC70TPjNgfk7qHz88DnGBwErEEz5d
/UMVuk8/PEBljmzI0hM+qshkecevPzykTajEw+8TPnRR/s3MOEA8ah7cdLop
FD71skKlDf5APHZb399ZLRQ+CUdhmYgKQTyDmOJK+TAUPtVrGyEIF0E8nBLp
IDg4FD6GZ2LrFDBBPM0G9sy1RhQ+Wic7a2ViQTww7w8lsWMUPtjIFxjix0E8
PCwTkFBnFD4yaO9FptRBPElpFvvvahQ+RJhiB2/hQTxi4xzRLnIUPoKqG0UO
+0E8lNcpfayAFD5yl9irgy5CPKAULehLhBQ+b7yMdmw7QjytUTBT64cUPiRy
3NRZSEI8xss2KSqPFD6oj05MQmJCPNIIOpTJkhQ+d/dwZT1vQjzeRT3/aJYU
PvrvLhI9fEI86oJAagiaFD4yeYhSQYlCPPe/Q9WnnRQ+IZN9JkqWQjwL+iPd

       "]]},
     Annotation[#, "Charting`Private`Tag$53538#1"]& ]}, {}},
  AspectRatio->NCache[GoldenRatio^(-1), 0.6180339887498948],
  Axes->{True, True},
  AxesLabel->{None, None},
  AxesOrigin->{0, 0},
  DisplayFunction->Identity,
  Frame->{{False, False}, {False, False}},
  FrameLabel->{{None, None}, {None, None}},
  FrameTicks->{{Automatic, Automatic}, {Automatic, Automatic}},
  GridLines->{None, None},
  GridLinesStyle->Directive[
    GrayLevel[0.5, 0.4]],
  ImagePadding->All,
  Method->{
   "DefaultBoundaryStyle" -> Automatic, 
    "DefaultGraphicsInteraction" -> {
     "Version" -> 1.2, "TrackMousePosition" -> {True, False}, 
      "Effects" -> {
       "Highlight" -> {"ratio" -> 2}, "HighlightPoint" -> {"ratio" -> 2}, 
        "Droplines" -> {
         "freeformCursorMode" -> True, 
          "placement" -> {"x" -> "All", "y" -> "None"}}}}, "DefaultMeshStyle" -> 
    AbsolutePointSize[6], "ScalingFunctions" -> None, 
    "CoordinatesToolOptions" -> {"DisplayFunction" -> ({
        (Identity[#]& )[
         Part[#, 1]], 
        (Identity[#]& )[
         Part[#, 2]]}& ), "CopiedValueFunction" -> ({
        (Identity[#]& )[
         Part[#, 1]], 
        (Identity[#]& )[
         Part[#, 2]]}& )}},
  PlotRange->NCache[{{
      Rational[-3, 2500000000], 
      Rational[3, 2500000000]}, {0., 2.7922136418229686`*^-18}}, {{-1.2*^-9, 
    1.2*^-9}, {0., 2.7922136418229686`*^-18}}],
  PlotRangeClipping->True,
  PlotRangePadding->{{
     Scaled[0.02], 
     Scaled[0.02]}, {
     Scaled[0.05], 
     Scaled[0.05]}},
  Ticks->{Automatic, Automatic}]], "Output",
 CellChangeTimes->{3.9350563052166357`*^9, 3.9350571446566477`*^9},
 CellLabel->"Out[64]=",ExpressionUUID->"b6275461-2d1d-4ee8-8869-8136b12de541"]
}, Open  ]],

Cell[BoxData[
 RowBox[{"(*", 
  RowBox[{
  "Comparing", " ", "the", " ", "energy", " ", "values", " ", 
   "\:200b\:200bof", " ", "simple", " ", "oscillators", " ", "with", " ", 
   "the", " ", "height", " ", "of", " ", "the", " ", "potential", " ", 
   RowBox[{"barrier", ":"}]}], "*)"}]], "Input",
 CellChangeTimes->{{3.9349678810732822`*^9, 3.934967905136544*^9}},
 CellLabel->"In[65]:=",ExpressionUUID->"d99c2526-d21c-4192-ae99-e837e781c892"],

Cell[CellGroupData[{

Cell[BoxData[{
 RowBox[{
  RowBox[{"NumberForm", "[", 
   RowBox[{
    RowBox[{"E0R", "=", 
     RowBox[{"\[HBar]", "*", 
      RowBox[{"\[Omega]", "/", "2"}]}]}], ",", "9"}], "]"}], 
  "                 ", 
  RowBox[{"(*", 
   RowBox[{"right", " ", "well"}], "*)"}]}], "\[IndentingNewLine]", 
 RowBox[{
  RowBox[{"NumberForm", "[", 
   RowBox[{
    RowBox[{"E1R", "=", 
     RowBox[{"3", "*", "\[HBar]", "*", 
      RowBox[{"\[Omega]", "/", "2"}]}]}], " ", ",", "9"}], "]"}], 
  "           ", 
  RowBox[{"(*", 
   RowBox[{"right", " ", "well"}], "*)"}]}], "\[IndentingNewLine]", 
 RowBox[{
  RowBox[{"NumberForm", "[", 
   RowBox[{
    RowBox[{"E0L", "=", 
     RowBox[{
      RowBox[{"\[HBar]", "*", 
       RowBox[{"\[Omega]", "/", "2"}]}], "+", 
      RowBox[{"\[HBar]", "*", "\[Omega]"}]}]}], ",", "9"}], "]"}], "     ", 
  RowBox[{"(*", 
   RowBox[{"left", " ", "well"}], "*)"}]}]}], "Input",
 CellChangeTimes->{{3.934967909992509*^9, 3.934967962915909*^9}, {
  3.934969886910596*^9, 3.93496995901789*^9}, {3.935056351414069*^9, 
  3.935056397861539*^9}, {3.9350564349481583`*^9, 3.9350564585029984`*^9}, {
  3.935056880341*^9, 3.93505694296349*^9}, {3.935057275840885*^9, 
  3.935057280494607*^9}},
 CellLabel->
  "In[102]:=",ExpressionUUID->"b1c16664-caf3-4ae2-8786-8b74263924be"],

Cell[BoxData[
 TagBox[
  InterpretationBox[
   StyleBox[
    RowBox[{"\<\"1.845375\"\>", "\[Times]", 
     SuperscriptBox["10", "\<\"-19\"\>"]}],
    ShowStringCharacters->False],
   1.845375*^-19,
   AutoDelete->True],
  NumberForm[#, 9]& ]], "Output",
 CellChangeTimes->{{3.93505635619175*^9, 3.9350564269233713`*^9}, 
   3.935056460605485*^9, 3.9350568960410833`*^9, {3.935056931582163*^9, 
   3.935056946100222*^9}, 3.935057144680641*^9, {3.9350572716249123`*^9, 
   3.9350573073986683`*^9}},
 CellLabel->
  "Out[102]//NumberForm=",ExpressionUUID->"2ee42d26-4786-4525-9039-\
d9528e0ecef3"],

Cell[BoxData[
 TagBox[
  InterpretationBox[
   StyleBox[
    RowBox[{"\<\"5.536125\"\>", "\[Times]", 
     SuperscriptBox["10", "\<\"-19\"\>"]}],
    ShowStringCharacters->False],
   5.5361249999999995`*^-19,
   AutoDelete->True],
  NumberForm[#, 9]& ]], "Output",
 CellChangeTimes->{{3.93505635619175*^9, 3.9350564269233713`*^9}, 
   3.935056460605485*^9, 3.9350568960410833`*^9, {3.935056931582163*^9, 
   3.935056946100222*^9}, 3.935057144680641*^9, {3.9350572716249123`*^9, 
   3.935057307400847*^9}},
 CellLabel->
  "Out[103]//NumberForm=",ExpressionUUID->"5ef6e3f7-cac6-4eef-941b-\
aa0350bab53d"],

Cell[BoxData[
 TagBox[
  InterpretationBox[
   StyleBox[
    RowBox[{"\<\"5.536125\"\>", "\[Times]", 
     SuperscriptBox["10", "\<\"-19\"\>"]}],
    ShowStringCharacters->False],
   5.5361249999999995`*^-19,
   AutoDelete->True],
  NumberForm[#, 9]& ]], "Output",
 CellChangeTimes->{{3.93505635619175*^9, 3.9350564269233713`*^9}, 
   3.935056460605485*^9, 3.9350568960410833`*^9, {3.935056931582163*^9, 
   3.935056946100222*^9}, 3.935057144680641*^9, {3.9350572716249123`*^9, 
   3.935057307403206*^9}},
 CellLabel->
  "Out[104]//NumberForm=",ExpressionUUID->"a764d6ea-7594-4700-a47e-\
21525797c127"]
}, Open  ]],

Cell[CellGroupData[{

Cell[BoxData[
 RowBox[{
  RowBox[{"V", "[", "0", "]"}], "    ", 
  RowBox[{"(*", 
   RowBox[{"potential", " ", "barrier"}], "*)"}]}]], "Input",
 CellChangeTimes->{{3.934967985857827*^9, 3.934968000491062*^9}},
 CellLabel->"In[69]:=",ExpressionUUID->"605f09ed-2c7d-4d36-bf61-c878610ad79b"],

Cell[BoxData["2.0019977891850736`*^-18"], "Output",
 CellChangeTimes->{3.9350565117315207`*^9, 3.935057144702758*^9},
 CellLabel->"Out[69]=",ExpressionUUID->"f581a9ac-6523-4585-9353-9797e6d6b473"]
}, Open  ]],

Cell[BoxData[
 RowBox[{"(*", 
  RowBox[{
  "Defining", " ", "the", " ", "eigenfunctions", " ", "of", " ", "simple", 
   " ", "harmonic", " ", 
   RowBox[{"oscillators", ":"}]}], "*)"}]], "Input",
 CellChangeTimes->{{3.9349680845258837`*^9, 3.934968086084929*^9}},
 CellLabel->"In[70]:=",ExpressionUUID->"47bb0efa-fe72-4289-8f4d-e32fc80bee37"],

Cell[BoxData[
 RowBox[{
  RowBox[{"\[Psi]0R", "[", "x_", "]"}], ":=", 
  RowBox[{
   RowBox[{"(", 
    RowBox[{"1", "/", 
     RowBox[{"Sqrt", "[", 
      FractionBox[
       RowBox[{
        SuperscriptBox["\[ExponentialE]", 
         FractionBox[
          RowBox[{"m", "*", "\[Omega]", "*", 
           RowBox[{"a", "^", "2"}]}], "\[HBar]"]], " ", "*", 
        SqrtBox["\[Pi]"]}], 
       SqrtBox[
        FractionBox[
         RowBox[{"m", "*", "\[Omega]"}], "\[HBar]"]]], "]"}]}], ")"}], "*", 
   RowBox[{"Exp", "[", 
    RowBox[{
     RowBox[{"(", 
      RowBox[{"m", "*", 
       RowBox[{"\[Omega]", "/", "\[HBar]"}]}], ")"}], "*", 
     RowBox[{"(", 
      RowBox[{
       RowBox[{
        RowBox[{"-", 
         RowBox[{"x", "^", "2"}]}], "/", "2"}], "+", 
       RowBox[{"a", "*", "x"}]}], ")"}]}], "]"}], " ", 
   RowBox[{"(*", 
    RowBox[{"ground", "-", "state", " ", "-", " ", 
     RowBox[{"right", " ", "well"}]}], "*)"}]}]}]], "Input",
 CellChangeTimes->{{3.9349681159709053`*^9, 3.934968127919608*^9}, {
  3.934968617124158*^9, 3.9349686374139843`*^9}, {3.934968687989641*^9, 
  3.93496868933533*^9}},
 CellLabel->"In[71]:=",ExpressionUUID->"e3480ed6-42a5-4d9a-a2bc-4aabdb8ed647"],

Cell[CellGroupData[{

Cell[BoxData[
 RowBox[{
  RowBox[{"Abs", "[", 
   RowBox[{"Integrate", "[", 
    RowBox[{
     RowBox[{
      RowBox[{"\[Psi]0R", "[", "x", "]"}], "*", 
      RowBox[{"\[Psi]0R", "[", "x", "]"}]}], ",", 
     RowBox[{"{", 
      RowBox[{"x", ",", 
       RowBox[{"-", "Infinity"}], ",", "Infinity"}], "}"}]}], "]"}], "]"}], 
  " ", 
  RowBox[{"(*", 
   RowBox[{"Checking", " ", "the", " ", "eigenfunction", " ", 
    RowBox[{"normalization", ":"}]}], "*)"}]}]], "Input",
 CellChangeTimes->{{3.9349681381061373`*^9, 3.934968165837653*^9}, 
   3.934968258742831*^9, {3.934968299362012*^9, 3.9349683131911983`*^9}, {
   3.934968381246419*^9, 3.934968383713613*^9}, {3.934968431446093*^9, 
   3.934968474299479*^9}, {3.934968573895541*^9, 3.934968596577475*^9}},
 CellLabel->"In[72]:=",ExpressionUUID->"160ca642-d8c8-42a3-85fc-edc71dafdb57"],

Cell[BoxData["0.9999999999999413`"], "Output",
 CellChangeTimes->{3.935056574049151*^9, 3.935057144838327*^9},
 CellLabel->"Out[72]=",ExpressionUUID->"76cfaa66-9eda-49ee-aa7b-5d951bd4539b"]
}, Open  ]],

Cell[BoxData[
 RowBox[{
  RowBox[{
   RowBox[{"\[Psi]1R", "[", "x_", "]"}], ":=", 
   RowBox[{
    RowBox[{"(", 
     RowBox[{"1", "/", 
      RowBox[{"Sqrt", "[", 
       FractionBox[
        RowBox[{
         SuperscriptBox["\[ExponentialE]", 
          FractionBox[
           RowBox[{"m", "*", "\[Omega]", "*", 
            RowBox[{"a", "^", "2"}]}], "\[HBar]"]], "*", " ", "m", "*", " ", 
         SqrtBox["\[Pi]"], " ", "*", 
         RowBox[{"\[Omega]", "^", "2"}]}], 
        SuperscriptBox[
         RowBox[{"(", 
          FractionBox[
           RowBox[{"m", "*", " ", "\[Omega]"}], "\[HBar]"], ")"}], 
         RowBox[{"3", "/", "2"}]]], "]"}]}], ")"}], "*", "2", "*", "\[Omega]",
     "*", 
    RowBox[{"Sqrt", "[", 
     RowBox[{"m", "/", "2"}], "]"}], "*", 
    RowBox[{"(", 
     RowBox[{"x", "-", "a"}], ")"}], "*", 
    RowBox[{"Exp", "[", 
     RowBox[{
      RowBox[{"(", 
       RowBox[{"m", "*", 
        RowBox[{"\[Omega]", "/", "\[HBar]"}]}], ")"}], "*", 
      RowBox[{"(", 
       RowBox[{
        RowBox[{
         RowBox[{"-", 
          RowBox[{"x", "^", "2"}]}], "/", "2"}], "+", 
        RowBox[{"a", "*", "x"}]}], ")"}]}], "]"}]}]}], "  ", 
  RowBox[{"(*", 
   RowBox[{
    RowBox[{"first", " ", "excitited", " ", "state"}], " ", "-", " ", 
    RowBox[{"right", " ", "well"}]}], "*)"}], 
  "\[IndentingNewLine]"}]], "Input",
 CellChangeTimes->{{3.934968641782331*^9, 3.934968685164023*^9}, {
  3.935056594865738*^9, 3.935056597709494*^9}},
 CellLabel->"In[73]:=",ExpressionUUID->"efd2f11a-1e7b-4506-a5dd-2fee3fc720dc"],

Cell[CellGroupData[{

Cell[BoxData[
 RowBox[{
  RowBox[{"Abs", "[", 
   RowBox[{"Integrate", "[", 
    RowBox[{
     RowBox[{
      RowBox[{"\[Psi]1R", "[", "x", "]"}], "*", 
      RowBox[{"\[Psi]1R", "[", "x", "]"}]}], ",", 
     RowBox[{"{", 
      RowBox[{"x", ",", 
       RowBox[{"-", "Infinity"}], ",", "Infinity"}], "}"}]}], "]"}], "]"}], 
  " ", 
  RowBox[{"(*", 
   RowBox[{"Checking", " ", "the", " ", "eigenfunction", " ", 
    RowBox[{"normalization", ":"}]}], "*)"}]}]], "Input",
 CellChangeTimes->{{3.934968657304002*^9, 3.9349686607889357`*^9}},
 CellLabel->"In[74]:=",ExpressionUUID->"e7ee1727-4d1f-4ba1-832f-cd1d15503200"],

Cell[BoxData["1.0000000000000293`"], "Output",
 CellChangeTimes->{3.935056606490838*^9, 3.935057145123098*^9},
 CellLabel->"Out[74]=",ExpressionUUID->"ac6d75c5-4df3-457b-ab02-4af4e3d78a67"]
}, Open  ]],

Cell[BoxData[
 RowBox[{
  RowBox[{"\[Psi]0L", "[", "x_", "]"}], ":=", 
  RowBox[{
   RowBox[{"(", 
    RowBox[{"1", "/", 
     RowBox[{"Sqrt", "[", 
      RowBox[{"(", 
       FractionBox[
        RowBox[{
         SuperscriptBox["\[ExponentialE]", 
          FractionBox[
           RowBox[{"m", "*", "\[Omega]", "*", 
            RowBox[{"c", "^", "2"}]}], "\[HBar]"]], " ", "*", 
         SqrtBox["\[Pi]"]}], 
        SqrtBox[
         FractionBox[
          RowBox[{"m", " ", "*", "\[Omega]"}], "\[HBar]"]]], ")"}], "]"}]}], 
    ")"}], "*", 
   RowBox[{"Exp", "[", 
    RowBox[{
     RowBox[{"(", 
      RowBox[{"m", "*", 
       RowBox[{"\[Omega]", "/", "\[HBar]"}]}], ")"}], "*", 
     RowBox[{"(", 
      RowBox[{
       RowBox[{
        RowBox[{"-", 
         RowBox[{"x", "^", "2"}]}], "/", "2"}], "-", 
       RowBox[{"c", "*", "x"}]}], ")"}]}], "]"}], " ", 
   RowBox[{"(*", 
    RowBox[{"ground", "-", "state", " ", "-", " ", 
     RowBox[{"left", " ", "well"}]}], "*)"}]}]}]], "Input",
 CellChangeTimes->{{3.934968722717272*^9, 3.9349687298098173`*^9}},
 CellLabel->"In[75]:=",ExpressionUUID->"a7740399-cded-453a-a169-1d1798748b5b"],

Cell[CellGroupData[{

Cell[BoxData[
 RowBox[{
  RowBox[{"Abs", "[", 
   RowBox[{"Integrate", "[", 
    RowBox[{
     RowBox[{
      RowBox[{"\[Psi]0L", "[", "x", "]"}], "*", 
      RowBox[{"\[Psi]0L", "[", "x", "]"}]}], ",", 
     RowBox[{"{", 
      RowBox[{"x", ",", 
       RowBox[{"-", "Infinity"}], ",", "Infinity"}], "}"}]}], "]"}], "]"}], 
  " ", 
  RowBox[{"(*", 
   RowBox[{"Checking", " ", "the", " ", "eigenfunction", " ", 
    RowBox[{"normalization", ":"}]}], "*)"}]}]], "Input",
 CellChangeTimes->{{3.934968742639412*^9, 3.934968747575474*^9}},
 CellLabel->"In[76]:=",ExpressionUUID->"2f386908-4f55-4592-93c7-903c2d299bde"],

Cell[BoxData["0.9999999999999647`"], "Output",
 CellChangeTimes->{3.935056630977343*^9, 3.935057145249399*^9},
 CellLabel->"Out[76]=",ExpressionUUID->"ab866ea9-4216-47d4-9df2-baf273b2699e"]
}, Open  ]],

Cell[BoxData[
 RowBox[{"(*", 
  RowBox[{
  "Plotting", " ", "the", " ", "eigenfunctions", " ", "for", " ", "node", " ", 
   RowBox[{"count", ":"}]}], "*)"}]], "Input",
 CellChangeTimes->{{3.934968832872608*^9, 3.934968836122961*^9}},
 CellLabel->"In[77]:=",ExpressionUUID->"1c04693b-8016-4217-823c-e1ce428ac905"],

Cell[CellGroupData[{

Cell[BoxData[
 RowBox[{"Plot", "[", 
  RowBox[{
   RowBox[{"{", 
    RowBox[{
     RowBox[{"\[Psi]0R", "[", "x", "]"}], ",", 
     RowBox[{"\[Psi]1R", "[", "x", "]"}], ",", 
     RowBox[{"\[Psi]0L", "[", "x", "]"}]}], "}"}], ",", 
   RowBox[{"{", 
    RowBox[{"x", ",", 
     RowBox[{
      RowBox[{"-", "12"}], "*", 
      RowBox[{"10", "^", 
       RowBox[{"(", 
        RowBox[{"-", "10"}], ")"}]}]}], ",", 
     RowBox[{"12", "*", 
      RowBox[{"10", "^", 
       RowBox[{"(", 
        RowBox[{"-", "10"}], ")"}]}]}]}], "}"}], ",", 
   RowBox[{"PlotLegends", "\[Rule]", "\"\<Expressions\>\""}], ",", 
   RowBox[{"PlotRange", "\[Rule]", "All"}]}], "]"}]], "Input",
 CellChangeTimes->{{3.934968855926483*^9, 3.934968887855036*^9}, {
  3.935056670257205*^9, 3.935056673342792*^9}},
 CellLabel->"In[78]:=",ExpressionUUID->"f5122af6-c918-4730-86e2-a50545a11925"],

Cell[BoxData[
 TemplateBox[{
   GraphicsBox[{{{{}, {}, 
       TagBox[{
         Directive[
          Opacity[1.], 
          RGBColor[0.368417, 0.506779, 0.709798], 
          AbsoluteThickness[1.6]], 
         LineBox[CompressedData["
1:eJwUV3c8Vu8bNl57vUZDNmVlhKy85zknSVllh2y+VhllZFYkDSOJjFSUyAxJ
yHnMCJGVLSOb7D1/fn+dz/W5nvu+r3uc+/k8Arbu+v9RkJGRORDIyP7/3ai4
8DvjNQd0cDVLSuEJIc3XWB69kcQBZTYyxWn7Q0gT9X7XpOI54Jf/FuePpjwg
df361FsUzQG10nZMHVQfkoqGuP5UPeCAiz7dDcJLj0m3DlYm+p05IK3KqMm2
8HPSLEjbZFHggNeLWfQZJVJIo6oVyh2yHFDkfILnUHsKqU+9z/+lNAecWDQq
MLmfSmq8QtzjFuOAHyv6nbUX35E+WgaSi3NzwAss3jLKEumk/+4a0qtRcMBB
F/VBYJlHMg9x16I5YIdJp/pt7OM+kQzDnkY07rDD4WUVLdeb+SS1qEpmvTV2
+JmmP9WopoAk+EaC3XKKHSoLq+po1BWRhnACt28LO9zOPvK40r6clCd8J2Ot
kR3qCKk733+Dk+4+m5b1rGeHd0pqQdo4JPHatGi4VbLD/wpKTpz5VUmyJCTc
sS9kh7GkULKQ8RqSlCs95WgeO7RzoBoLr6wl7f8OjLLKZodHXd91j6d9J73O
sPlglsYOT5VUNvGG15MGNE936L5khyV4/dPM3iYS1/wq2aXH7FDf92vZhzut
JLPnUArxZ4e5sRJF8E4HKfHsY3O5m+yw7VLx6hZ5N6mnW++pmCU7NA7uq+2V
6icdC+Aq4dNlh/J78txxTMMkY97x8SOq7PCnUjpqtTpKWl9o2CWqsMOnkwmj
HAljpJdVeeyMZ9nhSke0dIbVBOm3ve95CmF2WBzg/KrcYYbkpWBhssfLDtl4
8wvYc+dIHLSq7pvH2OHJnDjH7ZMLpKJe4bAVIjvsKL/qrjO9SDLMZng9T8cO
xRUbWlUslkmrgYufpynYYSL/lHvp4grpxZXfjWM7bDD3PBnfjfQ1UvvSm82+
f2yQu5/m8onQLdKljSdCOpNssJlBQ5AvYodUvut1pWKYDYYXO4nS4HskWQpr
P5k+NvhUt8XlgJEMyaDRSnvfwQZTi457KBmQI9xMCr+ONLNBrc5AH6rPFEgM
m8D2ozo2mCIvccVGioAE8mxcvVnKBtUobAW979MgCik3/ztVzAZnliL/ljnT
IkuCo/5/CtngXeGnpxav0yEOos0fdHPYoLza3MMwcwZEIFv1G10mG5zkefjg
zQ1GZECypLX6Axv8FGK5z/6QCdGTe79z9i0b/DjONZ7dw4IwFh9nnX/FBnkL
jlO2PSEidUpRwhkJbNBGRiX7iiQrQgJ+epwxbPBUn3C3yiM2RFjjasZeKBuM
yo7yqYo8ggw31ZYXB7NBC9rFsyK2R5FXV861u99lg3Y+951TwDGEaHhqb+QO
G3zBExFBzcqJNHUlsb3yYoPHXu/fiqc5gYSZEkUNb7HBElXD5Qc0XMiO5Y5+
nQsbvMmkc7LvJA9SPOLhdM+RDQ7Yht0iv8CLeNhPBCnZH9b708Svgxt8yIRz
28csCza48VbPnG2RH2n1ytiP0mWDC2T+5wryhJCnG9wcl3XYIAf1M0fgfhK5
6B8jRq552N+Dz2ssiqeQsntBhp4X2ODf6Y2D+EFhxItixVkCY4OJo5Xdw+Ui
iPRDp3vjJDZY2seyGZMmiqQ9Nci6pnBof3NcwydKHLFkaqggyrFB76TAp7rP
TyOc0eB3gzQb1Dfndp54LYFExYmRkcQO/fsUXir7LYX4pRwY8XMf1iM6mfbu
uAxSTYYOTx9ngywvZ3ran8kijDZ3XT4fYYM67maeTpgckiKwd1edhQ3Gpshx
YV/OIjPBJDoi42F8UTevXT955OxowIteWjbYTxlgNH9RAfnxbjvjJgUb9L/l
SXd/VRFhozwnq3DACiXMOmNyupUQczu/8oMdVkhPF00SrVFGFoU2W2PWWKFw
UfFP1SIV5NiHta2SKVaY/V+uIjMBQ6yp5ENDxlnh3SStObtXGJL1nxez9igr
vFc0bI8onUeA8IrgUD8rfM41e/fyA1XkcZhs7sceVigrhvKNy1xA2iduKd7+
zQq/yLG865+4gDhkLGpR/WKF5q4CjVX2F5F8mjNdLU2ssF6X5CwhpY5sO7pb
J/xghQ97GAiT++pIlOi81+lqVrh0L6HO7Otl5Evm7Gu9L6xQMzeJRSJCG9mn
Oy3KVXiov767Zj1eB7ns4lI4lneIN4xYb+VeQQbEp+vufGSFv+j0qm8G6CLC
4aJ65z+wwnj2e/RVR/QQj1nHfvp3h/mJbH7I+KKHEHImFl6/YoWj5Nvtm9QG
yBVGYX/HhEP9W6JOLSUGSMLN/wgycaxQ7tgRX8ZbhoiE5Njx2ihWuMPFapy7
ZoQY5I2cnwlmhbPyvz84GpsiycwCPz/fZYXHOGRvmqqaIRNu1sZBAaywJ44m
skbhOuIvPeRC9D6s1+3AXIVzFkjtM9613lusMGqh32pEwxJhXrS4996NFXI7
n6W4bGeFvMsfeKHgxAq9rUcUjfuskTkiNy/Zf6xwK5HYXeBjgyjcuv6xwYYV
vnb9tZt23BZplOkrN7/OCqsiNuJ53OyQpcLu8ZArrDCXxWnh6n8OCIevWxm1
Fiv8lqe3Ja/uiCggVM+eXmKF5BP811ulnRD/elmlGIwV5hUzRPnxuiDJEQ2M
RxFW2B2/cIZ08gYC9axHEpVZYXPBUSauszcRioHIp6myrJDHluD1zdMNOZl6
0uqUNCskHTey00lzR9QdvsllnmaFRA3hK1c8PJCni1MD+SdZoZiePR1/xS2E
jUpNuvIoKzzqqdMfn+uFnG3so1RjZ4VXOYpDYgK8EeNnt3rqWVghn985OW89
HySJ823wL1pWGDvFsyBy1Bcp/yNvbEDFCteP8/YmUvkhf97/FO8mZ4UfBEQq
Fff9EEGp7Y4/20Q48+9JkAVjIKK2Ev3RdoMI788a5aUIBiEOJSJBEytEOMTD
3Bp24S6SpWokPD9HhC7vr7C6GtxHZK/l++79IUKJjivrEwchiCH3JZ3gfiJ8
zOUUlPLtAeIzMihA1UOErGTl+vfuhiJlNxiaGNuIsPHvzm7ViTBk4My7t9HN
RFjC/rypeDUM2V9T8uJoJMK2uWaGla5HiOp9Bx7uGiJcev9APuTLE8T+4t7S
2woirN45/SWw8CkSRh9bJ1ROhGtnFOmZS8ORxtgq99NfDvUlHHdxHItEDDK5
q89lEKEoe/vZm1bPER+3zy/heyLkq59JzKaLQRLkNG+ophz6iyOwmZTFIAP4
HQ7NRCJ8fTaDtCAdi+yHME83xxHhQ39JvutrsQj/5Q+4XgwR3rZoeqNQHYfY
t7c7mIYTYUJ3YYapZzwSFu+sMviICJUX84wVTBKQj+ZkRJtQIqwhj+TNvZiI
zE1IljoFEaEVp6pYocorxGvnMYOvOxGaBhry1r9+iwT3Cboo3iTCfe7jXJyW
KUhUafmPdSci1F7//kFnOQX5eGfxobctEZLclhj/E3+HfDF+OnbWigi9MtlM
01reIdXyJy+sXidCI3+K16983yP9K9fIPI2IELfiTw78k4ZMtS9Zyuof1uvu
wcyvpA/IakE4vnTlMD8GG588i3SE2aPC3+MyEbJzC75Y3chAVOeE11xViNBi
hHPd8WE2crWp0kBS6XAeBG0+NgXmIOZZZoVzZ4mQub1DriIwF/FxinK/IUWE
4iUfzz2I/4Q8uCTaIn6aCEeuHLPxNc1HooWrJWZEiPDWTS45jrl8JHNsbdpJ
gAhdVcJX0vkLkeKaZ5dFeYnQW8fOd6O6EKl+J5YxeeKwX6ONusMun5EBawt7
Bw4iXK9z5EV/FiHEwdo/djSH/iOoheb6viI85ZaIEIEIRbwG0j99KkHEX22+
GiUjQrNWd96q8FLkUaFJYfUqCzT7VDH+0+wbkuIR4X5+ngW6KNXQaF8pR8qk
KiUqJ1lg7uKfcUFNHJnPEsnA+1igINdPr+3rFQit83V7UicLtPo1d15DuRIR
EHkm8K2ZBeb5MiSZNFQihu/XX5VUssDK3thmh80q5Nur79Gf01lggaLyzNH4
WqTTdEtHNoUF5qisqmrqfEfmj0kyFCSyQAPXq2SFdHWIYGzsw7wIFvjkuLn7
Wlw9QtL/oSoZxgLpEo9sYA4/ECPi7kH2PRZ45xNfbgrSgDyOsPPPvM0C9coV
RZ9TNCHvNOMVRW+yQG/abVLqYhNSTtu0mv7fof0i3fnaiZ/IQqise5oJC1wd
0LIznWtBjIPI7d8CFrhN1pbsXtiG8FONfYlRZIGPbKuK6a63IzMRdTRhZ1gg
L+QdaaPrQO4mh2ffFGSBp0d8ytr9O5HLJ932rLhYYAk18uUB8hthy9G9asDB
ArUbmwINaLqQ9G9HVpSpWaDw7NmzJgXdiMeFTTXJA2Y47k/mdCymBznX1PeS
f5P58D4PO0Ef0Iu09L09RzPDDCc+ZimVOfQjG1tiIZ3NzNAH77eQyRtCqoMZ
O+vrDvnZlA+fbw4jEXQLp75VMENWy/FJnGYE4ecsakgtYIYjuMPO1JVRZCbl
JVdcFjMUlauLvr0zihSJ+rk+fs8MmaIcOJG8v8hlJcDqHscM2Qdi7QJExhG2
Sn472yhmSBHu5Og4P44MXKL8YvSIGd6lmqN+WD6BeFz7YULyY4Zcior+Fu5T
SIKPfgqdBTMcPfEvS1VxDrHdP7u8a3QYX1xb9Cb6D5EIO6a2eIUZtlcC2eN6
80hl3MBkF8YMo/Ccv2Iai8hTngrlRmVmKJwe7Ko9sogYfkgNx2WZYYNF5/D4
3SVkqshBOu0kM6TCi+fUmpaRQpJGcDwPM/Qqno257b+CBNae7nh6lBnazlqY
T0qvIsTORZ9btMxQ9qL2+NO8NUR5xR+COSZ4Mr5X/wb5FkIIsCDKjjNBBd7J
Xp/pLaSFArM99YcJsvYSwxp6txFbNipqxlYmGKlpquLRuYtIJE1eO/jBBOmb
bpdaD+0h6wKNmctVTHDiK/RsW9lHnso80+n9zASjnXlDL74mA4alt97+zGGC
129pBdcokAPe84ZLFR+YIHbdravoNzko1OWMS49ngoLNg+zFJylBn/v7Ac8A
JnjB+ujtFUZqUF3IefyxFxOkU8zo2O+gBtlrzwySXZngvHbIwlIqDQgMCGys
tWKCN3k9QkIM6MB/cJmq14QJTkGl3DeK9OAKufP5f3pMsJP2PHeKEAPge2RU
ckSNCb6sLz3txMEEaBubVsQQJnj8UZZuBSczWGRUlQYKTJCIscxwi7KA6hip
dAdRJlhxW2nyRT4R2L+hif3KyATvLqBbA8LsQHsk6FcTFRNMzMpKU2pnB/In
V+mH9xkhklpu6vuAA1BnDQfTLjHCuDPxFrc2j4D5OWOce4YRflh6VBhXfhR0
SzdvnvnLCI9lM5zzenQMfPxS6m76mxHK5L7f1ZDlBNGb0tmuLYwQNdoQ/MZ2
AvippE8E1zPC++qNt/u2TwDNqhiLrFJGmPdz7IzUX27w7+cNrZ3XjLAk1Mxp
K5IfdLGMhrHEM0Lv/+p76/kFANQ3qRaKZoQON7bcX5YIgOgeNWXtEEYYrWj8
a3hDEPhyffOyDmCEV+bow4vfCgEbS5l8Ly9G+LJY3AnTOQlkx3hEXjswQhYu
RW75slPghEisbYEVI1QJvaRB7S8MKF3o33w3YYQBaaWWJpgI6FxY55jXZIRu
/DFDliOiwGfnFwUqzQgfU9teCQiQAJZAHRiIMsIgUhh5i7ckuBRc7ucowAg5
SrOvvfCVAsdpMhefsTPC3PqgIC3tM4Bck08ijZERdjxg6ZfvPwNmIuIcS6gY
4YPEmwyLbjLgG1vIn+ENBmiZnyfo+0EWpBltcq4tMsC8VZrgV5flQESCmxHd
DANc9p8rVl6SA5a813/KDDDAhkw6LNVAHpCJny0LqWSA3paYZ6StEoAp+XTM
ZQxw68ZbZg9RZRB4TNI08fPh+amhlsBVZbBFEN78lM4Anzo8Uu9+qwJKAt5d
UklhgPxgZfbJPRLwWeaNr0tkgF6MDh/POCBgeeiYwmAEA2SxWtCX10BBvnHs
Q6cwBgho2VwohDDg1kz8vXKPAWI2n34bfcDAbBmdF70nA9Rgofp9rvg8GIvb
KVA0ZYBqgTWHbVQD7xh9yWv0GaDCGa75kVw1YP1gVfeKNgNkzKfalDK8CAY9
/i3Yo4f65cUijPPVQfKkM7qoxADdF0b/BDtcAmaWE1EBsgwwQiiSXVPwMujS
GpKMOcUAj9rrnLPO1gCx1deDePgY4LdWpW1aP02gr9zz8+NxBviC+bQWQUcL
tAi33ahgYIBdavYOX2l1QD15TebcEj2cQ5uP2brogjBfdOvOLD1cy68zMP6n
C9QWvl2mHKeHmoa/Xml76YHKgaJJzh56SH5G0O9blD64ayCj+KGNHlLe4nPz
EjQApMbcsDNN9DArW4iUX2YASr6mn7oE6WFseH+LypYh8JES8m7/Sg9nR472
d7w1Amc/vK21KKCHAavPLe9pGYOCmAQ7rzR6mFkUeCW38BrIcn2amvqUHkZW
rm//qzUDTmPUSxKh9DBOJd7tfcJ1IHz9AVYSRA9rBKt7a2+bg/eXA4daPOih
6n/OWUQVS2BbsSll5kIPp599PpsqZgX4FbzvjtvRwxLvFPovLNYgWciNZ9eY
HlociVypJNoAs6SZm4906SF3G0ORQLwNOM7qWM6mSQ/1Nk6pPBewBXH7VtfF
EHqo0jgfefyCHYjq1Us0FqKHDqEaalbl/4FdzqAgY2566JJPM2zr7QBumH20
MT5CD6tt753xOOsILvfvixnT0MP56XZ99+9OoJhLnNmYjB7mcVtX/4h3BqfM
jZaNtuggIbnk3I6HC6AYzC4zmqWDMG+87afSTeDB0/3GaIwOnrCOEBoRcQVD
FhQPjAbp4PY9x4MSXjdQ/sdEy+gXHexZJ8qasnmAO8NUA4af6eD5QdfoV9q3
wQS/TKVhDh1sK/jH+HfiNjC0MU8z/EAHY1JBhXCYJ5AdLbxpGE8HD+Z1Cy52
eoEUwT+6htF0sNSxMMb7gTdgsaOTN3xyqK9oiExLyQfM/bXaMwigg07UDjFv
Pt8BZifDRwy86GD5v+dXA/19QYN98XcDVzr41cf0L7zkB9LHGaMMrOigKvfi
TdV1f2A9WcprcOEw3hD5sE7mXdAiMk5hQKKDos1uUD/zHkCciJP68nSw+h2T
aK3JfXBi2uGTvggd7JRtkq93DQaPxWJe6PPTQT/NIbC6Hww2nPE7+px0cEP9
lXJNbAjonGHH9Bno4IJynvtAywOgeho9qU+gg3ZZx1Avz1BQcMOFVn+PFrKT
TShr8DwEUXOVrXoLtNB5ylPZIDgMaMy72uh10MJP9Hsffz57AkqkEi/q/aSF
cqryFeJ2T4Gwe62Y3nda+PcCv+s5JBwQFk8s636lhRfOeVeoUUeC22fUu3Tz
aWFXi+WzvLVIMOJxq0w3kxZ+bPju8HEuCsCl+hDdV7RQ0PNHFa9fNJCQXXHQ
jaWFSSxNhGyy5+DVbV4t3UhayH2GNSkw4jnwXfFi171HC0VNX328UxADZNcE
0q7a0UK2S35BFWfjgI+zQXKdOS3UGn4RktsVB8oGQ2MRY1pY7LDmei3oJbhQ
Nxl6WoMWcjwbynLpjQeG8bn/0UjTwjByi4CE1iSQwDBkcVeUFpr/O0rvnPwK
DNwjGq8J0MLcssSPIm7JwN7JU/0vBy30CyqX4Tn5BngrK4tUbNPAHw+1vvku
pICyXBc+hVUayHwyUzPRPRXsCyQfy/1HA81iDWPdV1JBGP0BzathGrhsQvya
Sf0evOyvnfKpo4HOY69KvC0/gL6r68P/KmhgQ+d+rvXBB8BbK9JrX0oDlWnq
0ufT0kFGztMG/RwaaBcY4OC/nwFKgnSzpGJooKqfQID8QhbYXQp+9yGcBuq5
3ms/WpoNMIfPSdwPaWCoUf7x6sc5oOHK0XB6XxoYXEL4zXMuD/TxDdyYsKCB
zxZ+vR1azQe8sUz2FtdooDoqP2jpWQBsaVHzTl0aeKFLVch/rQDMLKZqV1+g
gcLZV9/OET6DnSpHyTdiNJDx0UFcpcEXgCkknjoiRANfbjF/PrH8BYRmNfJE
cNPAyGrjgZXYYsD4QpLZn4UGZqZTkKdNfQXc9ivzRmvUMObXPc7CpjJg3XNy
8uc8NcxhzPzvy/NvIE3beOjCFDU8y2wzr2tRDiTlS3/J9FNDmg9gb4EKAkB9
L5+pihpq070X+dxaCVLl1WI+lFFDnY4Y2kmNKkD4j84LKaKGjquKPbfqqkBD
zQtF1wxqWFnMuDLVUA0Mgz/Cn5HUsK38XwrtXi34mu+aYv+IGv58I3j/1Yvv
4MSwbMjufWpIN9CreVWqDgwB/KKEFzW8ayuYGu5RD1x2236Gm1FDdna92ren
G0Hz6fg8IUNqWGwwHR400QjOXDeP/qZDDT2WmKK80pvAWumEwSxGDS96t+uc
U2gG9+/s9GmKUEMO5z+BL7VbwWh6ZfkoPzVUXeK5caOyFVzsevjG/wQ1nHYj
v/mfYhuglyfaZjFRQ9sgjVhe6XYQt3xymm6VCu6SO37mvdwJNgVmGlP/UcFA
zv7q592dwEzvU47yJBVEHdUnx1x+A/58ZQ/nPir4Xu3X99jXXYf3y5WNH5WH
9i8XugUVegHTa/Ze6zIq6NKleSxpshd4/Owp2/xMBT/35EZ1ve4D8qft7opm
UMFryaKC/JwDoHLqDtXjSCrYruXVmH1lCAgdRyb5HlHBGZiSts8xDMIuUTR8
vU8Fdd+zK798OAy00iMiJj2pYEtsRM2w+wjosktlv2RGBb/IeYqK3vgLlF84
rP0xoIL/DTgwPFn+C5KrT3f76FDBPlOibGjQGLARKE5Kx6gga/BoduabcTD3
p1GAWoQKVohHlfgQp8BBN0hg4z/UY/iXufX7FGBrK2Tm46SCKu56gdb3p4FS
TdKOIgMV5DMNc8GpZkFohstv5wUCvGJ0nazaaB7Ep/zR8pkiwCLdslIR5QWQ
lahfHTJCgAHhXMKPWBdBa/i5T686CBDp1fGNoFoCPB70T5q/EqCf+GpG7fEV
cMb57kFvPgHW2bhoiWWsADXbZe+JTAJc9cA+JCmvAhfDPtuDVwRo1hmleOzG
GihWyiLJ3CdA0oB6aAvlJmiQ4f2M+BFg9505x5kvm2BAPEZM8zYBNq0/b2Jx
3QIUPP5H7ewJkEXtsQT17Pbhe0FzMfYyAaL3Lb5Xie0Dm23cIfU8AcoThpsu
0B4ArxWZwdxzh7zhdjHNvwOQNM7ZWCdBgNUJKpsU42ToRMP0+00iAQrqsND6
z1KgW9UWJ6joCXBih+uXpg8lyljeFs1KSYBphV+u7BEIqGxeaZD4GiVU6jrh
5iVFhd6LeXLNvJcSDvTNEH8V0aAx4XvNTu2UcHD9RtVPG1o0PfSWmncTJXxb
uPY9kZ0O/eljKhOFU0KDBuKBSBg9evy6GENlKiU8duXC+nIWE3ra8HXwzyRK
KLqsjlwIYUaBDutmzwtKmPFPwfCRFQtqj26NLT2khF5PUIrLL4lovlADFHI5
jPdjT6XwKRuaqHtBI8OOEoY2nPrnRcOOhgThHeIWlDCnYZve5RE7atBdMCWj
SwkDqhiykecc6PrTJDZMgRI6x1G/G285iv75yvG6RpoSegtxxb5wPIbWj0WJ
XBKjhCdNWwtOEY6jCeAB6Qo3Jfz071mbqQYnqrJ8w8GcghJun+4x66fmRk/y
TSwO7VDAZ94hrveruFFGbesAuzUKmK5hlDt8nwf988Ew2mWKAq7plXZpMvOh
902RMt8WCuiFr3W+khNAncO+qu3WU8BLk/Nvnn8QQPU/y/y6V0UBnxDP/3U4
IYgKMQmPhRVRwMJnyzabjEJoXSUzc1wSBeRSI3k1HTuFfvr3OOF4LAVEqOZu
t7w7hSacoBRKjqSAZolyeToywqiz14bi+/sUkDTja3DcVARlFB22KXCggLFd
Z9isu8TQVUOzubPWFLDW6YtqzT1xdDC406fElALiu2sZVpKn0bz+H+EV2hTQ
nGnZIzdOAtV7VvClWfZQ/9unv1NfS6Pnyk9jehIUkF0g6cuk/BlUcPpDY+cp
CjhR8Hwo4u0ZdFU1aaj/OAXcmxL8WuUvg75cD6Gb2SeHTGGPdNL15dB7Qnsv
XDfJIQwP8tn/JYc66d7hXVoihxeuWHW46p5FlbNuyG2OkcPf1Yj5HzN5dMDC
0IK6iRxWvguWl09QRL0NgwL3a8hhdMRbYQdECWXWSn+1Xk4OBSUNuHcnlFBM
abN3Io8coh1P95ounUPT2JKN62PI4QwbjL52AUERuu/eFeHkUPfUuWYaFoB2
HfyL/RpKDqt9suGJYYDS/kM7MnzI4T/Zz08DNDD0Zv3fq4/NyCHrNDV3K58q
SgUZ3e8bkEO2Phkfldeq6Jsi+ShfbXIYxpYbssxzAW1NffTTCZBD6X1N5SQx
NfRs4GkNDUFyuNV+TEL7pjrafNvQ6TwXObx0LiM1kvoS6uAc9EiZgxzOnaY1
7kq7hCYY//ouRk0Or1U7PZ34dxndO+OpSj9DBu/P2YpRf9FCX4ok21D8JYOv
xqQsgm9ro2d4v9/f7ieDKY1lDpNndVBbhmMVM81k8GfJS8uVH1fQuvEylaYC
MhjEiBv3HtdDrQb+mtVkkcEX4zfesEfqoZvtjP7f3pNBpGVYUYegj4pXWpZk
x5HBaFL2fYZdfTQqiUI+wo8MMjZpNM2wGaEiz08bht4mgyO8UfP6qUZo5SND
z8AbZFBdXvqSjZwxuuyVXnDTggxm9sQNNNteQ42vakrpnCeDv78lYC+WTNGF
i546F8+RQRHfFkLXWzP0MSn5JiJHBlW0+fMf619Hy8TmsyRPkUHFM53med/N
UV5CjAgzHRn0KK6Nlp+wQru+XDkjQkEGd++oyr25bo2e+HX09v31A3z3Vvd+
aZ01uhlHFzfWd4Br2PXPbafZoF+EFvpy3h/goVM3oO8DO/TkI6e5P3EHOOb8
WO8FhT0aOzOyR3x8gIcph9W0htqjtws6+b1vHp7XljIkf/EfKoWWOSDyBzjn
yHyza48j+vqdnK+7yAHexUnB1HbbCWWkzn2SynmAt0lOae8RndGZn29zqPb3
cTtJMykmUxc0w+zhcnPdPn6ispnl0wlX9CjcpyQr3cePWmq47vx2RcMEfI/I
Zu/jx5Uk27vj3FD7KRell8/2cSvpznfdrB4ov4/uXUuTfVyQOxME47fQZ70N
z6I19/FpVSOtbanb6D7pQmo1aR+PPvnORfb9bXSAUqFWWGAfTxvt3BKI9UQT
n3PRL0zv4e1dj8RHE71R2rVYLoGBPVxbpktIXsgH9TVhljRo2cM1Xg15/P7k
gxrzket+LdzD33ttL2h33EHZcifi7gXs4Yy0jUsmF/3RYKJ1RoHrHv5fQT+9
0aw/uujZW3L4RMKfrSEKl+MC0JZzP/svqe3h8hEy/bfWAtHwHwUCRKY9/Gjx
ZErI9D10+/RpOdWDXVxYgY9x2eQ+6vIsTc1raRfflIz1elBxH71sHO/Y83sX
r9ao0CWLDUYJY4G5KW928Uyz9z071x+gvJ8oJiuf7+L7vSbFUT8foMr+j/lH
Qndx1Ja6KAkNRd2IsS8Ebuziu/WLqwaSD9FuUrbfO8VdXP2rj22n6CN0mUbm
c7X4Lu4U+Rv7mvcIZewonhvl2cUXW5RcwxQfo5hztZUQYRfvSjqyLqr/BM2K
672Y1rqDX3BzbdfKDUdrra3u1dbs4HxtS7Tm2hHo0OnxkrHiHVwv2qFoaD4C
5ahePH3q9Q5+w4EjORxEoUHzNGzpzjt4PQGwaTyMRnUvKfzJoNjBWTrOMtV/
foG6sJUf+7G2jbsq1drkCMWiDwfP601NbeP3RV6Yb8TFomWeOrWiv7bxvKIR
zqXgOFQoxT4r89U2zuq8VjXuG4+CGzN/G6K2cZvHTzOd9uJREwUPnpngbfx2
6rV3eGgCGvEzIFrcaRsfuewnyZmciK5vxvhkn93Gw70erqovvEKJtcfzm0S2
cbtgekgbkYyKP3szPXtiG++LEVLmkniNWp3KMpcg38ZV7+XE3/F5g/7Qq1LN
bd7C/UhPpShfpaCvshaYPzls4bnWpKKvJe/Ro3Qdt0pMtnARHWUrR+k0NMax
uLNKcwuftZl6UP8xDX18MiipU2oLvxPJ5f77/QfU6w298Pb6Jk77K/XgT3kG
urD77zHl9CZO5psYW6/5EXW53jbL2L+JpxQPBoz0f0StjycU8FVs4oPBJhKL
NFmodswp5OKjTdxl8xG4+yQHrV+kTbnit4lz9M3xrsrmoqpX5yhMbmzin5d8
yOSGc1Elxs8/XK5u4kyXc2Wt1D+hJ8Mww+hjm3jbsGfplEAB+nZM6Gsi3SZe
ffyV3npYAXriAs2J9zsbeIaF8Yvz8wUokaxl6MvQBq7O5sZWXVOI7vldv9Gf
sYFvOkbTt4YXob49oGUscQPfD3XUlyJ8QVcVBGXmwzfwVu21Bdl7X9CZlal1
Mo8NvC7i1genoGK0y9UnRFhpAz/qGZkhmlyC6v00HZcW38ClfrJYmJ0uRX+K
I5eVuTdwF5lvvLl4KVo9ScmsTbaBT9zM4NyaLUPzbJ4n3vqxjq+n68oeuYWj
YpVeu/5l63iDppiuIhdE03hNrEJz1vELYolC9A0QTernPRUfvY6/RUSMaY9X
omFGOfnlJut4AuX9ywsvq1Arjfp6muk1XEeWUunvXi0axvJV/6B/DVfPLqy8
4/odzfmdPrjesobTUnUnXBz6jm7ahK2MF63hb8p+VZQ01KEx/hf5au+v4V0X
Nb8rffuBlmDyWd881/BzhQaG7UgD+of6lPxnhzV87ObJJ+Q1DejpFwStd9qH
8XpEjhn8bkRrs2t87h9fwxkNjMakuJrRmVufyX0Z1nD+imgw/LkZJSq9j3Df
X8UPvLiyn19tQS1qQ95Zjq3ikkzcEVLRv9D1gfMtpPxVvOQ5a9cWVxsqylx5
auvSKn42zSbm97FO9Ernp/zFc6u4KeWT/N57nahX0luVKclVXOUjT9jIdCda
JXxPr5t9FReX5ogQrP2NmqEg6MvQCm75Pmb4bkw3ep9Kija3fQV/rf3Kt4ih
B81o4nmR9n0Fb2plzgCPetDVa3sfX2Sv4GqH11Pgw1400qO889adFdy4OC9q
4G0/WqSQY+XssoLvqMxJrEgMoH27r2asLVZwUc1MgW/lA6jwkwAy3QsruGDY
X+3nY4NoZeo5CSmWFZwh7shFm9PD6HJ7yYOZ9GX8LggfyJ4aRf0kqJWaEpbx
f2+Tlbav/kXJwgzmsp8u42ynVZrsSv+izMrzhq5uy3hVt3BwYcwYKv5WSHhR
fhkH6bEBbtYTaMGmR1+ryDJOJx347HvvBKqkD6MKOJdxrT+t7dFGk6g6lenG
7b0lPPjemStFhlOo7Y2oH2u1hzi1BI26PYNO1/YHdhUv4a2vw+6Nkc2iHrxi
Ml8/LuHMXHjskZhZ9G5bTaJvxBK+lS1Kj+FzaJLilsuOwRJuydNbo6m0gLZT
2jOR/13Ey+znMi0cl1FTi4Kqkc5F/Pa48Y/pH8vocPG+d3XdIv6w3tHbVmIF
nXdO/PMgaxF35x22BVsrKH1ryyfq24u4mu/aXnb2GvpcjNt+0m4R/3b53Xw6
zzp6/IHz8R9Gi/jrMwqRA8/XUWEFQvAT5UX8LxOvlGDwBqqarKzPSL6InyqO
+qURuIXGzDIx9Y0v4J1tabVa5NtoypuP3q8aFvBEJ3Ly0cfbaDnhjzrv8wU8
aC+le+ftDrraenlaiH8B122W91Bb2EPtnHmlpME8HnrFe2U+ihybo6VFvATn
cSquXs+ASXLM6+OSVin1PH6xtJoh/zwFFjpZ63zh1z/c5L7iA+kdCiztvxsf
rln/w5XUzkRaPyBgElRGRclq//DHpwqXqGYIWFEaqBkR/Ydf4D9bGqNPhdX+
ZR25sTSHH6WrexkqRo2N2ZRw3w+Zw1/s9DtULtBgN8nfnf7uMIevWFS2vHSg
xVZTws/Ra83hjmdOxCcP0WKEYUuTWPY5/IuI5DGLHjrslCVV7Me0WfxiUsL5
xnEGzMFMn6Gtbgavsl20byMRsfktlRNHs2dw4Prip2gEEfNJPCV2/dkMbmcu
LLgwQMTCejbVx6/N4Esvop6MhLBiGcZvQ7ampnEb3NOddYQNO7P++DlonsYl
2B/XvCCxYyVxt1MeFEzjky3KD0sT2bEfnRchk/80bhynEs5gyoFN6c9tCTBM
41cLjGzi5o5gHsu/aR0XpnC2/baT+0ZHsc3nFcdyOqZwntynhRerjmK0bTHy
CslT+J9hKuLz18cwsavKtzQlp3A/s6i5fVdOzEUrbOr21UkcXNxv6/DmwS6X
Pb4UKz+JSxRqJZdv8GAiYuHpX7gmcd8/w4lVAbzYGHW0/ebkBG5znZX6/FM+
zKo6cTjo/gTu3jq8TTbCjwGZZPStwwSO/nyy0i8ugHGnvHlTqT2BR7Hp2Ux6
C2B9Qe/NKTkn8NqJcwupLIKYoXJuz+OCcbw91jNdTF8Ik/34STErfhwfGIvJ
YUgXwliPFb5sChrHrwX88lPbEcJaVosNmTUPz3sV/W7JPIldzq9sfTE6hj8W
1ffoPSaMISKdP96wj+HdAsGUSSQxjPtll0jl1l/8bWEh4vlRDNsm9IaNDP3F
p0lNzntHxLGS0UG1kzl/cX7qjn5kXRyTfTNZman2F6+SPPXt5E8JjMg0w9ck
/hefRfvDzqlLYgsBc3fniIf+YDZBoVoSyzFdIkkPjuLtnjWC2xVSmPCRnZIi
71F8kk3pbKXzGYwQunes6/oo/kgyQL8u7wz2d/nAZ+P8KK4SRxc5sHoGS2kl
yJ9jHsUDpQ9GL4fKYFwRzAUV6SO4yv3Q0uh8WYxIKZjZ2D2MZ3WNKoWpymP5
CUNm8Nsw/khK4cNKqjymK/WasfDtMC5Bss5folDAok2PeyQ6DuOrLkkLXxsU
MH5rHrfW+SF8TM+jneuGEmYdntD2tXgIt63BHMq7lbCUYnb5t3eHcCar13b8
6soYPxP9rivzEB5pu5WhI3oO4y9bf8Ig9QeXcQ/+dUBBwqzHb/1bXhvEdcKX
nwTdJWEpxH+6ffggrt85Jb2xQ8L4Hf8ey9QZxF8/8b66u4tg/BytH9RdB/BM
m4J1NkYM43PLrArO6cMRqjgOGgtVzDLx5Clnrz48OetT2IMcVexN7dvHuqQ+
nIfqHw+2p4rxcr28yvezF8frdBUj3l3AeH+EDJbP9uD/DaJNq7tqmOXKHpb2
uQf/zVtTtG58EXvD65cWHtCDO/tYalkVXsR4vd1vmDH04A6DV5d8XdUxXkHz
rQ3xbhypku6zXruEWep0mw8td+HFXJI+4tcvY2989SvryrrwVH5544fVlzHe
X5cfxWl24Vaz972pXmpgvIHyR+RcfuOZm2eF23S1MN4uZhm3zA581z5pefTE
VYwh5dtZZu8OvJhQPDX64iq26eyklId14IMTkme0aHSx9r0qdL67HS94+oUh
PlQXCzvlfcWNuh1P8a3bHXqih/3z6r/hZteKNyUePfqrygDrA4/dmaVb8eRT
yWsaTIZYFKvLhPnaL9yK+mV/i6khpqrMszYg9AvX3SjboVw3xDIfP2AbvN+M
BymrGvmrGGO+Iro6g+cacQnUPjdnzwTT/5ZpyNPegB9RFN92um6KSVylNLdw
bsBp2I6/cSozxYZ9il0G43/gJ9XIXp0PNMMu1XE/Hlytw1PNbwU3sphjR/+b
rh7Mq8Ftm9zZBvyssMVN1UYe9Rr8mm3Sk7J/VlhjRHKbxWA1HiFhsf9Mxhq7
W3R1eJChGqd6anxKI9Mam6As3ht0qsQjdR+c1H5ng7lcpLpVfrEMf5XkMP21
3A5baJUuNPUtxT/UPC6Op7DHvMzNVtazSnBO2YIAUw17LMjzk7cM8Sue6M5w
LLLXHotONfVP7/uMH5WWptsjOGA3d67TCAxl4dFDJQomT50wH7aCJ9fVMnFn
/atqcUNO2D0xasaXmRm4FIt045C8MxZzLZ/I4JWGPzxdTZk57oy5O9KdnWFN
xl00Q1is9W9gZyq7GmMk7HBDxVCPo3Zu2BjJCuU40EDwdXHPpEY3TE/6gjfz
UQ/EvsRQ0lLOHbMY2hSRGwlFSukcxU0JHpjdV4Pg7+rxyHxY2brPiAfmIESe
F+X3EeFreJjmWH4bM2fMOW3IkYV8JB6+UrZvYwZrxpmcn7IRj/JIVs1znhhW
n5OWNpaHLLEF0Yh888Qi5XN0BjMKkUmut7dZ6rwwx95raitspUjS1e9EG4o7
WM8xQ9eapVKkZmNPgtfwDnbZWPfli9YyRE6PS3M4/Q4m2nF5Si6qHEmJp2m4
e9UX85rgVi8jVCK/PP32vXL9sLPDTDPb92oQMlLNr/43gdjNg/B924UapCps
IewSRRCWxkvP3mRZiwgVBnNOOQRhHBbUpFfId8Se/GV6p9xdbLV3P1Jlpw5p
Gq3MKB64h33pWJAJ9GlEJj5vCNQXB2Pzy67qY+ONiIDrM8XZ5WBMmG3OTNuo
CQFo/2StdAj2UnfqAffZn4iksYZZSnYI5tM8/Lt8qRn5MoFwnM55gL36O1V+
t7gV0V1IL1dsf4gprojUy863IvWlQg4vT4RhHRSObROn2hD7e7fUG+zCMAbB
8fErcW1IgbZFy+fNMCzAeoSZz6sdKeu9XfJb4jF2fbDXukKmEyGO5BUKVz7F
NK9MNpb914lwC/rbrRDDsXMVq2eLEzuR7yfCHr60DceOp7LQ5ZL/RsR+UXk7
0kZgnfYXC5LafiMjRiQKJ8tITHsun9znVjdCb0DmV3ciGlOxgDdufehGVotV
zfU0ozHxlqbfN3u7kbtX+X4Y+0djtPkTmXbne5CfysfA7/5orNaTW1+PtRe5
nKXBgqc9x0g7j95JFPQhtuk94vxXX2Cnb8Yxio73IU9p7q61hL3ATgy+8xHi
7Eciw9K2aCteYJsQ1zwR3I8s3bxMLyQTixWFrCzT6A0gOUerTjBzx2GS9FYX
/i4OIjI51tVlTPHYM0auZe2EYWT35kzaY6dXmPobB0PfomFEg/7A5XTZK2xX
urD4feswIvK96+trxmTMyUAjYJt2BClr4T6/8TkZw5LuED76jSAsn2Wmsxjf
YMsinUcpr48iTDd6TlV6pmAfS/n8pO6MIrExm5/c3qdgllo3+k1fjCLvgugZ
YzpSsEY3ipT8plEk8n3py3Pyqdj7L2fELEl/Eb9J5jTx/VTM8EKkSinPGFL1
o++EesZ7jP53z+sx5TFEq5FvKePPe6zS4SQZ0XgMca8hN4w4moZJPP1W6xA1
huh/2T4//CgNo2qb1uE4GEO2j95zafb4gBVbqlu7D48jCakvqh6YZ2DH/Q9C
T72fRM7JcnJlpWZjhny7WDOcROK/mr6tmM7Goms3d736JpFd1l/ZbrI5GC3L
slct6xQSSXakLfl7Drb5fsze7v4UsjxrdkdvJRfraW5QS7WYRrQjaHLdFPIx
Ds86Mg2/aeRgJNnNzyof0z1eU74YO42I7Qj0dD/Ox37Ylp/Ffk4jvEqyps8H
8rGSjbyTQ+dmkFPnKWgoHxdgCQKxBJ7js0jJZysebKEQ66yLrqyVm0VYrRes
S3g+Y8SbkYE3r84iZXwRxHDtz9jj4rDVb2GziMbRX+bnsz9jvlp+Y2ZrswjS
9k5h72YRZuJtWZvQPocUnetXYaIoxjgbREM5IueREINfHgbepdj+G8bFofR5
hPfT0qW57FJszGvxenblPDIbWfH+z2gpls9fIqe6Oo9YN0qwtumVYeq+l/66
X19AXiaw46ty37BSdrnUcY5FZODDfQtvOhwbr9YjO/93EfmcnibwMqgS68m9
UCy8uIg4LBsw4W8qscYE+ZuMe4uI+EWKHxyVlVi+G2dP99ElxKHLg+MaZRUW
cGLkk5vmEvKxVaVXLKIKY73tYZVcsIQYUTSK82RUY4jAM7hxbxlpHPj3o4ni
O9bqK6S1GrmMvGsNUYuS/I7Ztn7tXny1jOglInSRJt+xsHvDi9NflxHbB67p
6KfvWMugjNDAwjKiQ+iO9LeqwyyTOh9VWq0giZ355leb6rH77Cf0nqCrSMZ/
XyuftjZi1VQf/p44WEMGf5KxetW3YplrEpfFGNeRGL6RGtvRVix6vChHkXMd
GQl5Ieyy14pZfK/1NpRbRzauXsuplmvDNkPHaKIc15Fw86N3ElLbMGnCSQny
1nXEsxiE1AS3Y8kU770mUzaQ+6r2oXYGndidgxSqItUtJCKFzuDj2R5syrnC
osd7F7l0dlYRUR7GJHd9LQvnD5CGaw6B85/HsEZ/9zcZOwfIWecS79qaMaxo
V9b9CoEMsM9piUZ3jGH6AWKfLrAe4iNTrLQrY1iU71FpqdNkoC3fxt5bZhyj
8lyUorQiAyHfOEMEcsaxVcc0qdw6MlD3TcH9dfwEdiHjbYtI86F9bAOx78ME
FjOR5PaugwxcwkdVaYomsDP/Pc+LHyYDld50JbKtE9gN27tSIdtkYDX5waMG
mkls1NxE6poUOeD7fUyo03MSa9NjlCJ/SQ5ulVNqXQVTmEe9iTLNa3IgJ7ZN
bag1hTEjH9SY0siByMTcPmYyhWmLguucheRgzC3/X/utKaxu3/2xTAs5sHSa
HGl7P4WVZXeM2lBTAC4WoakjlNOYiQD/vCMTBVhSrit/wjyNbby8ueXKQQHG
7z3h/Ms5jZ0NoSL6C1KABHbyhotnprE8E0UkBlAAjb8rKXXXp7H3VK/iq30o
wPd/G2axudOYasDkux9BFMBZw8DsytdpbHhRLq8l9NB/Vvi92cppjHfgZ21f
DAWw7In51NIxjSUU7i8t51EAxsRrk2c3pzEFUa29zS8U4OCHuSGBfAb7/Tqe
9qCcArCLXuj9QjeDsT05w8fQRAFqiTLZ8MQMFmFlqy00SQHetVTT2avMYOK/
866JzVOAiCPnmrELM1iD5o6t9BoFqBs4W7SvOYNRK8T6qVBSAiVWL38esxns
PmNdugEfJZjFjIb/+sxg3qVi5KHXKIHLu1DVoKwZDOy4b7JZUoI0zuTd3U+H
9kjxQqo9JRiX5Ha1/jKDJVSq/qm4RQke/zQ+3V4xg5XXX/+2E04JlP3D1a06
ZrCHdO8Kn8ZQgheVmv3b3TPYFa2pTM5ESiAyVvDeb2AGG27xSlBMpwQlI9Ox
/OMzGKEr0tuzkhK0rz30ZFubwZqPdd6kqKcEPY0hPHWbM9hL0xP2z5spQb5k
5DPz3RlMdDBd/1MfJYgR2E+WoZzFlnj/aYARStCSOyfgQT2LlVnLnW+epASp
ylvnn9PNYtpjFdKzq5QAf5YoHsAyix0Rphbx36EE2neLhi6wzWJ/HLV56SgI
4AffLu0CxyzmMdvDKMJCAKze6nFznLOYsiQfofgIAaQJdU0C7lmMwv2/HTVu
ApjozIn05J3FYpeXpm3FCODb3zvFDwRnMYuzSiNL0gQgXEKQsDo5iwn73O25
r0AA/nV0fdzCs9jC19pfLAgBtBN/lJWLzGIlW/T1by4QgDk++gOIzWLBKnpQ
UpMAOuSsDt6Jz2KaQfFfynUJYEXpg+n06VmMvWIwR+saAXTS3OtglZzFBshO
pvVZHPpz4nTmlprFPqi6vHK2J4DuOspjdNKzmFtofsymCwEYqp7p6z7EinXr
Tx7dIoCpqpVPj8/MYmS0SPBRXwKgIqd+ySUzizVoPPD9cPcwv+Tgp9GHOCa8
wf3sQwLw4B0LnzzEZs0sjjXhBDBGwZzILzuLCbEYW+rHEABLtWqByiGe0002
GkkggJPtop1Kh7goZlTb4y0B1GU2kB8/xEGdomoHHwhgvOL5ud5Df+pH3VWi
cghA7onuvcBDzGLyRZbnMwHseCq1kR/insQdsZxSArgw8kfG+VBvav95AZVK
ApDnJr0vPMzHhefx8cY6AhC/mi3y5zB/OasWFtPmQz13ZqpmD+uzm8JBM9VB
AOkGJ7z7JWax76Nm+z59BNBjDNVyD+sZdTJ1jWqEALDn5WdtDut9zWFyLnaS
AGKSLTQ2RGcx/o+SY0LzBEAWqv3I/bBfhafL2s/vEIBXfvYL6sP+mhfeHP5E
TgXcHgqckj7sP40y3zwPLRUoElvlUeE/5NVD6bY5qMDXqVbLPa5ZjLpZ4ZgT
FxX4dkKn6PPhfBUYTJ/sEqAC3pT0ETrHDnmbK1ihFBW4m0QzcvpwPvMnya7w
y1MBZeknbh6H83vd7fP1KBUqsLP0800C4yEfcPyOy2UqcP3ICkPs4fybvhzN
FbSlAq/dn4krbR3+Xzxx36KdqAAQDxtMOvy/8t5fath3owJKW/9CR5ZmMIqC
nLG+ACrwntFj+MTMDJbT5MP1Io4KkORHRNHeGcxYX0yMPJkKPDz3ur+6cwYj
7+1XcH9HBSwUrs2Itx7yE5i+1icqwCX6z+hj3QxGRs7whLKBChgdvchiVjiD
ZT3CX976RQUcF0kaFLkzmBGzR9rQbyoQnHPE/FnGIc/1u+LbKBXwDWfWM0me
wQwU3q577lKBIy1xLhmhM1j6DTn7MWlq0G2tvqWpO4PpLo/f0legBk1aZV4a
GjPYjm/CvUoSNVDXliaTUj3kw/aSkjWoge2p1LeZcjPYdkp9m6EdNbC+3hLo
emQG0+m6jn5/SQ3OhLWFkjqnscsvrErga2oQPqRSOtt4uM917WRK0qiBYW2j
3N2qw/3c6CKUXUgNpqwTHujkHe5z6EfzvIUaNDSfNU8Mm8bmP8T/MqemARHE
6Egq2WnsmXeH1ao3DRhlJzcD3lPYU9nunn+BNMAiwb3tjdMUFrrQpzf5gAbY
kCt7TV6fwnydRy/0PacBDTnWczKqU5i1xZJIZS4NaPf59DifaQo7c5FlMXyc
BnxP2VIPTDm8Hzm07gsZ0YIvaVYV8cUT2Prry+MfrtOC+CYuE/OPE9gJEXVN
UVtaQBw5asSaNIHZKp/nkHSnBbH/yfDpBE1gqxaKHxWe0ALWS5sexAsT2PEM
oVYNnBZs23krzTSNY9bKu3wep+jAEwtucZbOMWzeIreifI0OLH2OcrSoH8VW
z1l0nCllAFbtIsOEqwOYJnq8jKeSAegbXZaSPj2Avb3QkUJfzwCycqJu2NMc
8toabmOdDCCg8WLfYkU/lmIhT5ewyAASCPl+iTL9mM59JvRAhBH8yG946His
D0v/jmc1v2QE/4lQTtbPd2OmurwhLl5MAC/vv4v2dmA9/B2Gw/5MIDtV6rRI
eQdmsvRIxDiYCZwaLQk9+fYQxyz9PB/FBJqe/y22/u8Qd9Ye4/zIBJLF61VH
l9sxE5MbufX9TCDsY8SQANshti7pOXmBGXTvTNxVsW3Fes64ZidpMINP/pT2
9JdbMRNywbtEXWawYiQ3uCR5iN+FC+2aMwOSzr2EI6u/MJMxS7cOH2YQLJUb
81P4F3bNiYoQksUMGkq13r6Na8aMPfSlh1hZwBj585VbiY2Y8B0T1+HjLECy
Qjk71LERWwuyzB7hYwFswz5infKNWGy4i8iYJAuoY5hJEetowDrSQ/imNVhA
1fhLk0/EBkx3sJBlJZgFfC++h4vF12MamuyL1MssICx5paehrRY7rscpRbvF
AtQe3mW7k1GLrWazFBPIiMA7V+mldVAtVlt4ZJWKhgjErQLlp8RqMbtKAQ/a
I0RwPbmlrP5hzeF+Vf5fC1ceDnUChqNWJTS/I5UQiiWVobas4/PpkDQ0HtpI
d+5nnMkxy+YYwhY1LBp5GrdCMusYSipHh9Ik99kdaaOs61HZ+WP//t73+97n
/ed9//o8FQ0ZMLREv7nC+j6qk95OK70YoJpIKyhP1mPmnJfPYQ4DllXNTjT9
XY+r3nlFZ/sxgLVX8K47sB5JsVeJfjADyipTxnW+3kG5o14LMIYBfuJDjYcn
6/DzNc8izywGVESWTE4q3sY7lh4zNc8ZYFVtrzgeK0ZTfQ/F+XYGgOeJ1RFs
MYppD61d3dJ5EsfMdY0YRR/cWa2DDAhPtI+xEFVjwQV34etRBjyiHdQ131Zh
Uo+b9TI5AnpMbbh7nCrxSIBrxmETQtrHNNhNZ0XSPBUYXzIn4F0qXH9wQITG
CZLuJiTgJNm+RXmjCOlss9UGewjQCHwSkdZTjo8ltEDGkYB792r/UDEuR2Nm
U2aBDwEeywdt38reRB2zOdM+fwL82M1qsrfKkLY27F8eRECcikDrkX8Zjh3L
Ug3jErCUK5j6NnADC5LPZO07R8CFKUHy8J1SpMe0r44LCRjLbeX9IihG2TkX
C+08AkryqIZ/DxbjuBx/yLmQABfVY7xtysXYov5jbUMpAVeLvzyD1OsYbdcp
/KuWACvvY3b7067heGlcjkk7IfVX16WzvBBbOB/yeYtJcNwi/C62zMOXVPPc
D3kSau3MvTTk83CqNs8+TImEIZakd/GLXNRaevK7zwoSVFsFfg7uuRia3+94
cB0Jb9bP9DTxc3D94POFGyxIyKjR2HFENhtNYm865+0gQWR2sO94mxD3b0wu
U7ciQW3N8PauHCFyuSwXypYE1oGV86t2C1Gi/ED07RAJLZbm5yvUrmL4/tsn
ngWTUPdD+H6nzxXkTwmq93JJ+EPHwPStyhUszApTbIyQ8l/FtLMfZWLb6LYa
MY8EF6XQ6njdTNSNL2fk8EmImqHuW49fxo67BfVBN6T6WWn6t3LTcbPRJTWV
9yR0RMwMW19MQed6zojTCAmCLldbvlMK8ljWlemfSJhz0qx200zBHvd51ooJ
EmImR+0KKvjIy/QJZyygQHHzosf+ry5h7yKbPjkVCjTMr2+1dLiIP/G1C3er
UTDAmR0qWXcRmWtlTvM0KAhL9p9fN5KMsb+K5WV/pmANxWEnGCQj01fH5PsW
Cl6kHw09/uACxnXJXp6wpSD0muxAiuafWO466GpkL90/G7hVJEnE/i81zABH
CiQWTDI/MhENFQIefj5EgQKLoyvzJgH7cWh6xIMCQ6UuyfHyeDS6fuu3l1EU
nKwyS99+Og6PbE/XWhtLQVWqiNOyOQ7jGwM/H4mnoONWnPaq0VgcGNSL60ui
4KFFQ3WHWyzGUxmVnZkUPLFMMao4xcOB8CD6aSUFNd++fMg6G40fa0LOcmoo
0N97I97JIhqnprgfl9VRUHb7xc7e+ShUCoi6a9NIwSZ28MsNMVGIbkmch20U
ZNfKBz/kR2KebVFjwxgFft0TfpFFEXgzsdjg1AQFRec/fZqHCKx7cEMgOy29
Z3Zm/FlnOHZaVvpb/qDA3ZnJdJAPx8Xb7qvWK9Agh7l1MZFc9FbvD6rVo8Hq
pc1EUkEIBrsMDTlvokG7V6YqhB2CMRmvbWaZNNRf+zDBnQvGK+SIhrExDXq7
5g43OgbjU7mpJ5VWNIiTbCUK9Blkji3XLj9Fw/bXWXa99wPRbCN1ke1Bg0/c
xnyZiEDc66U8N+ZNw5Xo6FjaOBBPvlF9vjmQBokNl/h6MwBTu/QiSiKl+Pjq
BTtK/VFIbxrex6MhPaBB83dffyy1ZzqMnqOBNV3amsj0x+aWbXobkmnAaUjY
4+uHbUtMUh/xaSAOnjdiT/vi4G7zec80Gk7c+0fza5QvfoxG7yUCGjzFHlG6
Sr74/z8ZKF+y8NznTB/8D4Y8lHU=
          "]]}, 
        Annotation[#, "Charting`Private`Tag$56854#1"]& ], 
       TagBox[{
         Directive[
          Opacity[1.], 
          RGBColor[0.880722, 0.611041, 0.142051], 
          AbsoluteThickness[1.6]], 
         LineBox[CompressedData["
1:eJwUV2VYFV0XpTsuoaAg0kg3ijLXSyiIgKSodIiElISAKPmiooQI0grSYFBS
cs6MgKhICUh3XEK6m4/v1zzrOWv2XmufPXvO4bN1N7xLRkJCUkhBQvL/5xaq
/jcvnR0ODtDYNHxEaxfrLU+6pLDDgzavtboArJb4w99UKpEdZldRZMkIfavt
bvvcVx7LDg35US8YXVdbPsI1/C2MHR5558q9rP1eG7f0dLzVlx3WHlC2UHv/
qvU8WiMOOLHDHK7FBenmllp9Zut/M+bskC3YtZLo/qdW6mzz0sYNdvj0k1UE
zb2uWgbpC+tk6uyQzMpMNmeop/YfPnubWYkdLkbOsg3PDNQ26eEOuEXZIR8b
y+ts/dHafMtAUjFudsgefb0DZZmoTXQoDSs+wQ7nJLWYVdInayPcZijPM7ND
NwnbUhstYu3dJ8Z0GmTskOLITnaEeq7WOCLyZdMeGwyb42Ps5Juv1YjGmAw2
2KC3fIp+scNirfybzdieRTYonNCtNn9/uZb/rQSb5QwbNGe8esUPXallybVN
mBxjg8/6XYdXJdZqST4lcbgMsMHfaqEN/pXrtSOAgtuvlQ06n114ty2xXfsk
ZlbO6wcb5H90Qes/rd1aHpvWa24YGzzHVlr/PG6/FsqVWTtVs8GPp3e/7TAd
1VpSJD20L2WDtV6RS0xjJEDKlY58/BMb1Kw3jfqTRAoO/wZGWxWxwaV6oonu
LTKQnmeTcyebDdr4RgnWLpGDQW3xTv03bND0YqKobiQ1+FCWbtkaxwZ1ecuY
U57TgEBu3Nz1GDa4aGQskPiaFnAtrpNoPmODC+ROzC6/6MHczXsvG8LZYMla
jprcJgOoQfs41ELYoJ2ufE2kNBO48wpKIQFs8O1bBhKKuzggtitTU+PLBuX0
FhwFTrKAXdusKxe82OBZZYninFYWkKzwzFz+PhvUD6V4yWjKBnp7DCJFLdkg
dkpnA7SeBPmEhhN5d4796L2Ilm/gAH4FSpmCpmyQeZ8GGajnBByPuKrO6rPB
HKkhf8+J04A4EaWernOspyTLTJ2CG1TokLSdvnbM79szYpI9A27yTE2dUGOD
lweCn0cWnwXCT009X+PZoD/rBXaBUF6wufRrH3eJDRaUhlDSyPOBN98+sTEo
HPcDx19tXBE/+Gvvp0omzAZVQ33oiPtCILtlrjmInw36NAunfpkWBt5KFrcO
eNigVPWp63KDIoCdRs19m+O4X7ouqzdNiIJJj/JdH/bj/V209vi6JQbK+4Qj
1nBsMHXfqJ+SQwIYF9GnL9KywSKcJ0WYvxQQZH9y7j4VG+yaFzxZDKTBeuBy
2SwZG3zdmFOe8FQGvNb72zS5xwr9Glkun1mUBR0rb7f7F1jh422mlnQORfDS
m50pfo4VNhQ6elDOKALNrecCutOscN5IfMkSUwK1+9566CgrvByy8h935AXw
MGjOzm+IFbLwB5vyByoDOTJrf9l+VrjY2/nR4uFFkEd9PTurkxVyR7916Y9U
AbaRWLV5OysUVZuf7s5CADejUtuJFlaoXq5oEPQDD+JY+XafNrJCmUi7sgtJ
BBB4ZuvG/WpW6ErL+yxUWx0oZdy/K1TBCl/5Pg+optYAK/zjAcOlrDBO4Lzk
qWYN4HCuJUf/Ayt0v/hA4J7LVcBXpPaVtoAVWgdErU9d1QSDklXtdTmsUH/0
Z/snMS1gIJ+1p/COFRJZRLctGLQBQwUny2IqK+w1jtf+R3cdNF6IFs5LYoUJ
WZkLODYdoIL3NzgVxwp1tC5SvVHVA8LXbuQdhLNCwthzKZlXBmD0d0NtRcgx
/0xBubKKIUjVu9jh/uS4fnrbTp8XDAHOWOhg7CErXDbMNf5rbwx+d6ewpnqz
QmVpSVEqcRMQcRt3ztiTFeZqUiZkb5uAPcs9w0ZnVphkuHnyapEpqBjzcAy6
xwoTEzszhmJvAQ974uML9qzQ+GR6H33QbUB0+pNfaMEKAyp3l718zUC7d95h
tD4rxL3busc2YAUit7jZtXRZoWd5EOnDp9bgSkCcKKk2KwyfNqznFbEBNUGP
jb3UWWHfJ4m4MD9b4E225iRBYIUKJgpRn8TsgPR/jkFTKsf1qiQ58J+wA9mR
RoWmSsf9dOt90ILTXWDJ+AvFybPCimS+f5wXHMCpWPzfX9KsMIguPvcf4z0Q
nSBKoiLKCoUw1o/5fxyBf8aRCS/3MY7e/0JWdx/UkVweneVkhbz8FzNM210B
g80T57ITrLB56CjPb8YNZPAdPLnKfFwvqxdeDakeYC5EhRbHwAqbJN0iUs57
AoXxR6/7aFgh+RJPGVufJ/j5fjfvPhkrfLgO+FFJL8BKflFO6YgF3t14NGYx
5gXM7fxrj/ZY4Omztzv8Ur3BssB2e9wGC9z0VxhiEfQFHDkbO1UzLFDY13mp
NcofWFMqhodOsUCVvSJ+QmAAKLzrzaQzzgIrX831aHg9AnjhNf6RARbIz8VO
px74GDyLkPuY38sCC5Vaokejn4AOouf5B39Z4Nnorb+3i4KAQ97ydco2Fhig
ZnIqmzQEFFPLdLf+ZoFq0hbVte9CwO49d+uknyxwd5k+JEg9FESfW/QWr2OB
onuSmh1pYeBLwb90gy8s8LJF2q2vaRHgkFb8HFcpC6TrzdY55/YUaDk7l05+
YoEN/vpjTJrPwKDYbOPDfBbIGkNfdAsXCYRfnDNQzWGBvgcjhddIXwCPf/cG
6N6zwLdf7tO1774AFB+IS+mpLHCH5rRRF0000GMQDriXxAKDdIoq1s/EgKT7
dylkE1jgUOXZtoc8sUBCcpKzIZoFygZ/H53XeQWMPo2pzoWwwKOICuL2/GuQ
xsTXXPaEBZLeaPXjz44HRDfrm48fscDcMa6unzYJIEB6xBnnwwJ76+gHfVbe
gIYYno0+Txb45VLhq836RMC0bBGU5cYCD0ezrsykJ4H3xYOvlRxZoBVq/EjM
KQXM47h5SO6ywNLbjR+ozFKBkqdZ/i8bFlh0ns/exSQNNMn215qbscALvJFT
JHffgpXSnqlQPRZoOHTrslhgJmD3c6uhus4CX3Y5xnqLvgdKCGVMpCYLvCas
GGU+9B4E/JC7EEdggTpE1z9Ud7JB2stfDCcRFrjCpFZzQyAHQAPrsWRlFmix
+Ryqr+cAssGoyEy54/7Bp+Te/JQHBDMFrYSkWaCHeuVFlqR8cNXhq3yBOAu0
/5b15FNkAYhcnhksFmSBi06ap2dfFAFWSg1p7CQLrCdSFOIpioFCUz+5Bttx
Pdctp4syi8HNGM/eH8ws0AZmVjFdKQEpp96FtNEc6/uP2JTythTUDiveNKJk
gWtPe+RUTMrAcFazWA8pC+y2+5dVz1oO+KV2O4d3cbCl5NdqVNYXoLEWm2+7
hYM0fJvxZg8rgEOVyGPiGg6ONV/bFDSqBIVqJsKL8zjYeOmWwZBANZAzLfY7
GMbBzJ703Sk5AIy5NXVDBnDQRf3DxZAbEPiODfFR9uKg6m2VhSZfFNS40P9m
+IODxbQfB4PXMDAo8/5dbAsOtrW+5rBN+gYONy54szfhoPncdToP9TqgFuxw
hrseB71l4r0OPtQD+ysHK+9QHIz61Lq55dIAIujiGwVqcXDuRsKDE3LfQVP8
N3fxLzh49OQE/NnVCIwKuOsu5uHgRvjpedrAJuDrVvYGZuFgSt+PGsrA3yBJ
XttFLQMHZVXo6p7+1wwGwUN27WQcvLQUyPK0ohUchjLNtiTg4MKYdzs23AZ4
tXKAQRwONrlFbu8/awf2HR0Ot1/g4HfKK+PhLX9ARKLTpaGnOJj8rennoF8H
yDcnwdmE42B9un9alFgnmCdKVjs+xkGOxxkas5ldwHvvGb2fOw72v0tPiJ7u
ASH9/M7n7+PgEzX5ulOgF0RX1/7cdDz2a5rlvp/cB/IfLv/nY4uDjt1lcz+d
B8CXm5GTClY4uO935u4Fq0FQpyiovm6Gg4b5DMN05kNgYM2UxMsEB381z+od
uI+AmY4VSzlDHAx+lPunX30UrJe8ACt6OJivQT8f3DUKmDzQAA8tHOS+2pn2
h2IcqM0Lb7heOt5vekeibe4kuPEbM5K8gIMSRO50O4spYF54p3ReAQfFJFO6
M08Tga9jtLuLFA66FtWzfc6fBmGa51rFxHHw1pmT5Yv+MyBWuE5iTgQH3WMs
pXQNZ0HB5MasIx8O2pyUnzc/9Q9U1MdonePBQfZG87vRNPOg7r1o3vTp43yD
CVdGjubBoLWFvQM7DhZERIVtUS8B3FDDsB01Dso0OtFw1q+AM7WWiADFcT/0
Nu4jVqtALHU7dZwEBxVxPI1FJGvgaemt0rp1ZsiG8F5hN14HGR4v3VUXmWFj
fp+LK9UGqJHCJLBpZqinqWX7G26AxUKRPNDPDCX0207Yq20BGicze5UuZujQ
W6hMx7QN+ERi+L62MEOmnoyTL0e3gXHWZmoVxgwj6UKSGFN3wdfU77Flucxw
ZJQsfeT+Iei6vaMrl8EMHz62ZJT2PQKLHJL0JcnMkP6kPa+cBgnkj4//79NL
Zpjap/DE1J4Uqhj+VJOMYIYheSJcJXuk0AS3f1QUxAzL9IOsuJLI4LOXdgEF
D5ihdrA+aesoOXyvnXj+3H1mWB/3fsk9igLW0vxez73LDN3bhsHfy5RwKVzO
PfsWM3xSvu1fXEEFbz4mtX+HZ4ZKigv3TVZpIS/l5Je488xwkT4OHZ6ig3Mv
G6kjZJjhnNvgrOw4PXyS9qLoPj8zPOt3YuPhJiPUEnQ7sOJihm1nM/dZmZkh
6wf9G0bszFDr/q3jPwEO5n49saZMxQzNMI/f/tf/P/e2NSSPmKCaJrvAiQUW
ePF3/xvebSbI7fbg9ZN4Vtja/+4i9RwT1CoiPo85vkdt7YiGdrUwQQMqnfkh
Kg5YF8LQ9aPxeB21MGEd4oAvaZeEvqJMUPcX0WWphhPynir/lVnCBFuqVSqr
o0/DuYw3XAmFTDAv+vDw/H9csPycv+uzLCaIT+PRCAnnhloX8CzuCUywbcBV
vewtD2TFeO1so5ngBg0Vr1rNWTioSf7F5CkT7LpidH7dnRd6mP68peLPBIvH
Jsi8c/hgkq9hBq0FE2R6SF0rbSIIbQ8VVvdNmODcsC5dJk4ISkRwaCzrMUGr
gEKBig4hiCUMTncTmCDNidcPa1xEYOQZVLlJmQme+uEpJ6x+DhrnZL4Acsfx
Ii0GpfhF4Uy5g3S2IBO8pG+FO7ctBktVroUknmGCIsyKB7lL4jCwQbwz8uRx
/Ec/GkeWJCCua9nXk4YJ6gyui1XSS0PltQCIn2eE03pd75mHZCHFIwuc3BQj
PMjiprgcLAdbyQi2QsOM8ASd0u1zovLQlpWSiqGdEcamrdetv1SAEinTpkc/
GaHXCO6smpYi3ORrKlj9xgj7nR5y8dApwUjZGN2+MkZI67jX5/z+PDSu9nzX
/IERrsWGHhr7X4A8qsYraA4jlDSqLsBMlWGp/qmE3ERGWPheK0xY4hLsd88a
9HrECCn2DK6vXrwM60pPcT7zZoRkY3e5ZM8RYNFGjFGaKyNUx3nHZFcSYOCj
wKYGK0Y4TF1YaDOlCu/CVcq+W4yQz0g5hiRcDeqROqkuGBzrZ7oWRnlOHZ59
alJ1QoMRvvFsm90L1oA0Tb/XRBFGmMHud0dP6QpcZlCTxisxwimKO8s/V67A
ujipXIdzjLBcTSCYLlAT2r+ljq9kYIQimd3XFye0oc7Y47bflIzwFQP+d077
dagouE43esgA4/4UqFt814FUhaMhNCsMcC1oUnz4hx5cnL8JuOcYoKxk9iWl
7huwR7plW2aCAT65HNj111cf5n+pdr/9lwGejK2lfZ1mAGO3pYtcWxkg7klj
HFHJEPpfyiWG/GCAYBC/7txtCLW/xVkUVjPAm/8wmUohY7jQ7HJ9L50BWnTZ
XImgM4XdzOMRzIkMEDv9jiS40xRCw1t1ArEMMDcNUClk3YKxvRrKOqEM0G5X
WeCz6R3ox/XV2/oRA+y5tLs4r2IGbSxli729GeDzZq3oDlFzKDd5RiTdgQHu
lQReS+KyhKdF4m1LrBgguzE97xGvFSR3pnv7/RYDrP/wrjiKwxp2LW2yL2oz
wKjYIgpdeRvou9dGdlmaAfLVL3Fl5NhBS/xVvNE5BuiusVnmdMMeaobU+t/j
O9b/UMyx69AeclIXLMewMUD/rF9i2u4OkFT7rEQ2AwPc4PoQXilz73geJdyr
omSAOb/+FURu34NfWUOHR7foocX4k/QLaU4w22T71MYyPYz8L6A71M8Zvkxy
M6Gdo4fqYoG/WcxdoCWPWbPsID08sfMWLCu7QhIxhZpQ7Jif9tx7vMgDwoxi
WqYaeignGecyKuMJAzkkbyeXHWPGTablak+4QyG8/TmXHtZc7DOo630Aqx69
17yUQQ8vf5y53OjmBX1XeRIbk+nhRrzUf5a03nB1hENp6CU9nF0XDOvT8YHF
N+P/c4yghw+viUVRbvpAtxbc37Ugeqh10SHjVrYv/FdD603nRQ+vZSVksrL4
wcmEvZLzt+mh7JmIL+7Sj+B7Bj/SekN6GOdO4HKgCoTWYev6ejr0sDXw19zo
RCAc8lhYsr9MDx94N6SJlz2BadNOl5cv0MObj9JwdjlB8I4lMfqRHD0szZVn
e3gjGHZfH5GME6KHtJyPCt2NQ2B8ndnjM2fp4Z2ClZ+DgyHQULm3OZ+THuoT
H8zccwqFrcJ/XFB6ehgAQ1tMYsLgD9L6gvkVOhip4P1JnjUCRvhd3nn4jw5S
Nm/YSKERUGPpqxb58X+Enqna2MzzKcQGy6dP9dLBaU/HhtmpZ/CJkez5nD90
UFhGliw9/zlUafoYIfOb7vj89pBF2DMSVlXmCmlCOsj1mNzZmf0l9JUS8Omo
pIOzm0FXQ5ZeQoWcdw0WJXTwA6mepNCfKFgSl2TnnU0H04PwrP35MbDQNTIz
M5IOXpEuftPX8wo6TlKtSIQfx1eVo3hgGweFzcIIVY/pYOyN6w5iK3EwSytw
pNWDDsYT09gecsVDW3Rb6o4zHfw4xpp+vTIe8ir5PJmyo4O/BvWzMdMEmCbg
dmb/Jh1UZ3y2czLvDbyTMnf/qT4d5Aj+cY5wMxFystyrZdWmO/4+QnKT6ZJg
wqGVmShCB+94s3X6hSXD6D6D5JsCdBDx/NtztyYN7p96/Pgm97Efqnb3R4Xp
0OVOvs3NE3SQh537BuH9W6g1cCh6k5oOyl5aVZ4xzoAVXGJMN0no4Ir+oT3T
UAYUMjdZNdmhhQtPyYyinDIh2VBRjck/Wjgwl/mZL/Y99DjT89ZkkhZOlU/M
BYllwRELsjCTIVqokTgT9/NXFqwdvnXdpI0WUped1qvkyIEPRykHjctoYe+X
vz7vN/IgkVcWM/5ACzm+PVCf/JoPjW3Ms41zaOEYZ8uq67MCKDdeet84kRZO
BIEFPsUimME/rG8cSws5v1c8LT/xATLb0SoaP6eFGRxulVYHH+D8hNWB0SNa
GHXt1dXx8U/wjuCLMSNvWthwjkJUeuwz/GVf8d3IlRa6b2WNol7FMHeKIdrI
ihbeVW6OTogogdbT1TxG6rQw8MOVGZrxMtgqMkVmpHKsB8S9/hdeDhFH3LSh
Ii18PWv5albiCzw96/DZUIQWXp6P5O97WQGfica9NuSlhfQ/L8TwXKmEW07g
oeGpY//jBDYR8irYNcdGMKQ/5ocaqJx/VQ3VxC8LGlLQQvF58gvpNjWwxMWZ
xvCABsbfamEIu/AVRs9j7QZLNFDqbnl7ym4tvLboamPQSQMzImmW150xWCWV
fMWgmQbeMr8xe2oZg8LuDaIG32lgUfYfPWv/b5Bi+fSqfiUNFLQpze1IqoMP
ZK526xfTwNqf4dmq0vVwzMOzRr+ABh5IfZW/1VQP4cqPUP1UGijpyaDLyPwd
SsitOejH00CJuCPxrarvMPUBz3X9KBrYWb1qctaxEfqtebPpB9HAly0VtS3d
P6DcBl/2DTsa6Ej5Y9Vitwn6OhmlNZrTwO6OiUcmDb9hzVB4PHKTBtLuCIuc
iG+G6o3T4eLXaGC9Wf6X11daoXHix7vU0jTQKXgf/3m3HSbRj1g8OUcD54yn
FWT8/8DBINzNDT4a+GwwNvP63h9o7+h1dYKdBg4wOmhX03VCH2VlEXSXGg7G
WU253P4Laz46n1Vap4bGCWwkVVt/4SFfGsfHBWq4mW6cFpzSDSPojqhTR6nh
Q8pWV+rFHvhmoGHGt5Ea4vPH76W398P+G5ujCyg11Pzyt9P/zQDkaRDps6+m
huWHtDFzNoMw70PkL8MP1FAAvW8rQjcMqx7rF0rFUcM0QQtB/Y5RuL8S8j7n
BTVsJiUcdumOQYJDWQr3f9QwI3F4u715DP7SO/mCzo8aVrYNyMT+HYf9Zwdd
iBbU0L+Zn++QfQryxDPaW5hSQ2e382J0n6egLc1l8y59apijnL5sq0uEc8uZ
OnXq1LD2S2uQV+I03Pt2T/KtKDV8o82898J+DhKUkoVOCBzr147f8xL8B8ML
m8685KaGwyNPlYpn/0GG15JMAczH9bocTagJX4Dc9muLJhtUcKHtRujn4GVo
3Ss43bxIBa0vSVmf3F6G2To3R9RnqGAh1VbRrwcrUFKxuk12gAq+enNeyfPB
KsRTBRUzfqOCD3l5GBzT12GmokZcTg0VFJVaXRqU2oAUd2m9kXIqOP3cqVml
YQP+qn993jWPCmrKpzwX2duExiH5sDmKCp58cj6iIm0HVha7Ztg/pYKf1yuF
X+rvwtOjcqH7wVQQT13rI0+7B0fw4IqENxXULudb8Hu+D533/zS/uEMFo1y5
9lJ+HcEW8cRPAsZU0KE0T7zfiASVMTOP/apLBYOXVNHB7yToRjXR6B+BCno/
1SSylpGiwQ/3+rVFqGB+RsFuZDk5Op6L1Y7zUsEspTidFwgFeqX7v7cBp6lg
pqNZi2QTBUqniLMtZKSCu+83RWsWKdGEVcFZ2nVKGPnIuKjqHg26zTfXlLlA
Cbe+Zf6OxtGidww+f1CepoTqdA90+gAtylus7OHUTwljM2d8VYXp0UJXva2f
GCVcvt3/pU6WCWVMZ+uzrqGEVz5EqaaSMqMezb0122WU8KSgsfFMNzOqKG73
5FweJUzVxhPP/8Kh2MxDymdRlHA1LCKuMJ8VFeBEps8+pTw+54rH+p5jQyM0
yX5VBlNC/5GeyqQiNvR67suX016UsPab16pSLTvabZfJpnmHEj6Nmhy0oOVA
lV87bAwbUcL72Yw2d3I50LQ68R5fXUpoNoekO2tyojZ8FSm5BEr4gMbBT+bN
KXR+uImPSoQSHqolRFg6caNHPfgkVt5j/p9XaakXz6Csf0qZzp469iMdmlzJ
woNeqE/ZO09PCfesnGJkO86i4XnOf52WKOBz3G1fv3Y+NDFj+LrvDAWklZ2v
WzbkRwuTDetCx44xeIEx9PGj7S8ufk7tpIClHxizEpYF0DMedM9bKilgDIMn
V/8NYVTG6clRXzEFJFW2TbuzKoxq2K76EAso4B8SwUbzZBHU2bjf9iiVArYN
adnabZxDKy4UqsgGU8A9yZ0PJ2bF0V+yPGWIPwVsDek5UC6TQAfF4kS1H1BA
vdE768uhkijZmYCTdvYU0CqGoa1YXhrVI9VejteigHS/FzK93GVRm13gkKlK
AXEkJ5IpFmRR7zXZoY8XKWDGbdGnVG5yaMrUqaZGCQq4wOD8/WuAPEr8NZu1
jaOAD+b6qbO/KaI7dRanKekoYFGA0aKHhRLKUPsnloWcAlbkbzgFHiihcp+q
H4ttkEMu5ONinfYFNCjuual5Hzl8M1wgbXfmEhr34qDFsYMcOvqLDHgPX0Jz
wz01fH6Tw1x9my0sWwVt9r0tGw3I4XCZK/6NKh7lNBOlxzLJoe2bOFPBUQIq
bpwe0pxCDoMTfv9KN1VF8bos272vyaFfnuMTvQ5V1P7yzuTKf+TQPvCu7oc/
amixwC8o4EwOh9qjT/fsaqDJ+urX8uzI4fh5+5dh4VfQ0MegU8yCHE493mJ9
x3IVNeopmZHVJ4cBBolk/kqa6GZkCitBiRzG2v99LPHxGjpcyZ5eL00OfQ7a
jeqMtdEfk9EimqLkUBmcFw4muY4m4cNU9LjJYdDdr4399jropVUXB3MycniR
Sff6kd0NVPAscXlkjww+k7eSHufQRxl0rB/ZbZDBr7dYxzSD9dHhHONY5xky
+JwzJbP/lgEafBup8Wslg51n0pEJMSPUKaJSY/8HGeRTstd9n2uEGpbJtgV9
I4NMC8WUzkLGqACj8GREORlsdBSrspAwQRsxJqaEFDIYZXHFZdPGFP288CyJ
M54MFt7zleHcNkWTTpMLpEWRwfA60rrxV7dQJ++t81nBZPAw5LTJ7/bbKMO5
UZsSBzJYnqfh6/vEHF03vjOvYE0GHQNZ/O8pWKBDIV2+VbfJ4Mf8l0LfFi3Q
TwM/X6A6ZJDN1Y/jlKcVahBT8qVFjgxWpQxRlJvaoBdrxQkGEmTQZkgxuPO7
Dco/m9PUJUQGPfpVzqQo2aLraikjA5xkMH1rIsCc1w59sxlKO3dICl8auDk+
O3kXDRI4eO26TQoTcpTkSlLvoo76D3lWVkih0F6dMZ2gA6pc6CK/PUkKM4Y8
fiTj76GDFsYWVL9Joe3T3oQ76U6oj/HjwMN6Ugia6FeHrjujTNdzUzdrSWEx
C4P0xKEzSriw3Uf8dIx/fTabfnAfzWZNu/kjjhT6H+k0ib1xRxHa7z7oC1J4
TurImUrJA+0+WoivDCeFyiFMq1+yPFCahcudeb7HesvnP7156one/zFx49kd
Ujh97+OOjZcXSgkZ3IONSKFunIep5qYX+rZcMdpPhxQ2WY+thgZ6o+2ZT5sd
8aSQFMeWZvDaB1UIFL92jZ8Upgm9da2Zf4i2PDB2VOUihciewanal36og9Pj
p8rsx/65N7l/y/ijSTfbvotSkcLDv75GD/8LQA9kvNTo5kjg7f0T3Rt2j9E3
Imk2ZBMk8OfX+2nXRZ6gMjzfg3cHSKD4TpXli6UnqC09BzrXQgLr2hj/ZWoG
o41TNZd+l5DAKaigEkMdiloNTtypLySB6fJ/Mt4/CUW3OxgCvmaRwJ5/4vWf
t0NRMcyyqiiBBMar1cqSboah0Slkii/9SeCY4kr5W44IVOSVuHH4AxLo4X9X
MjU/AsWeGnsFupBAJW03ogzyFF31zi25b0EC65+fHQ32fIbevKEtpatKAt9w
2rgjtC/QpSteulcukkAL55uUL6pfoM9U0u4j8iTQJ11BVdbtJVojulgoKUQC
u14DztXJKJSHIk6EiZYEVttLuef/F4t2f9GTESEjgRTk15/ULMaip9tOPgje
PAKr8SWrhndeodsJtAmT/UdA6bOEppFyHPpFYKn/Q9YR2Fzo19XmjEcFnzrO
DyccAY+2qb0rifFo/NzYAe7ZEZB4cDnx2qkE9EFJF6/P/SOwWCxjXiz8BpW6
XOOAKB4BEi1yZlqnJDT9vbyfu8gRGFCf9NYjS0YZqD4+zzx1BP6S/aZTepeM
zjW/+0B5eAhiP5hJq06moHl3/lttaTwE9z9x/a5MT0dPwkNykupDEIIyUgTe
fItG8PmdkCs6BLbKLOPJbO9Q+xnnC29iDkGyaBlltm4Gyuur/8Ty1iFg/Jn4
r2AlE43p+xUTq30I9joi8yes36OHKuqZdSqHwG/D4lxlx3t0kFypQZjvEFy/
VpR/D2ahya+46JZmDwDjBcvM3MoclGYjnotv8AD4vC9StUdyUb9bTJJGrQdA
73dBj0pjLnrzLKl+ZekBsKNaJ0SM5aGsH4kJQY8OAMmpQMUwQiEagrPOK3E9
AI0NH4XOjhWiy159VcdXJBBM08nk/l8R2nqxeUBT4wAI+K0hQX0f0Bc/S/hw
jAegXPZSwq+Sz+iuuLi82tE+IOVOcFFULkadY7I1vFf2wdpzu/Ca1GJU62bi
vd6/+yB4NpMs/l4JSjEZ+DHj7T5gD79qusxVhvJ8JpvGXu2DsI8uTV5Py1Dl
gGe8Y+H7QPqqlxZ+owx1w8W/5nPZBzOtNbS9PeVoj0qR//vz+wC/qXHZv6YC
XaWWLasT2wcvnAS5opUrUYbOivnxM/sg6s6XsBtfK1GCU52VAMU+YMwSCmX+
UYUWJvRdyW7fAzilbhwn6Ve0wdoqqKF+D5wx1bUXSPyKjohPVU1W7IGkG8Vh
BjK1KHvdsrhQ+jH/xsqvm/cB+niRmjXXaQ98TGKqcqXCUH1NpeE8sj3AQ1OW
+OuoDnVmreX4ubELrlnLdlM61qP/DakazMzsgo2WQgXHjnq0xku34VzbLii5
ILDe9LEBFciwLyxI3QXoX5HoK8GNKN5lbuJX9C7IPQh7vLjbiN5S8jgzF7IL
rn7vNTrt9wN92fwoVsxxF9wf29OXDPiJbm7H+RYp7IJAdxrx4rdNKK6Bs/i3
yC4oYGU3G5b6jYrFvJ39d3oXbL/gPNz99hu1Eio0lyDdBUqGKioXV5rRnwbf
1D627ACa+d7rAT5taGrhEtNnhx1gqTfanvGqAz1J2+lZdWsH6MWpHdkddKBx
9yq6vmnvgGui3x4GuXSizwQfp3RJ7QAOwex7K3pdqPdbOuHdzW2QpTJ9Tkqh
G13aX3hGPrsNLq/1E3nKu1Fnsz//GAa2QVvwaleHUg9qzZlUchbdBlX3kFao
0YvqxAkhV55ug7BnZGoG4f3oj2WaDD3/7eP421nk3AOo2o15slsux+/3ex5u
VAygFxjKfjrf2AZ2umrE4c1BVDCCYBzLsQ2EyKYulGaMoAf+Zi4DeVsgM02N
5Gn3OOrXi2+dTN4C33/adtcSJtB1JX7ZxRdbwPfdEYXMxwl0bm1mk8RjC1Ar
x+Xvv5xEu119Q4UvbIFQ3QCeICciatB8e0pabAsEdhaZLBKJaLMYoqXMvQWI
wdmqBw7TaN00OZMOyRZonSOdkXafQT/ZvEr2/LkJgi8NhLtlzqGimPd+QM0m
KI5j+Gml+A/N5rllFf5hE5C8Oz9h2/wPTRngEUqM3QRvhAijg+QLaITJh+La
W5vAinKHwT5lCbW69uMH9ewGCAs0g541q2gEc6Xh0cAGuN74m5b+9Br64W/u
0GbrBnjDyafj+2gN3baJWJsq3wBCsu+CJ9XX0biAK2cbgjcA/oaGMfv8BlpF
UCz86rUBarT76GTNNtFhKiHFMocN4Hn7u+C95k1U/DXF9fc6x+tcakJXv2yh
DUX1vsGcG2Cm7tYuMXMHnfMsI/Wj3wDtnxlMpvh3UdyFrJfuh+sgxLHqs17u
LmrREPrecnIdzF+sCYku30M3B1VbVYrXQXbpWh3p8gF6jgkT2tFcBxu9dj8K
fEkxva7PxcsX10HUd9acay2kmHfKu0szkutAkck+O1SIDPsmHGTQw7YO6vXd
iwb7ybA7l/GPv4ysge1UpYWj2xRYMKUUzceONeAob857HlJgeb/PvM7+frzu
frlfXZASWzc9yH9dtAb6Jmu8DjcosSiP2i7Ph2uA+9V49kQxNVau9MHKyXkN
6KtoxpUI0mD9+6lz1hZrIKpCrCg5hQYTfv6IRF99DUxmKpgPvaTFsMyLElLM
ayDJ2GsfeUmPrXZUhc3lrgKatzI3VY+YMX8Jqgu/k1aB7HzivoQRDiOJMJov
ilwFb/OjnEzzcRiT8qKxq9sqQGsmRrNNWTCxdwLCy4qrIMmvLO6giRUr2fbo
bxdZBe5qHDImEmzYBUMYXXJqFYh6XpuPjGHDrlLe3npwsAJo+XMsy8zYMVuX
6J8bDSvgqhNSsEp/EpttGAjsrlgBkzEi3xQen8Q8eERlK/NXwO7NGdzb5ZPY
kz/1yX4vV4DynXd/GYc5sJTzO857RisgrFI/LajrFNZBbs9IOrEM/moHu4kp
82C3LUq+jXUtgy7v5xoDf3iw0YpDn7rGZdDRGRJ+1/UstuiUPBxWuAxo+W6X
p93kxejaWz9TPVgGJ27FKufn82GvRLntp+2WgYPYlwc8pPwYZ5gT50+TZcDG
9+HqeTN+TFiJIuS58jI4iBb96cougKmlKRsykC6D7nSvTTRVEIv7x8jYP7UE
BGICybnJhLCMt/k+qb+WwAdR1z+mzkJYLcXwVZ5XS+BPMGlyDEEYW2/XmhXg
XQJzPJXBCxTnMDsnHilp/CK4s9JgrrYhjs3T0CDe/IuAy9fH/9IjCcw7f+V6
NdUikDm1feoVuSQWPt3gpN62ANoUYIk/lxSWfdclx9R6ASB/kdTPCjKYBKVJ
eZrGApDWyVD4GCKDlWfj68fOLQBBd8UesnYZrGGCZcxlZR7kPuJPa/aQxSZt
qriDQ+fBLttu1KN6Oew+6Xvx7w7zIJ1GXbufSx5bz3hxke76PEiNyKbHfOQx
ilHLW/Fs84CNde27spQCJmRJGZ+f/Q8YX92wTC1VxBzuGNL/aZwDYXpVgqzM
ytjizqXTJ4vmQFD3a1eqMGXMN1lI1CxmDvjQZKavbCtjEb3bV6dM54C/BbNu
89xFLO/mu9CdmVngWpF333daBZPZfPYK3zILiI8piynuI1hVwoOMsJJZkPg8
l6p5FcF+dl2BjAGzYPpgXlWU+jI2Yzi/w0c/C/KmNDmZcgmYx+pfmntLM4Ba
Y+xS1QoB236FcnzonAHyDxdHsvCqGM2fOEWltBlQNJZsbTSoioneUPbUlpw5
nn8oR6aIOuZ8PWLmwY1p0FPY7ZBJdhXTqnmmGa84Dd7JZgUpWF7FRERf5H7h
mgZ306THxL5exSapYu23p4lg2uidrom/JmZVlzz6OJgIQE3EPynqaxheNu3y
Owci8OqoPHRyu4ZxZ7x9i+kQQcusXLJszzWs/3GWOfkpIjA7wacS+FEbM1b+
2PusZAoM6j6eTHXVweTyP58vTJwCkV4sjj1jOhgLR+mb34+nwPUVqulmU12s
db3CmEl7CgxZe04eaOlhWsVY++vxSfD9v0jhOF59DBHp+vmWbRLkPhf7zKpp
iHG/6RbBdiZAtv3On8BYQ2yXoi9ibGQCyLJ/dNvuN8Sqxoc0BD9MALrXhGQ5
LyNM7u00VqAxAWrKZopOlxhjwif2qsp9xgH2/YY2j4MpRhF+wNFtNg6Mnqv5
OdeZYhOrR75bquMg/k+pFjXvLSyjnULxItM4CMu0VNYYuYVxvWQqQXPHwMz9
z+uabncwHDl/QVPPKNjHP+KP6LDAipNG7sCvo8AvdS2k5YYlpi+VzlD6bhT0
iJhM7rRaYrG3OT2S742Ccu1cSe5OK4zX+oxb++IIkHbo1H6/Y41Zv0j6U1kx
AspuF2VdINhgGRVsiu+ejAB5l3ckQ09tMF5Gun1XphFgoLumY3naFuOt2XxO
LzUMfnBEyBfp2GHWU54LqxtDIFNK3fFUmh2WgVvQ7wdDIKLc40fZvB3Ge2+C
o0B3CLyU0v8X+Moe42Vvz7nqOgiEuYeSOmbvYmfdCr6FfOgH5HHU7YQ+R8wy
WVDIybsfKDYObjggTtjbhnfP9FX6wZktJtXD904YD9ebG2eb+0Bp1YsLrx84
Yzw/Q4dq//UCnU9bZ4cF7mM8/OY7W2I94AGdl7dVpztmqdtjPrLaDWpXFad8
znlgb/0MscaabvDficS4M44eGE+b1tME7W7ARtaZwz13jAMVT8g7/wUPpm9n
ie54YjzdTLJuBZ2ggMrdkOOqN0af8VWByacTGAeT/uKK8ca2nRwvfCJ0AsKM
Wx5TnzfWcfDt8mJPBwgwxl1tcvfBIoR89NyoOsA8BR/jVL4vtuA94OJm1w6e
KivEnNHxx/rxz9yZpNuBX6Cjv0mOPxbN4kw032gD7e6CRgVH/pia8pmNQYE2
oChiyFVSGYAVPAtjHQpuAYpCAXZJioGYn4i+7tDFJhCUnh6Q6BKEGX4tMD7T
8QuYzpZVM/QGYRI3yM0tnH4BKys88yx/MDbqW+E8lPgTiPrnf/oYF4xpNnI/
G1pvBEldoORuQAh28u5s3dCn+uMdfJYtfj8MW95WazpztR7cspW98u1jGNb0
Mu2PxVAd8Kfi+sC9HIY9Kb8xOkRfB74nLNZKPAzHiOQVB0OOGEhK1Teai/4P
c75C6Vl7pQZ8SajRLyI+xZbapUtv+1WDjcruRAqFZ5i3+Z21zcIqENnFc1Yl
9Bn22OuzjyyuErj7Oxrr8T3HYjNvB+T2lwEnK8b1i86R2P09M2q+kUKQpJRB
xSMahfmyljw30ygAlyLZtyz/i8KCRKkY3hTkgfV9S/fM8SgszrQYR++dDd5+
1tNRyIjG3O/RKsyxpAGl89KLs2yxmAzW3RQnYQdmTHfmX3x5hU2qWF1mP7qG
TJwVDNOaf4UZSKv7MJ30QPKWQmySBeIwi5FtEfmxcGT5W/epg9dxmF2lUcj3
q4nI772D7uVHrzEHAdJP0f75yJk15jelTgnYvT5TjTXWakSNH3zRakzGejmM
XetXqpF20evdeZwpmNZN/Tev22uQ2YIl3jmXFOxcp9aMfHQtYsh1ceHsiVTM
m8h9tYYCQ3QHzFYjHqRhCqOMc7tB9Ug36cWawzvvsPtHLw5tl+oR6/momcDa
d1g2Dx3bb8sGZP+P/skg5gyM3YJKJRX5jpBEl/M898rA1vsOoy7tNSL5bD+9
hlQzsS+dS7KBvk2I3om7pN7b77HFVderk1NNSBoZHXmTbBYmzDp/R8fkN7K8
aRhT6pKFvdGfCeNWaEbOvb+Td3ksC/NtGf1bu9KCPDiz+NaxMxtLnZipfVLR
jsQlXnRb7MrFzIb6rFHZLqT/fddcsXERpq033VRztwvpSFuc1U4vwi6i6woV
yV1IM/et3TBiEcaZyUz7kfQv0pJfxNoT8AHrsr9SkvLnL6IMWoO4ij5iOvPF
pL6ePUi4nKy034li7JIFdPHM6UHAaYLKJr4YE2v9/fd+Xw/yIunBnd+OxRhN
MbHATrUXCZCfKAwExViDF7ehAUsfwsI/XE3jUoKp7D19L1HSj0w6Pj+S6inF
xO8nMJyb6keMPXyFblKVYaeH3vsKnBpAWKu9mwcUy7BtCLRPhwwgR6PfPSne
lGHloWur1AaDyAVd1b89d8oxSTor9YnlIaQ/w7ns3+YXLIaBa1UnaRR5l7t5
p/tRNXb1rYOxX/kowrZ58lZJbTW2L11akdU+ioRqVibQH1ZjjkbXHu3SjCGM
KOefy6E1GCHlIUW+/xiSxVZF+iX2K7Yq0nWS3GwcCSqbRFQaAWasHnWp+swk
QpA1nre7/g2j+9ubPqk8ifTaCqkpen/DMAdBEtzNSaTgZPOiTvo3TCLya4ND
9CQisWGycGP5G0b5Z1aX/WgSie+t/5ifXIdVWF61dh+dQrIMdYzqd+oxzoCj
cKGsaSS0N8TWaLkRMz67T2iB00g9f3jGZb4fWGzD9r53/zSipHrR94HhD4yG
edW7gWUGie/WXS768gPbzpq0twueQZiq7Wjcgn5ivS2/NDItZhHK/8pDRHmb
sCS+eIoznP8QDQahFco3LdipX+fC2aMWkXGZ+SjunA7s8C3D8kjuIrKNjmzX
1Hdgk97LZkXYIpJm1N3/YLwDK+atkldbX0R2bNoNpXg7sat+mhPuZkuIx1wW
c1taJ1bNJp85xb6MDJPyk0SldGFTdQYkqhPLyNeK8Wn/3G4M4YuBW0GriO7Q
suONlX6s3U/g+nrUKuL5IGfahmMAs22v7FlOXUUyy8/kP0YGsIig0eXZylWk
rdR0p/X5ANY6JCswuLSKmIodzjTxD2KWKV1PMas15JlkU1K5yRAWzHba4Pnl
dcT/cYOo/9cRjNXl09B/uutIjSHPr6KxESy7Ts051GwdIT7IXpojH8V+erqE
PXq4jiyBmi0qsVEM1177xfXzOhKvRrt64DOKZb60Om14dgMpOLPI+o5hDKuj
zJk4fbSBPA8MrDCUG8cKNiS0RBk2kVhJugEm9XEsdqr8w/lTm0hPj1M3MBrH
LL43+BjLbyKLDfN8a97j2Hb4JHX0vU3kKbGuuLRiHJOmEJQgbd9EAmKyONXO
T2BpZFne0xlbyP0qT9dHYpNY2KpY38bHLaSZr8Bj78Ik5jxeilB83UJIf4t4
2GtOYhfq6qj4/m4heJl/Z5ftJrHOkPGkO7TbiEbBP9up1EmMjpQftHhuI4ei
EWYk1FPYynIB3+CTbaTzeiLbHNsU1jsqGzH3YhtpfnNUVsk7heVgqjeoc7eR
i+wHjgfKUxgh2GaM0L+N8N1ObhB1mcIeHmVQlqvtIA/K0p6iP6YwXn/SxOAb
O4j6XEJ+ZMcU1rRqc07XfAf5YTC1pjg0hfEQ+a8TfXaQsu6HQ+KrU1hjc3Ys
Z8EO8kk+q/3laSLmcZWSf+rLDnJpNYHDQJCIncbulpXU7SDCFzYV1iSJmGuZ
cLf24A7yRfZhcxuBiLGn5HM9Zt5FdKg874/bEzHIRvvxGvcu4nrPxy7KlYg5
RjnhT4ruItdm/GbZfInY12Axm89qu4iMCz6sNIKI2d77kDvms4uInO7hk8ol
YgxjDBc+he4i44hC/cePRKzijuuvgJhdJINVpJbqCxGj1ZOaZyvYRVJoM9+q
1xOxYoVi2auDx/EN0tLGhojYnU+4etbZXeTThoa74CQRozjnaTyysYuIB5f5
4OeImCmX3EM/5j2EJvI169YGESNJiKO5wr2H9MxdF0zYI2KFTGvJLKJ7yOWX
Zta0pNPYIWl5baHaHmLtpGvoRT+N5T9i13t4Yw95q/YmwhE3jRlueI+om+8h
3eLU43InprGcGUWyIZ89pOF6LfNVnmlMz/bN64LQPaSUF7OL5p/Gtgc2BX1j
9pBPf9zGC4WnMZ22Sk3mgj3km945RyupaWxTi7Nv4MseMlocvr4pO41l1Pk5
59ftISzZchU2itOYtkrfnnfbHuJSReX57sI0tvZFOUp1cA958kp/9vOlaSxN
OoWHaXYPkcwbnIjDT2NXC3Y/92/sIcGUm0JaqtNYStrXDi/mfQQTDk46d3Ua
0zjJbU/g3kd+xDHfNNKaxhZjAjcYRPcRY5yrzw3taSyJdiiiT3EfWXvnC7l1
pjHVMIQzV20f+aD8eqdGdxqb208veHBjH5kILV8SvTGNxfseXrxsvo9IhN1y
dtKfxvDLls30TvvIl5sv5P0NprEZJ9Si12cf2R6ZOXHbcBqT1a/7/jVsH7Fn
+Zp4wmgaC1D6Lvnu1T5STdUnm3yM67l/JoS+20esJW+9nzjGDOS/D+5+3Efm
V3ny14+xyWzL3Wtf95EB1Wmy5mP8tq29ReLXPuK2R/ByOsbTXzoVcT37iK1r
fE3zcT6ZtO70tcl9pKNBMHXjWI9/aB9lz+o+MhrI2jtxrLfOcdC1huQA4Wiy
UEw89kN/Y+RvOtMBkk86+5BZbxozVhxHQrgPELAfcFfnuB7pXFM59mIHSNPD
bw26x/Uiks4wal04QDpcjSzYjuspMzPnI371AIl1L9tKu3Kcr3VhiMn4AHm5
YWAxp3acr3z5yqrNAbL5KebW3uVjf6lrH/+6HyCdTWh5m8qxv5DNE9WPDxAN
RAx/T/nY372dx2kvDpDDI8a6b8f9MK27PxWUfIAE6mYxjRz3i4zCka5d3gGy
0nNmDUoexyeh5BGrP0B+E59+/y547GeaOoLxz3H+poGb82eP/bTQLS4PHyDn
1sYau04f60/GwcrdA8Q7kjxhjnkao5Pntrwid4gsBnTbCG0RMaNTZxvPEQ4R
AdW+2zeXiVjaEZ8Ug94hErz+d0lzlohJNYscdjgdIomxVU73+4/5d+XfWmce
InMZVYcV1cf860pUGp8PEUJ7rNZsMREjyiq7iYBjfup5xYE8IuZ3iMcv9h4i
H6Laog/ij/mJ2sOPcEcIKztDkfJ9Ijb1WPeqFc8Rwres4eJgc5zPXv+TmsQR
MmCpz214k4hhMjef0GodITFzBkwOl4nY5C8bnsSgI+TUfG7WEyYiJrnvZ1m6
eIRQgV8CzhnH8zHA/W3e3hHCxPLlfmjcFFa+L+euR0GCX2Duy7UJn8IMH4l+
VmchwZvvFG1735vCov1OSkuJk+DdxKailsSmMEqvZSlyKxL8t2266Et5k5hx
6b/Wx3dJ8EJ3jTgaEyax9ytEt20XEvyBZrUYZ/gkRvAY+rTgR4IXEC24wGY9
iQW6Nkn1xpHgnThihO+dmMTW72VLfWwkwfeI/cGn+kxg6nnvWkVaSPCJhl3k
BdYTWBwxxe19Jwneew+ZC7o+gcncffUpcZQEb2Evn/2cdwJzsX0iFbpLgh9t
NqnH/RzHxs1vSZlKkeK/t/l9wDGOY38MGKRI35DiWbJULwl4jGIeP24pU6eT
4q9/vr9wy3AUY0JyNBizSfFV2tXOJgqjmM45vNmpUlK8ukOIuNbSCNZ46P5M
tpUUb9whgVffGsZqijrHbajI8A+evXLvXx3EsihTE+t8yfC9Gj2VtG97MZ9q
UdJwU3I81Dmoc1lqwUrFazpU9yjwHSl/M3nflxHMS++PfialxN90BMiHwXIC
tfLZxTM0lPiV7ZrPGycrCOZXw2l32SnxV8t6X5VGVhGobPQIpVKUeHYLJWpH
N0C4/Wb8I78tJT4/6Wd+6at6Agkp/XPyX5T4f7An9C17C6HwKXjj2UaJF5kL
G2YtbCGYMHlkj/ylxCs/VTwvdrmVUMj1F/06Tolni8D9vOjYRjBSerfptU+J
z7Ez4+zrbyfkusjbT0pT4SkZzqZd4ukk6HabXf7+hgrv8dvNZci3h6D12qoK
plPhP4O7dZ1oD0FN3062KpsK32CmGuBN00tQanIWKCqlwr95t6hXktRL4IH+
1K9aqfD5nb9aD8v7CIs5iW3mVNT4z++ZRfkHBwgztqlaNxmp8ax2AfmGZwcJ
42fffbvBTo1nooRPz9oOErqTc8vU+Knx+Ewa+RfEQQKM+pJ4Dk+NFzjjZRY/
N0SI8em0Wvehxn/MFixtHB4hRMr19C4EUuMP1iyYSxhHCeFL/QbTYdT43h3q
0z/ERwl+TuPq/a+o8X5iHqPa90YJ1hYrIthHavwgs6R9/sAoQeYK8/KLKWp8
oisPs3/1GOEP+/VgARMa/NNQwYIszQnCZrrWVI4ZDR73NvhgyXyCcFrkqvY5
Wxq8zoDpBsWDCYKtsiq7pDsNfoqPVPtZ6gRh3eJ8vtJzGrxC8bXTK/8mCJx5
Au3XAA0+upNMWz50kqAiw6fYXE+DT3rJo7//epJgU82TotdEg49pd7zzMmeS
UPj7lL1RDw1++bPVedKfx/xl5m3zFRr8kKaVmwrdFMFaef+shxAtfumhzu5i
2BQhvG4nfFWcFm86HWTOHzdFKLi+NestR4svLGgR5s6YIqxarJb5X6bFH2n6
L9l+PeaHzmiG3abFm/8mdUaWpgj59MQPlNa0+NcSbGez96YILfETLM8caPH1
knS6f6iJhJN5wwMvvWjx/CJWUkFniYS8313ub6Jo8cWiLZuiOkRCs3FHF2c8
Ld6WJMD8+00iYXmoTTk1hRYveIvhuYgNkXBhuYk8I48WL5qb7U7wIRKa2L8l
Fnyjxe+XW8k3phAJi+lwX/wnLf68vkdkchaRwCZSa/OplRZfxJIvq/CBSDBX
rhQvGziO90e7Ea095lt8RGs3aPERK1Ov5AaIBNsz+zFN+7R4do+lzz3jREL3
oLZ1Lzkdvn6MR+DSHJEAzWZI1lno8P9r4czDalrbMN6gsNau9l57Cc2akEZO
g9TTU5SGnTh1muMgTYpK9SWOQ4pM0YDmSTIk0vmaNdBAhygqRZNoL9Gh5DRS
3/7j+/N33df7vPd9X8/777smbCHVdJqP62UN24VXErCoWnGkd56PBW9ic6WU
CJBfiaqbxBi86KZisU6bgKP7p4X1OQwuWhlKbdQn4JuMwkybNIOR3fVDViYE
hM66x2rKMfi7y86Te2wJUA87SKmoM9ghXeQYvIOA9HNFwbUaDFp3zakccyUg
HJ4qyOgwqPtbamOqDwHOZ6z1uIYM5tMfk28EESASkTVXbMzgig6DfaVhBCz+
VP1OChg8nxSr33CEgP7VBit1zRkUcuwQa48moPnszW7OFgbDKJWu/jMEtCwr
cSm1YvBje0jB6CUCDH5+ey5jw6BnQn3E7FUCBjWISAs7Btu2S21dkk1ARk3i
BU17Brewdy6XLiDAKWaVXc82Bite3GFUigT5D1n8Y72dQc2Lc+V6/yXglnTE
/SM7GMzZZhtnVk1A2U/trpBfGaQlU13tHxHwVvVF2jpHBuNamTUeLQRIu103
uyXgH+cNZvzaCNib8knss4BDeLEtEa8JCA6q0xkXMJ/sSI3pJ+Dd1rVCDwTs
/lQ5IHGYgN1tUtV2An5+NsQ4Z5QAn43G13ME91nY1hN3Jwi4e463qFrgp2yp
1NvqWQK+fG1USBf41WjxKmwRJuHJ9+lN5g4MZsXdOfJ6CQlr26n8IkFeynrO
bliKBKF8yZxBQR+nFtvKTUiT8LO4/PAbQV+zzSmjQgok7E69fiR9K4MHTjEP
JNVI4CZtHFexZHDI0uCCnCYJcRnp6mEWDDqLxXppbCChu6jc77wZg383vtIy
MibBlzEWCzJhsGRzyHNHaxLKVg+ejtNnUF20Pmu3Awl6NUskGvUYTHskefCg
MwmR/GyNFi0Go83vSJ3zJkHK+3OYnhqDk0JzAyn7SXhfY2p1WYnBgHqb4oJQ
EhT//WWmQZZBRzNm+6PjJDh8TXI6KdjXJ/P6q9pOkzAo31lAsxg0qY0Z74sn
wfEXP+1QcQZVTZUTZzJI0PX9aZg0y8fvxl6vdCtJyLQRexExyEdbsxVV8vUk
8Gy2nUvu4WP25lc5xGMSjKKOLjr5UqDzbA586CChxl/l1KsGPuZ46S9NGSPh
O2TwePl8nNw99jVmigT/2azQmXQ+2vkUdoXMk1C0di8VlSTQD6zKt2OxgKOU
qjZ1go/2xyXMFlazYFNZ6dFPnnzMi3miNqrNghjv9w6mjnycjjvJ6tFnwZDt
qkM+NnzMT5jpKdnMgozfPWVN9fk4mzcc5rOLBaLpOgripOA9N9Xcbr3CAvr4
DxW3e8P4oyUyoSqTBRtaCjtNrg3jjucbIm/ks8Aj3KL6xxWB3nXL8kQJCwwL
1uRRx4bR8ePlwV+es6Czydcn13YYhcgD0hliElC34rBHdt8HdNuuEB0QJgFZ
8v7vGv55j91Kr5wGoyTASuFn02z/e3QdP73a+YQEDDSOisq3CThx/Jl5vASk
tTk0qJYIuKNx+cqbEgD3WlttwgXsur/o8VsJsNyacFFreghdf6/oVt0sCQdL
QkUPfnuHzsG/6gxwpMDOpiY+MGEAFagA1+X+bDAvmU+FVV2YPucf5BnIhk4L
XF+30Ikrhv2jcw+yQacrytGpvxOpCv876yLYkG+uZ1qT3oniO/2F8CQb6v0k
Xl5a3olfbvnd9MtkQyCVZRLO7cBac9/pynY2CDf8UC6Xf4mb1vlKLHSwoX8k
0sR4oR0raF/lLd1ssDq7JaV7sB1LGB/e8342YNvhUt/8diy44JMz9JkNoVaq
xa802zG+Z581Kc4BD/9LHsKb29ArxDvF05gDxb3EgDDZirZ/pBklmHLAZ+7z
n3u6nqHRmbbuJuTA99kR0/ncZ0jnmqzU2cqB46/VzzAbn+HfbXSasJNgno3q
rpjAp2ik25ReEMSBK+/s1831tiD9VS17LIcDA67xKhafm1FkzsNMLZ8D7qcm
nDRqm3FMPHHA7QYHfpsIXu+Q0IxPFeYVG4o4oMfW7dtm1IzR27pyLlcJuCFb
S+1ME44Vncoz7uCAWcF0lqpBIz4NZK7HLKZASW2Xw8yDhzjIbZ6bJygwLbtg
oZX8ECer8ncclqSgvUx24vr+h6i8dM/PoGUU9Bq8/uIt+xAjr/c6uahQ0KRa
3EYfq0fV/nZRDTMKzOODxjRyatE4ttgt34KCjMsFUiIuteigefGeghUFPnmN
c56StRgVxfPg2lOQ65KVmnGsBtukH5f8cKeg8YyLkeG+B3jU4cHuFxEUaJ8q
1I+0rcLEybRymygBv9VMdl1ahTcyD0s0/kEBePFvlj6pxJefDSorYig49OD+
4g/Wlbgm7j47L5ECxVaCEXWowM76grqwuxTIjc+mD4SUofb6BHkZPgV5Z7U0
3SX/Qre6wBHXEQpiamRcdAdKMIZnXXp1VOBPOTPQu7gEe3wWeMsmKGgp14/+
4CjQ04OOsoW4cHr37XDD7Pv4ZpHtW3EZLnw08KittypGsUS1G5byXEhatUwV
5ItRV1H4UIwSF87+XcdW/XgPYzdWECKruSBue7UnwvIe6h5QN/65gQvj1UOL
pJbcxVOvRVIn7Lnwr/s+X8M7hXjfu997/Q4u3L3E25ewtxB7xyt1Q5y4YK82
5nFGthD1WCFPvrhzgQh3DnO4cBt7cWBqxJcLWoSrskzkLVx/u9p58AQXhAJy
H3b738C+o2F0aykXaJAzOl1+DT9V/ufPwEouLD+irnwi6hpOTkZ9Imu4wHsp
oy8L11Ay5ES9bSMXJPrcRzQe5yHuiw988lKQ79qU3ZXBXMy3v9nY8JULV4c7
guN1crD4bKHO3gnB+TVTf32bysaax3fTRKa4sCYtKGAoIRu7zEuDzee5kH05
zki8JQsXGzySq2PR8OHPpE6FLZkYoNAbVrWWhvbpW14p+9MwwmNgwE2LBgcT
uQ+zdBqeTBmyndGlYfuUM8+xLhUzqBElIyMaNvMrFfukU7FVfPJZqRUNedEi
Cyvar6LuVym1+3tp6OtJ2O8ZfBlNNLmXtvvSMFm35x/FNZfRxl967msADaPB
pnTFYDLueS/Xrh1Kw4V1aX47nZIx+fXaP+4cp2HmTUMkzzIJc2itj3YxNDil
9bgfE03Coh26jp9P0+A3b7Ur/FEiNj81WKtxkYYy2nZroUUivlxinNySSIOz
8vkDfNFE7Lc0XfC7QoNe1HGzgaYE/BSNAUvSaLgtn/k+KS4B//8fFWSr+pwW
4SXg/wCqJONB
          "]]}, Annotation[#, "Charting`Private`Tag$56854#2"]& ], 
       TagBox[{
         Directive[
          Opacity[1.], 
          RGBColor[0.560181, 0.691569, 0.194885], 
          AbsoluteThickness[1.6]], 
         LineBox[CompressedData["
1:eJwUl3c8198Xx/nY+/NBIqOMkpKVlLj3fUODbJLI3ptCKGWW6ouSZEf2HmkY
n3eiKCFZ2XuT7Gw/v7/ej+fjnnvO65xz733fK2jppmtDoKCg8KSmoPj/998n
5Y6sJE6cia2s9UeCHpqvNeVyiufE6f+7qDw7rocm6n2vS7zixDs7/p5lkdZH
nT+LusueceKzJsXONg36qGyQd+BzMCd+0Oa3aA2DAfLYW57odeDEqZKtgoVx
Q2RPxXb8tS0nnkP4wLPNcwOZ051wsLTixKlDGFVZ79xA2mzms1M3OfFKW7+g
eVkjJHG48e+qFid+KPnVDkO1MZqF6etscpz42/evI08eNEMjSp/k22Q4cbuW
jCTvMDPUc6nHL0aSEy+aeCWuuGWGGjSJO3xinPjJ12JY+i1zlG16j/IEHyce
Ds8eWbKxQDb39RlVCJx4Bd0N7ZTbVuhmkNtVuj0O/Lj6opBkuRXSf/jkv4Yt
Dpzl6iX51D0rpBJRzaqzyoHbRrOFykdaI6FkcQ7TKQ78u1D9pZByGzRIpubz
aebA5Zn4uMcV7VHhsTtZqw0cuMvNYw8E4uzR/chpmdv1HPh79litV2v2SMCi
WdW1mgMf5en1NnjngEypY+9Yl3Lgne7btD5KTqhP7WSbdgwHnr9GIrUmu6L8
t0mmzVEceCxXlMIw0Q3d4yPOXI3kwJXOfLjvEeKGeOdXKC6HceBV952iOM65
I6PnuATw48DLGbQ4Tp/yQF2/dZ6ImXLgz/7UOh7HbqNs9OVAlhEH/jq3L1Mr
9DbyyZFLFbnOga9LXkw0abyNDt7l/XhYmwO/ZjxMc87EExkIjI8fUOLAWb9y
Wks98UId1j4XCMc4cMMN0eeRHD4ovWmm8YEQB55lzBlq7eCDPOVMDHcEOPAJ
PVYF9WofxEmv5LZ+kAN/W177zczDF+nnMSXNM3DgMi1NbbNDfqh1MXm95w87
rnD/vJr2uj/6z5OTNXqGHWekX0hqvHEfXf73WFhjkh1XCz6oYF11H1Vte2p+
GmLHjTnfai6EPEBZdFfT09rYccKJ2pWx5wHoHv8/Ledydlxp0lAvSCMIyaU4
2xx9z44PFbxg/PooCC0KjfgNlLLjIQoGUfk1Qcj2eFOGdj477vvtrKL7+WCk
czptS/Y1O35g52fRqnQIOqaqlbUTwo73z5xvNVN6iIZ+fKl6H8iON34LZih8
9BAlaJ5vdbvPjh83lVqpaHqIiPpHd4bvsOMe3wj4wZuP0Jbplm6dIzue1PSt
nCUoDLV4Zu1GaLPjZTXVOr4rT5Bvyt61I3zs+F+fVbsT6BmqocCGprnZcXG/
16H/uT1DzBb3Hd8eYMeNDj85Z/f6GUoR3Ll/iY0dzwn5qPKE4jn69mYzy5nA
jl/ItIp48+05OpixuvFxioSrySSubLu/QOY0Z0KCxkn4S3MhEfPsFyjXxpNV
fYSEn36vxas+9ALBY8tCg70k3CisKL5GJxrZZi1cpflJwiNzYysvK7xE73Jm
k3TekfCMS9avM8ReoV2Gk8d5S0n4b0brj1yOr9AVR8fSsUISPp25wiGU9wr1
nZiuu5NNwmXp//IxS8Yi6vyJv0kJJPzrZmeABoxDeoXDF2YCSXhWQ+m3x3cT
0GLp7/EgTRKe/MGUKk0xBXH6uFbQXiXhvtueBRpOKUgO0EQ+ubzPCsY/HeJT
kF+9zLkoRMLHA/6Vb2ykIEJf+JNUGRJenrrBEImnInYaFclqLhJ+oXf2xRXT
NCTb0EOlwkHCJz7bubtEpyGDSI+uejYSHhzmT0/6kYbieV4H/qQn4W5W33/+
lk9HQhKbbQObRPzVY57ou/wZSOZ6sc/OABGX5lKQ6dvJRPp8lzUCe4m4htdf
Xz3FLOQ93C9I00XEKYQ4L1y/m4UqnJh+MP8i4k9XIn7QbWUhpQBbfr5aIl5H
S617lDIH6eXw1ZzPIuLE9vQ/XGJ5yHMrjMnHjbi/n2xaKeeLUGCPkONZZyKe
ce/ZrCB/MYoor/q2Zk/EPY5omP6nXIyy7yyEelkS8aDmxwTseTHqXb5Ocfsa
EU+mFUJHpUqQ0tyxVRcFIq7mf3VL5V4pIvZ/GbCiI+KyzU0HVbTfIf4qUyBM
TcQtkrsfXQh4h04krCeMUOzz14mQF8Xv0KNSw9KaFTb8XiGlrxz7ezSfK5pF
7mHDlwnFfoHd71FlwtdnbzPZcC/pcFlPn4/IwJ/S+jVkw2XYvrqsb1SiIzRj
76LOsuFbLXUhfOer0Mx/dXQPpdhwrrVvjkV+Veh+4tM8ZyE2/FBOALXwThXK
rDywLE/LhufWVAyr0eHo34ZYUHsTKy7Hmjt6i7saxXrrpjCYsOLHdF4L5rnU
IMtd2aXta6x40ptmubXoGiT+8KDKgiYr/tbjPwX/qhpU/bJvshOx4t9/Dt/D
mGvRVJmtZLoIK74VWhX7qrAWyS/74XCOBZeIqSnI2f2CetzS+m7fZcHfKN6H
3xvrUU0pD3eYJws+0+CQ3btZj/JWI/USXVjw0U9ByWJi39C9u/cavpix4K3N
MjI+D7+hw4+ufTygwoLL3pXuG1T+jqyT6aI/MLPgu/LF/h3fG9CfRqerW0nM
uJEByzwToRlRnJCtCKpmwmHO9JXtiFaEpxQzsFYw4cnuijVH81rRvYOnbsS9
ZcLD5e/M2dS3og3qY+tFmUz4jFLyjBhFG1oaPCjX/x8Trqy/+pJ8qw2Nvdwq
OXuDCb8r6OmzadyO6ilrc+YWGXGfKOuoadCJIrp14gyEGXGyzvBtgbM9SGZV
MF3Lih73i5xdxguGkbeDXmLdTXrcnXs9bwIfRhX9IdHAgB6X5Z0IZ2oZRsp1
kyEnVenxalk6CfWlYaT/qsCGTpIe56V44pYuN4K85OVFP23S4acopwTD8RH0
0V87VyKKDvfSFPnL2zCKthcD32Q8pcMP9xrPxPaMImT7Np4vlA6fjiZ2s8yO
ou+aXE8ZfejwY492xgeYxlDP4T6nCRM6POa/CDYejTG09dnuVLIYHS7+SZf/
W9MYgrQPilk+0+Kt8SUdY3XjKPWMSlRGBS1unUdP87ljHFHbMHiCMlr81tUW
/Wdj4+h77YuzLlm0eG4s/3s6wgTSD8zGG8NpcYP/Jo5eU5xAjtu/Gp8a0eIm
G+PCVwon0MslkWmGFRpc9ssn1fsPJ9G64ExD6h8a/LlzavatF5PISKcoX36S
Blf4Vq93LWUSHSmWd3foocG/afRsjZVPolwXzX/fqmnw73eXX4rNTaLqqTs0
YeE0+C1ljcfHNabQ3ECDIK0oDa7XX0rLRDGN9n7DWPYjNHhNCHpnxzSN2H+V
sh7mocHZhosDc7mm0bna+K2zTDT4A1m7zmHxaRSS5djh8JcaZ74/IclhOI34
3RkfN32gxvl4Cj+a5UwjKYf7e93F1Lj5TIk789tppGK55DWRQ41ndDCvJlZN
I0f9Hsu9BGr8pq1dj/3PafT+XK6idAA1nv3AzyN7eRppUqotRF+hxnfe7HXn
ys0gi02ybeoFapyixEwwFM4gz2Xp/oLz1Pj5zbPYhUszKH6cp6FOnBrfDvov
wvTaDJr4Pp22TqTGC4MNQk7cmkEbNSaHaBipcamMc6FE3xnEXPXrGYmKGi+b
qn30+8EMkiks9z+xSoUTGW0k6cNn0IOox9dvdlPhQ/2f3BYzZlDU050m+1Yq
vChibLgvbwZlhnioeP2gwsmddInZJTOo0fuGdAR5376p5sVQ1QziNhZjqk6l
wp0Hrhi1/JpBJ/WTAhvjqXDxjP9aKztnENQgrXe9oMINIqxWH/bOIGtsY2wx
lAo37i5YqRybQcXC33FhRyr85qkM+terMyhOW1k1y4oKf3O+U0JlYwYF+ZPb
TphQ4U6U/p8at2eQ3u+SKWltKrx94MDyI6pZpEgtfvudKhV+bsc8oIJ2FolI
Z+6cU6bCpw3b1VsYZtHak3h2JEeFBxd33M1gm0UDHziTaiWp8Mjq+B/W7LOo
fixC9LIYFS6SsCZLd2AWxcJgRU0+KtzvWbfMKs8sCnTaqft1gApv5r73AfHN
IsfYOzrX2Kjwk4lzZ9wEZpHCkpPtTQIVrlPmSu0ltB//8MTC4BYBF7ANvawu
MouY1c3vWq0S8I0oT0faY7No1aeHZnKegO/+zbZLE93Xk6H/zHGKgOtx/JEX
FptFda3Nh+aH9+c/c+gLPTGLivauZHj0EvBXxAy1Hyf39YnXSq62E3BZ15CA
ZfFZFHADVPg0E/C8ejW/3VOzyOHhB5XtegK+HB0nOycxi3TfSv988JmAV5W7
51dJzqLzQ3k3qCoJuMZLiUE3qVkkzHJs7GEZAe8nPmugkd7Xez7FlbGQgEfm
FTvf3+cV20Mb4VkEfDCE8Uv3Pve/iA4mpRLwQmvvnwdl9vVWs7K+jCfgSZ9P
Rpzb56I/YbHc0QSc8mv1nsI+xx6iEk4MJ+DOGidEhPY54LJ/weFHBPzLfOXW
zL4/B89/Z9MCCHjgguijmH3WTfWoOeZHwFtUH9SL7PP55ln13NsE/FCiNP7y
/3q3bH6fciHg/CdZXKb382E+PmRRYkvAxdtg5+F9XtE3mpM1J+D3dnS2z+3n
3x/Y7v3xBmH/fJYakd2vT12hJqWiHgEXnBF6yrFfv8Leb08/qRNwpYqfm+37
9X5Fr8ylfImANxEUz/ju9yPgDDmlDiPgMusNkOL4LNKJLHnXJEPAv8qUtb7f
7+/5qpNIR5yAn2PIs5vY77/QdEZD+1ECvuO1M7R+ZF+PUvxgL/d+/yxW4+r2
10+fG6ejGTsB764UmQw8NIu+JkasjDAR8NOHak8f4Z5FMWtBDDO7lDixymKG
hmMWPRDeeeGyTolbxbZbaxBnkb32HYHFRUqcVjdh7w7LLJLPdTq9PkaJv9Ci
qvSm2/dvom9C+4MSN+z2NuPdnEFe+v73dmspcQGX8e5TazOI9WpmwloVJR5h
ztggsDSD0Ln17olCStzzNlRNnJ5B6eyJBvVRlLjUq9UIut8zCDB89fr0lBJf
1dZ8wNY6gzr3/kR/CKHET84FuKw1ziD6P1hbljclntWb+syiZgY5149qhRlR
4vSFIceL9s8PGpzZLUCPEpcUoFUo2T9fksvORPioU+Li0SuLUa9nUEvqo0Z7
SInf/CWbsxo1g2TvnVRVFaLEz4097j3vM4N2pG4rMc5Q4ILs7BU9ijMoRjTR
gjBKgfOcYWsakZ1BUgJfAzZ7KfDjT4qPN4rPIEumg59mmij23yucMsp8M6hu
vELhRwkFbhhAOf91YxpFxBPO/OdLgfv9eGd1vmgaiT4/qR9yiwLXrRidt8mY
RtWP9G/fc6LAK81VWj0TptGSZ2aJswkF3t9Fexo8mkYGWmoSGhco8BWRVsd7
JtNIgDpKlJWBAp8vI2h2Uk+jzneaUqIECvwsY+StBxtT6NBPrlsBa3vkIG8x
bbb5KbT+kuHlWM8e+clubvto5xR6J/y3Jz9tj/zl1Ccb66wpJIFV2IIze+SO
E/+lTypPoSPe2vdNDXfJmzfepAg7T6LI7u+Rz9R2yVKB59xWTSbRrqJyao3i
LrnvcLjlW61J1Ecl9+WY4C65UZvj9orMJIp7zsv4d3qH/PT6edtn6xOIvWDi
5YO7O+Qvj4863giYQNRj9wpSkrfJzuNDqqHB40igiDBZ/XybHP3CoFnXcxzJ
+4UdGQ7ZJrPmjhlx2owjV2L0C0GnbXKU/nNJz0vj6Ldinu+bs9vkbeZWLI9+
HOW+7L6Y3rJFbv+q3Hbo6RjSviw3kEXYIk8cM6wVeDyKEnL/shbZbpAFdjjH
4m8NIzPV+nq66VUyrVPZU9cf3egh2wfdvd5V8smu+qy43G6U35HZv9a8SvZf
e17f+rgbrVs8XB4vWyUnN5ZNuF3pRlF+Fw9/CVglc0zS3zCu60Jf8mq9A7hX
ycfPyV4Q/vobHWetPrpxeYUs/FTmY/XPDqTZXlS8cH6FnCXWE8dY0oE8418r
TJ1aIXtR9SrbR3Wgz8ce6PzmWCG76Po+MbvWgYww6P9ucJn8R5R260JfOwp3
r2r3uLNMFr+hkbP6Z/9+2PoxeCZziSzN+W5yQ7AV+YrTnvsRu0RO2vLuyqZq
RRQP9ebyniyRtaUPvr49/guxys/ru7juc5DUMZOcX+jEa+FjC2eWyB15h5WD
ZX4hS6eIb6tfFsmUVx6tyKi1oFYqaxbK0QVyiHNkk9fhJnTDpOTzcPsCufsw
9eqxmUY09H7Xq6ZugcwfeYH+wLtGNO8QNxCcu0DOUprTyL7aiBhbmotoby2Q
v4dPJhbc/YGUEuV1mSkXyAZpx1iVJr8jKwcBCUk4T06VfnCtba4OzdHTA0+h
eXJte8Q/1uo65Jm9eLWcdp5cXXhR4eGLOhQy+cVB+ecf8l72lzBRhTqUbuOU
cd38DznxvetZ2fCvaMziI19A0Bx5hiXrrJPiF2RrpMv0q26GbE+tcLq97jOa
31A4xJU3Q87ymluyTf2MvOOOihlHzpCt5e03ZO59Rg+71i+NX58h8/A+svKW
+YyyDF4HbUxNk/kmt1SzUqvRlO7chiDTNPnPZXuC2IFPyPHqw6lbWpNk/mpJ
GzmmSnSlIuxy9JlJ8qt3K10KrRVIVOxp5jveSTLZ5WNPYlwFGqN9Zr0+OUG+
tP7Dxl2sApnVxA35B0yQB02kn17TKEf68gVdYSXj5AC6n8sdGR8QEG3/lswx
Rm6L6nj78FUZ4ovpFK3eGCWrVd8A9g5laJO6++Hw4CjZc47SJkGhDH0c6VcR
yR8lM0q/Pbc69BbJJE9W56iMkhvG28JcJN+iYwe2PpZ5jZDXves+i/SWICKV
UE7D7yFy527T9MPOQlQcO2iEVw6RmSvfJCg8KkTaEknMpa+HyF5frIRjzhWi
Zze43ePshsjD0n945ZMK0BFzfteW+UFyBav0A37XfHSkYu0xk8QAeYKtzT7m
VC4yH/f4s7TaT5ZSyPFXnMpBKcQ/2j3kfvL9ujgqv7QcdMRu9GCORj/ZkUql
8QPvPnO2ZFxy6SMbjOeAoxzZ6LBrzufA/B5y2cfNn3t8mcg0TuSog2cPubDv
SUPJUAZK/vI6TFuxhywm+XF9Lj0DCfDGaB1u7Cb3PBl02pLY529B/VWzXeSn
s7bHzVXTkYDQzY1/J36TbQqSdB7GvEECnazSrjltZKw1JuYV92vElFIpy+rV
RlYPiIgd+JKM1h3s97NuIzs0ScaNeySj1p3P2PzvVrLehZvXJJqT0MOjXpqu
tK1k17i7Ug8jE9Efz14nV6sW8h2D5EUJ2XjUA8PcWCVbyCdoqhJ6ZuNQBMlx
4ubqT/Lt5zfqpNPjkJI8/2qf8E9ypVZlVj9XHMoJC2bvD2gih6lfF2egjkU+
otoa/ecbyIrJfTuvt18i3cocff7W7+RH32++9MBfInEtqpsmDt/JjU0WLr0B
L9GQ93vH/lffyB+Z5cFtupfoch1fWP9KHXnarU/hBW804rKZrukvrCWLdy3J
xJpGIceLNB5VFyvIIbMJYnLPItDfFsnSGz7lZLptIrvt2QjkedNoeS33Izk0
3vOJz2A48r9d5CVN/EC+JuJUA2TC0bPUG36ZPW/J89bRtFwjT5HzljGd4GAu
OdDeTtnZ4THyZi95bKySQ5bpsDad43+MHojRMsfkZJElWUtiZdrCUNT1YiKT
ZzqZ3ZMrjxGFITc7BtkZUiK5aPBNbIXQIyRV3dkQJW5FriOoFeYzhqIxRTOM
c08VWDiQX39vCEE6ksperFzu4LJbSX/U0xBkMrgueno4BOg9yxYRYQtBVh/0
Ar9eegVEa86XHRQIRrbClIURvtng06minxs3AtFN5vyT+py5YHDtdIGYSCDS
WzXI4SnKA9ExjFHz8wEI1eenp48VAuNpn3/SDwNQ+Jl8jf6sUiB6VObrkvcD
ZNd9XWWZvRzIO3dYfntwD3Ud1HepXSwH1xU0KOf576ErBtoxL1oqgNxhyRMX
yHfR8bYrU6cjqkA4K8i22vNDnhN8lyqoq0G4QHGM8nNfJDvEMrP5oBY4X/+1
0jHljZz3nu5a/q0Fa931XU6x3ihdgJHjh+kXMKtgok+h6o04TWgVE8BXgEeY
ih8q8EIr3bvhClt1ILByzKIuwBO9a/srfc+7AUQLbfBW6d1C80sul8bGG8CB
j/pZFOy30DH2OSP1az+AjK5Ax6FfHihGeyqYT7YRqG48S6nT8UDeTUMdVYtN
4F3C29GKm+4oYXSq6v77FlBEz8gEJVzQ2WXRepn5FlBTYZ51o9YZtRHsfk0c
/QUokk++7r7hjJiExsc1X/4CfJYCWmtPnNBd82HWw56toKg0IF5mxwEZ93eb
f5JuB8LFhN5rAnZITXOyocKmHcT37M4lN9mi859WZN/HtQNIcvSb9rdF3Kls
DAWUHeDG97XcO8M2qN36Ykn8rw4wFHFb90SZNVKfK6b09vgNuIgdn8NDLZGC
Ce7kkfEb5N2tNMpStkQnmn90OHf/BjpetMuvCJaIvngix+pCF/BkvGS2EmSB
vtzm09UhdQNd4waR6+HmSHHr0Rvxkh6QHvpB5EG4CTrp/JL5+HgPeDNtzWkh
ZIIO9b/xFubpBQLLdueyP95E6zhZ7VBgL8j6rHn72rQxKgtaXqLT6QNDpCSL
ciMjdIrRTHl0oR9Ua/a+lPO7jvjuOhcMiAyAvINsvuHC1xHznO/BHsMBYMwr
EcPUbIBmmqJnW6oHwANbgpHbMQOU+bzhBf5sECgMLHF5jumjSGbeJfXYIVBT
bPw1LEoXXUq21fcpGwJzjD8T/l7SRduSpe/TWoYAj7aJ7u1tHWSvp3p3k34Y
cFgclKtx1EEo/g51tu8wMC8eFePS10ZrJ2tt214OAx5DfsI2URvlk1m/75YM
A97qJ8TaJC3EM5wRfm1mGEzFvMhUSNBES6LtXFTGI0DivLrCZr46yi4/7Ctx
ZwRw/U7LopJTR6ZXnXpvvBgBF6bmjH5XX0UNroSU4h8jIH9iKexLrxpKeycl
Zqo4CkqCynoYj6kifeVwhXL+MWCMOZ87SXcJMXZ0JY3Jj4Gy7hvWxNyLqNpW
hIJoMAZ+BArQWmteROJPKr/YRoyBxPxiPqUEFUTza1qDc28MHL4ap6RxURlV
WZ4pxnjHQfYGvT7PshK6tRLA7nR2HLi1xVmIv1FCAwe5f392GwfmwwwDnNRK
6L3pJXO3oXGQ7v09yb0TIeeF5zXx2+OAzPXGZjUcIaGgfpE67gkgeedKSNIl
hCIyPKf5dCZAe8wifYQ3huzm3txq+DwBmDbuhfNYAcTttxdyNG0SbEtW0m0k
yiP9w9uoCZ8E31sL/3ySkEfPvqxve/ZMAo/b0t1KNecQPduS5xfSFND3dyda
zZ9F62lj1lYBU+CEyFyHiZEcklUdPsKUOAW0VJDItY0zyH2+v6/0wxQQLuQ6
/zvuDJo691uf8HcKNGr1pFgPyqKupu8qqSbTYPhfSC/tvdOI83YdharvNHjA
O3vj/bHTSJu7tmohehrESbcbf2mVQd8sq2RR4zSw/x4uNikhgz7+KxQZPD8D
EgbWHlWsSaFYwWhqfu5ZsICqlBsCTqH2umfVX07PAoNwi1arHXFEdA6/56w1
C4rsVKqE74mjsPcPVyofzgLmIB6t1Qcnkc9V3zGj1VlwYYfwYvu1GCpb8Eoh
kObAqHqU6ri4GFp4eetmrvgcOBB0La2s8jiyH3Jq37CaA6+Nz3tPD4giQy/T
L7Gtc0Ap279v6PwxFH3IOADNz4G/dHclT3ceRS2fritOMfwBi99bz56+fRRd
YdQpO3vhDxBZlvglWCqCzr1WTu8s+gNuRJIxamVhxPP9eAhn+DwQDDl1JSjv
CNpNZl4YzJwHuV8y04atjqAxzwXjvOp5IHTtUbwV/xFUfOTjaaWVeSDFRO90
T/QwuuRzedTN+C84+qq8tPQQPxLXPKml4PUXrPFHVBYn8iGSCFslbeRf8BZe
MCk9wof6fnZGJdX8BQNlF8pSJXhROcfp1HHOBfA3puepmQUPyt8Vuf5DcAH0
G1p5Zi9xo+RpLpYSiQUwFHtPriKUG4V82vS5d2UBPNxhaeIrOYi0nGq0Oe4t
gHab/nPCfFxovEaH4sLoAjga0sKXAzhQV4Hy+2MLC4Bd1mrjzhQ7aog948y8
swAy84Kx/Gh2VOzK0/WbaxFk37txRHKRhO4eGi5yVVsEP/TVJBgqiMiVps1G
//oiEBtJ+OziRkTmC194z1svgn8J96dYjhHRpbrsRzT3F8FdNYvOnlNsiHTL
3SyxZBGc0TSiVGVhQdQmlgeC8EXgf2ixs/oJM1q7rP/D7scieBlqqW7DyIz6
+M+dPT2+CJyAhQGJyISyvu+xNnAvAefkoxkMsgwICEbi/x4sgWZ2x27/3zSo
xUf46kr4EoguTnkd60SDLFs+/F5IWAK0Z+M4Cilp0MMHQwvTH5bAGVc/gczT
1Ki5X1q47+8SGG55qzBQQEDmZ+qKunaWgL/3p8khbQJa+s9IsYNpGcR1yxMS
VykRl2LwtWbRZXAx0nCYT4USmca3P6o2WwYChYLPlqf2sIVFe06yyzIgcEhS
Dl7Zw4JUd1LK7y6DFRY+7vq8XSxz/WhF6atlIHfaN+y63w721+DOXPrPZeD8
uHmcRX4LC+A4pPMYWwG1rqO7QjL/MHanwv5QjRWg3QEXdyrXsPQaJccg4xVg
ck2+iuvKGvbNwyn47p0VMDK58LPLdhUjtlS9cylaAVYxWscfk5exN6I6So7k
FfBiOrxbwXAZk30w3mz7YwWYjTJkDawsYYYSrFNmkytAzf1mXcvpJSz1P7ND
uodXAcOb+RbP+gVMdmw5U/PUKhB2uk79zn0Bq1MIO31VYRUIHWl5ksq7gM3M
FKurXF8FjZ1KFdVz85iMKuGBXOQqmG54L6HiP4fV0GSMHtpbBX+ynsmxHZ/C
clbFr4gxrwHH0En5vJJJ7Nl4Wf5ZnjVQwEngvQUmMZOvX7z0T6+B50UiNEbG
E9h6yBhdhN0a6I56xBVRNIYNejo7J3qugZzsvsC7qmNYnfVKS27gGjBiZBlR
Gx/FolWo4+sT1kBKu1qni9AoJkktIk7ZsgYatc+/GioZxrhW8p6x9a8B2aWE
4vUbw9j26OlV/pk1UFgzPVdKNYw11Crj56n/gWXaH8YLxkOYbbCVtue5f2DV
K/puJBjAEglpnpMp/8BTlVvj/C3dWPDSie7Vgn+Adq4xVlSzG3McKQXUlf/A
yRCe8PTmLuxcTQ2tYMc/kEt95NqPzt9YW+BIrBHDOvDptP6YSOjEKjwcd+y5
1sFYqagd24sOLMViyeKO8DpozH1slnK0A3O9QDgZDdbBHtcjtjXtdoyRUojc
5LEOKHPJo3afWrHFhRzBvvvrILel+nCtWSvWNST9cObpOsg8+Ch9ibIVy6i+
oEWXuQ6EelX886/+wlCAxTDqWQf0ybGhapM/sTt7KTRlShsg9JtlWi//D+yI
L+WrAK0NYPirp9Q9ugFrWLI4rnFzA7yTy//1hqUBE5gQujrhtQFOiC00FdB9
x+oa059x52wAOhN9lYM89Zj7JRqh8XcbQPy7SPPVtDrsULXN25KaDfD+Gm3T
Z8k6zOXtsU61vg1gLv2P6YrWV4wzPpvXn20TXJekGkzJqsVwDoYCVb5NwJCf
zVKrVIvZhztALrFNILTmz/F7sAarDDhhUaS0CZ4WSxCLD9dglnb5mcNemyBm
bzxJ4l01VixbLH2pbxPcyfgaf9G8CjMqJNayT28C5VCZgLbGSoz6uIf+4Oom
kEkM3VRSrMSu88rc8WHbAjY8HkWRwhXYLmVZVa7SFsj5517mzP4Ry77LqXlH
awu40N/jiIr+gOmueg4q39wCNUyKZ6V5PmAZU2cI/V5boDzIULZA7D2m/vPD
ZbacLeB+2bPAyLYMW7vC3d37bgu8YJ9XZ9p6i6XU+Dhm1+yPh1eP9D5/iy2/
kw+/0LcFMujsG99+LcXiEytbb7NtA8plfOT4xRJsyuGTSZfXNniRv/uIR64A
k9au+VoZvA3OisSW+ITnY35yX0+9fr4NeHTH2oOm8jBmqh87NgXbAASWr6jm
5GJSiZ1Jy2PbwHix/3mMXjbmG9RN83tpGzgH38gFdVlYjX2fSwXFDjCe6DPa
UcjC9M+MgEC+HTBvws8XIpWJ+Tb/6WfV3wEG760rFxTSsZqyhYtLFjtgbpGl
OuFrGsacsFzQ4bYD0q9IzY/opGHJdhv+iU93wI9/3OYst95gNRQ0AidqdwB9
rdKr6z9TMKZJuocsv3bAcuRSk61zCqbfxDi/MLAD+qQOhGczpWATcUT8w+YO
sD/QmiCamowxnuYzvSizC76Kpa5HjidgejyH646jXSBhmvFaGyVgiXuCEsya
u0D9sQeqTY7HJBpFd1sddgH56lNrF9s4TM/mdLJ56i4Q69nZKhN4hSVelaNV
KdoF1HlyYiPRMdiEtLyrKHkXpB2jeyvGGoP57EI437ULno7yaNUyvMQSX6kN
3CXugTQGbW994RfYuL/GJTOBPRAbIFQZWhyFSVhrFyqJ74GLjfUSOigKq5Yy
uM9wZQ/4fSFW3LN7jo19txB49WAPyGQKP1LOiMROFVs/9AvfA6aPovUVJiIw
7xi7eZOEPeAT/ZQt8mQERm/lgot82ANRj17ET9X8h53a9jEtnd8DN3XfRrcL
PsEa/NySs7b2gCVF54mk8MdY2baMmyY1BWyUp/zvxXYYpntXrEiZRAFfm0Xn
1o0+wiJ8uCQlTlJA4zSr+OCOUKz/A+lntjQF3ITfbq4ahmLi/5jdhM9RwLOM
RIWDgyFYgxdVEfdFCvhMXRTJLAdjNLcXJKjMKKBdHP/IRfkgTL90ttnfhgLy
ix0ce98SiL1ZnHBdd6KAzC8TOF0cAzHk3l/4x4cC/ps2DPJJD8DuuTRIdEXt
x7dOkHhqdR/7kf+1WTeOAs4vSb2SKvPHDs1Vuza9poAZH0+l5dL7Yx8dPxTW
5FPAgMHxKw1Vd7EVu3SJgjoKeJuV9kaEli+mnPW6WbSJAgYHyJjkV/lgURPx
rm/aKGAeuayO+pQPJmXzvPDVEAWM3kqbFzh4B3OyvC8RtEkBQ+8IXBVm88Iq
Un2btyko4eXHeq8Uoz0x+mFP1zt0lJDcHxfKwueJZZo5FTpzUkI+DdVDCadv
YyM3DSWuS1DCYG/v0t8BHph0ol7zL1lKWOZXbyVwyAML6NV0VVeghJlFXdsF
79wxAaOLhReuUELr55vpsxNumNF1GQlxS0ooo3cwt4joguXEnGrOtKeEne+4
tUVtnLH1juOugm6UsKFA+o4X2QmL0T9cyHWPEp5cO/8G+Tpiv3SYJShjKKFI
8xZmxGuPudcbytMlUcIAzRO9DgF2GCvIUGFJp4Tmjk8N0LQtpn4cGvOUUsKR
+9UnJ7/aYHW7bmHSzZSwtlTVl5xthVl7Vr0420EJfxfyeaWKWWFUM/SvQR8l
HApqKU4rsMRQR+o71RlKeMbcwOcDboFV5LWNWNAS4GfGLKIIlTlmKHhk3o6F
AENjNLV2zphh/2KcN1w4CZB4lrat09EUkw2iIfoJEeDqRZ5U39GbWKHhWRAF
CfBhCHolz2KEqTcHX4m9SIArLTxW9ZY3sFnlFr1kdQI8XhLJ/bzKEDsu6eCY
a0SA3eI9t9zvXcfSaBJe1XgToFk+y5OcE9cwpbuTb775E2B2SWHXzdf62NDC
6cLmEAJ81ogFPz2ojwn0NX7piSJA6qeX9qjZ9bDY0t3FpUICdO/Jaz1xSgeT
O351Z/0dAb7Rbg6/U6mNdSS9ot+rIsBP1hYGKeraGPtjqcNMPwjwVSsL8f68
JvafmaW68CQBTqfxxRT8voqd6Ci8LjZPgExRu14aAlex72pblpKrBHjbNFEm
2UENo5WL9lWgooICAg5bfSyqWABzXabeYSrYfFdN4fPjS5hAEHvpjWNU0Jyn
UKd96SJG/mdKNjtFBZN4kkmfzC5imyP/2pwUqOAtPu7BChUVzKtcjDLkOhVs
bzlZXXdOCYNbbuvsplTwxxd450DdBYwWvP+bak0F3+7h20IGF7DYaqWBTx5U
8LjyBS/5+wirqjeu3HpKBUna87lK3QALZXhT+iRqP/5CAKclH8A0r07l8MRR
wUdLObYs1orYULNn7NlMKsjeavcggUIBo+4M97pdTQWFX1I7fnY6hzUdbHcm
1FNBp0eND+xazmIxNw5ZP2+igkzy4ELLubPY8f5M3aIeKsjpWVEaySmHqY99
kpxdoYLG391ZnFdPYweO0Yr6be3nJ03v+93rNDZgpy7AQKCGmgPNckobMpj7
bBezKBs1vF3+puk8gwwWvbQ4bSlGDZkHzNj1r0phJrLnhhclqaGyZpuI2FdJ
7Jj3/a4AOWp4lXSovmFdAvu4wVifrEwNt/8KFC67nsL6KETSe0yooRyeXZD0
4gSWoeSY4GBNDauGA4WGJsUw15DiqHVHaqgedOvFTSSGUdCDQC4faljOkWyV
uCOKCbMZmOpGUcOBg0GPH2Uexea0E68Nx1LDdSmlS+M8R7GyqBF199fUsOj+
sX7yMxHsEpebQkQ+NTy68Ej1SZgw5sgfxt1QRw21H1dZGSQLYqfNmtluNFHD
P8nDERonBbHtFE66qTZqmOReYS5YeQSLEEldpRmmhmzOnL+k6g5jpScrWi9s
7Y+znhrrTufDbpY6DxVR0sDhFg1i0BwvRid/eJ6fngYWyLB+LzrHi928FMKw
yUkDP1nEzJ4a4MFoLTRRqQQNfO8ObTqNDmLFkxSaR87QQKOwOx/qa7kwY9e3
xhEKNNDilXLULSkurPgu9x3HKzSw5Gp5UxznAexGzEiBkOU+87pxNdNwYNT8
Lyuf2dNAB4bNB6JP2LHCtMvfd11pYD+VethzEjtGKMkf67m7P/77yiF1MRKW
/8Ob98VLGtgmFK7ybYUVM9AVE6NMpIHkYdYLz06wYpTdvXJub2ggwycit6UN
C2YwgXSvFtFAVrbo+sxpJoyCkukx1XcaOPNK4ZunGAOW+4gc4/GTBqo5hjVe
CqHHrrG6pw920MBGu2ODCqN0WC5vx6fKERrIeLfy5vECWkxP7vXa7e39evR/
jb7pSo3tVulQjxBooWNojUP0JBWWrUzNrs1AC/81H+6VsqbCtrUdTolz0cJr
QU7flewIWKbTaesxSVrI35Yk/TKKAtNeGvfQlaOFkfyB4R9FKLAtn9gH1Yq0
kM1plufy7T2o/XAnPlGVFhrOeaIDv3fgZkr9L30rWjj80z0jpncTpov6DdY4
0MKeQTRYcHwTahWK/5Fyp4VUzmkTOn4bML3yOT2LPy1UMD5yu+nEOtToNMa+
xtDCVbsMtWjyKrzywuwjnkQL6wrYr08eXoVK2lbSH9NpYarqM/PYhytQrsFR
OK+UFsrqKOommi9DAdyX7nkzLTzD9MabVWURct/1D3jSQQs/SR4xkqhbgOzn
AjeC+2jh3L0jKT+vLkDa0rBZ7xlaOOFzsMaxZh7OZ7z6eZOWDmpp+33gtJ6F
U5YJVwxY6OBRQu4to4QZOHL49WctTjpoWdi/BrumYWdc5lslITp4vZKR4Yrl
FMTD3706DumgCFOBnsbbcfhRrZwodJEOBge6vfHkGIeldOTHvOp0cMj+8TCv
zxjMDPxyl9WIDi55a11z1hyFkV5tZitedPBdQ6ND68lh+ETmd9efe3TQ29FB
vzh/CIb87dGZDKaD98qpjESlh6CPw4hyz3M6aFXNQvsvbACamyyKVhfsz3+Q
UH1epBcaHVpNKS+jg8f/hekjox6o/3ud520lHbxY/oGLJqYbXtGhYM78Tgf7
eUCSmEAXlLrItvB0nA4i1qCAHOcOeILA4RA6RwdnC8VOOjW2Q5FPXCP3l+lg
7+WfZ2uk2iG3vEC7ByU9POGbx19I2wYpTp36eJ2fHi6vct3nH2uBm9NS0joi
9PDO2F0aEZsWuJIpm6t2kh6eSXG7/abtJ5w6opgI5Onh3eujwa5bTfAX59UA
4Wv0cHj8UOF2XANcS7oynmFMD99c+vFEYeA7PCR6Se24JT182HVS9T/R79BS
/gLnKTd66AynpHu/1cMVk7PZco/pYexfO4cMpa+Qe1KWpTySHk5f7Q0fzfsC
gbvMLYUYephl5TF1jucLfBh0ShGl0cMMpsL6ir0ayJ0l3KJKpodxvKIQbFRD
RSnBM4219NDPob5bJ6AaWpQLxGs20MNfm0l+pYzVMPcHj7Xeb3p4XI8yZVsH
h4oLbOs3F+nhz2KZkV72Smjuy2Iy+I8eBouECHDrVMBQAlONxS49ZLy8bpwW
XQ6bOWn/s2VigF+LjjNznfwIzeW3D7sfZYBDcX/Iuc/fwZCajZClkwxwe07D
P2atDOZc/TftKcMAWZ1+CtablcElk6W3vti+vfYN9iD4FoYETV0OvsEAo0rX
S66dKIHZTBP5NOYM8NLRDHqjwmLYFD1KCrNlgD9KtK42nimGXFkDvf/dZoAP
BrXPnEsqhFk/2t1iwhkg5Z2dplm1PNio39rOHc0Az1w4RDcWkgsX+n/KJ8Qz
wNcHpMVMvuTAcwsNVClZDPD3of4Geb1s2MD5+VXOZwZoeXMsMyc/A84n4dsn
vzH8//72o5A1A3KIVlkUNjNATclUOX6vdHhT/sPJt70M8J3EgROVmmlw3qTg
U9UqA5x8wfy4SToVWvJvRzZsM8CgkLNfH+ekwM4+NfMuKkY4e+CnlsPRFIgb
T1GskBihsclL3RO6yVCG9+wvSh5G+DHJT1fNIglm9oSmsh1hhKGpPHGf7iTC
yBvCSiclGGHJZ6qEH+XxkJrnFrv8GUY4vTcj9W8sDvp0VY9cUmSEHUA+L5Ur
DppfNw22VGOE5iGdzQX/vYJS1+K+xNkywvPGwfFP8WiYzjkVneXCCJXgiMl/
3NGQu13O5p0nI2QMcU1Lv/MCUui10/wKYoQv2Fe5AlSioCe7cOfAY0bI21Ks
tV7yHE798sice8YI+V8asy0JP4ct2myX6V8zwt/bv0hDnM+gCtH0IFcmI1x1
4s4VFo2EH3/mTwoXMEL7JEwoQDwCpmiqhWGVjNCfjbwtofkf9FAP/e79mxGS
3v2ABybD4ARTe1zIACMUnZquGuUPg0Y/hByjxhnhEcW6pT9Gj6CSWjVj4TIj
9Lowy7Q6EQrfM7D1Vm4ywlLar0ovz4TCE99N8r5TMsHru5q1Hx6HQPYrW1fH
2ZggeXP9QPeFYPiQTo1vmYsJOoTSNYVmBMHNutg5CgEmqFxTE0JkDYIjF+XC
+cSZIKlIcuL4nwBYquzRrHeFCZrqV7ZQffKHx6iqky20mODZ/4LsbBrvwfga
Vjc3g317wzID0+G7MOhCPttTayaozvvLTUzQD65RbA3GOjFBw0NHUx9f9YWO
1arFmbeYYGkd8XDSPR+oh01q1wQwQducKE/mJW/4bfeMYMsjJtjc2+pJJecN
FfGQxf6Iff9calujD7ygCBCK2khkgsybT0G2iCdcOW/SJlXOBC+WHG70KfCA
ahh3BX81EzxJ8pN7LOABXyu3pTDWM0FtbV0Khmh3qKau6jrWzgRjUmsG4w+6
wRRt6mu/eplgmwUfIYXXFa7qf1LAR5hgg1P3rbuiLjDF5AxD7AITNFYi89Rc
c4JrFgt/Q/7t66nWUfl4xxFetc3r9NhlghfEGJ/GpzjANVfB9KvMzPC0sJqQ
Oq091AhgwfZEmSEhL3Gqi9cGvgn5dnROghnuMtuZxblZw/WwYObuM8ywbWf1
wKdvVjD9+UZ3qTIz/DM7k/r8iSXcfFlW/VqNGS4EK+v8WbKAWvFuWf/pMEPF
7FPDTOYWcPPNuKetGTPst8V8ti+bQ+2sFGM9W2bIlmXgwRJqBjPyjJWQCzOs
zHXxDgsyhdplv9gO3WWGxw8tKeS+vAkzv5Jzm2KYIW2Rln/bgRtw+7vP84ok
Znj24Di1ymVDqNN82icrnRl+K7r2QvHBdbjdmXMxsJQZXnjtlf2P0gDq9lqL
u5YzQ9xfh+G6+jWYPXiYw7iaGQYNhrP4JOpDvamXQ7LNzPCm1cOpKxp6MHtO
u16wgxlKrLuIpRbowt0FpkLWPmaopz7WyMShC3M3Au9OTTPDJ1M8DnfmtCEF
kytXIg0L1H5ho8SUpwEN2MR2wphZoPSW6dSTMnWYxzE26sXBAqcdIx5Nfb0K
DfiMSrQEWaCVMAuT8p4qzD9yIFbxOAsst2u3rz+mCimPttwXk2SBIrESL89d
uwLzT11SpwIskPGTpRR13SVIkKE8vaDMAid2/FRX6C7B63JVPP1qLFDWxd5p
W+siJGAyk+8NWWDZId93zxeV4Q1tgSBHT5b995GKQ5PXBdh1pE1/yI8FJm7M
EQT+IGi4+EjUIJAFmqe85Hlqv89Ri40XIlggusRpe78Twi7LzNcfolmgs6/Z
9ZdjABqeNr51KoEFjt4QoPi3oQgN278c5MlmgTzOTgO4vALsSvediShkgXta
e6jS6jw09JIgU79jgQsZE0kS0fLQkCvWcuEzC1wXtjn+ge4cNDR0KqjvZYFT
o6Jpl2XPwK7jRwLACAsc2NF0mP5PFhputOu+nWKBJ8gvV5NnTkPDeLievMoC
A10F7+SVycAux+UGzm0WKBCxfPHjERloqJCd9ITACjV6H/mrPJeGhn0kZW82
VsgVwhKs+0AKduXXHZg7wAo1dZS2RTYkoaH/3SkLPlYo38tlnLglAQ0FxsM1
xPZZILfu/sFT0ND8Y5eIMiucrU5TbU0Xg11SLnnxqqxwsW1CtrrrODSkFLpP
1GaFfyidTObY9/nNU+Htm6zw6Pq/+yjuGOy6hdY8rFhhQKP+I+bxo9BQefXb
pAMrXLne2Gkqt89jpq5t3qzQRylvb25KGHaVcVxQ9WeFJfJmur9VhaFh6DeO
T8GssKodNKYXCUHDYzLluc9YYUeHmYDeY0F43Z6GOiiXFRowdapjIwKw81xF
579iVmjN75jhN8MPDRjcclw+sMLKO+9rjTb5oEFul+aNL6zw39XwKH4pXtjp
Fy74s4EV0pA/1EZcOwQNriqtqPxihaXBRamfA3mgwVxenNQAKzzBdC4y4c9B
2Fll7pw5xgq5CT+4BsQPQoPwAxjfLCukzp8Q5rnFBQ0kHozRrbPCBTW7gU8s
B6CBu67kIIkNao00CLOEssNjdwxdhrjZYCnF++f9IyS46m+aN3yYDfZ9SE4R
uUSC0U8dRcdOsUGXEdcyUz4itI5ytxmXZYOe4bmbS/xsUDbOO21CgQ1KaJUU
lDGzwrbMoMPTqmzwTCWVTjwNM3xTEGYyo80Gc2tGy4X3/yu3yiISZq+zwbcu
SozUgoyQvSb+4LwNGyQ5WRkW3aSH2v2lbMuBbDA++H26jzgNPDL2UWMljA2m
P57edvOghn9n8KerkWxQ6NpYVk0VFYxYb6BbT2KDNT8vULyxIUDTvZaLG+ls
UHiHU6C+hhKeov0dvJm377/aWtfnKCVs5Bjd2y5ng0/vqZwNWd0DiYemwW41
G2x5yQEpenaBk+Dfu3v1bJDD+d662LcdwCi59Y+ykw3601KcV6zeAqpqHAu0
S2zwGIFEOc21Drh1eCToN9igdOiVi1fRP7CSx/aemoIIYw8FmjN4rIEvpQdW
aOiI0N2iqTNxcgWIv+d+8ZCRCBtmLS9uiK+A6HJeGTpWImSeRZGffJaBVbWg
O/0BIuyjGDYsEFoCDbUibI+5iTDwQ9l5p4BFIFMvWsiw3wdSwZ2kT6MLgNB8
ao5RmAj3jnEtd3r+Bam98vYs0kQo2bSW8O3iLKAfVKSLkCXCIsGRMbL2DHAf
wTJZzxGhquatZXHraYCmL46xYUQ4bKIkp5c2CbLnrgQ/UyJCOY/3i/7NE4C4
cFWIdIkI/7PkNGSgnABDazrm7BpESOWmY610dwxc2dTfi9Imwhd+XYFeNaOg
eOd6Moc+EapkPTnASRwFD6hN+ziNiTA1EEWXkYeBALuj4UEHIsynqvNMKR8A
CVsOLjedifDdnxMLju/6Afe4Q1CqGxHe6WLMKinvA+wfHfJPehOh3gc4mNzT
AyJTHT67+xJhTRS/WfVaN2B+6tD57h4REqxWVvQOdQNaUwcKFEyE30DrZL/3
bxB82eFA6EMivBaloW9W1AkopB1ONDwmQokW3t/28x1gk8pBX//Zfv7uidzw
QTuYz7HPtk8iwtwP97Q9J34Bpxf25IKUfT1LhsH5Gr/A1D371qU0IqR8Da1n
ylvAiJb99r1cImR/7zKWduEnMJO3J9UUEGGk+ZlIQ7lm0Cdkf4yuZD9ekw5L
7+km0Llqp/38AxHesNrBRK/8AHqDdjadFURo+lQi1sa0AbR8s/PjxYmQ2nF6
3Ojed9CQYJee8YUIXVs2gp2a6wF+wW69/BcRTkW8MEz88gUonLRj2Wsnwr+h
t3M3SV/AR047IZUuIrytNn9axaYWlE7aqjcPEGGUY0lsO18NkPxla8ExQoTy
LDxnyQGfQX6FrbfhOBFGH1nzbZ+uBpnhtikjs/vrty3w5teXn4DwHdt3on+J
MCD18xRLKA5SzG0bnJeI0MH536i9PxnEn7ZdWVsnwrkf7wnHwypBRLfNFSZa
EvRQ6tRg2f0AmGptTLQZSDDA8OEDHokPICzf5tZLZhI8weX34qDNexD0wCbx
MAcJuj/xFKWcLAN79jYl1lwk6JYSLe8vXQbu6drU5fCQoDnn69PMQW+B91Gb
hdNHSBCJlN58JVsKllltaHyFSZBXNWdSOqYEuK9bH8KPkeDKbOg/3p1i4PjD
WuXKKRLEu++8MywrAiYe1rE3z5Ogb2oFpXFcHlDzjz/3HJDgk84Ukc38XHDu
cUvXV7RvL0WTbfstB3CmKvJIXiZBWpHxgYwD2YBQcKvcSo0Ed1kOf9q+lAX+
fsy+EatBgiXMIufEHmSChhbOeEp9EvRL5o46QpUBPvapnZe7ToKF6Zbf7mum
g8ypgB5HIxL8Sv4j0v06DQRS/DnUbk6CMwd8Cyv13oBzUl8TMl1IMLXFmk1p
7TU4pril0OtOgoYpXHt+I8mA84p0H5snCTq2m1MN/U4Cf82S+Hz9SND44sWS
7b4E0OfUVlXgT4IaHoxlgnPxoOEOg8lIwH49RuquaVDFg8xIr6Srj0hwqfTn
k/wrsSA6IQ8EPCHBW1XJEWber0BQ1nB/WTgJyiDFvwfzYoDJJw0BgWgSNLUu
WS44/hJw/j36eiGFBHUL/nk7uUYBwpYxdjSdBIN8ZcPPNj8HC7RRgzeySBAO
5+xanH4OfgjsHq4tIMHMCvCWn+UZ+HhCtvpfMQkSxlK3igmRIFPO0Vy8jAQV
w4XOPF4JB0GanSkvK/bziaMYOLr8FLgbMV9oIJMgO11Qr+7eE2BqqzS8W02C
NDIhbm85ngD5+4WC9vX7/ayz+LupFwYWCh6+Od9OgjE26ZuRJ0PBQHmVkttv
EiQfGnA6cysENH5dGknrIcE2uyd/+D4Fg6x+U2GWYRJU8121H3AMAtHT0bUX
xkgQk33erfs9EAStNlh5T5KgCevnk/BUIDBlOZs++GdfX1ibQjV1AFDncVHh
XCTBrjcLWtt/7wP5o2ljV1ZI0KxE8hZhyB9wArb/tXDm4VTnbRgXhVHRfL8/
kWVCkiUcZEm/53FqCplzEk50bJOTLKVjbaHNztuiGW3UNNPVMDSV8KKoXsKg
GuVoko4lKvvEFJcW23ve63r//Fz39dzPdf/33P88K0u/fI1lbS/Ph3ccgscR
A/mpSgR3iJxihfYHoYc2TM2qEJyd2r5k2v0ATFblecSrEqwSzfitjN4PBl+J
ZvaqE9TW+n6r5HEcOBRzvQY1CR7Ci7/dnx8HfJ/l10Q6BLdGlj5T2BQLB/M7
BT4rCN5zkD4/JY2GLN7d3yVGBJsqDFrcLaPh1/FcOZ4pQd+QP6pDj0fBk/U+
N7hWBHUuh4cG5IvBsFuiYOpEkJ3L2Ln+u93gmFYszNtAMLCv35fZEg7uq0/f
+saZoO503dstvmGQkMDzo3yCJzbU1vx0KgR+0DcrObWVYB/H6Ity2S7Ib/pK
SVlAsDfJyS/rdTC0LG0snfYlaDbcnFfhvRP67+crHwgkaGWVvPPhJRFMBacG
vg8iWBdeW//XQBAY/Xu9Sn8Ywfoeu9mWMzvgsPu9oKf7CZad0w5KDveH7MmL
tzcnELz+NN64dZsfFFyOX1x/hKDEQyMsjucLrSN2lXdSCeqrmxuY+2yHwWx1
NZtMgs0dl5uP7/aBmbUTwTdPEEx6W0sepnuDcWbJkqvZBAsZ27rcdgGg5Q8h
OudleQ+Y/3NysQC82sT3zucSZEZE8gZuXnDUcHXYiSsEe1q4oeSlBzyv+a06
rojg+x9zeMdObYHh0DT1sRKCA4cSLetEfJBTC94TXk7waWXUNO9bHqwO0NcI
vEfQMN5BM9PQDTbMl9vbXk3w5jV1ZbHhZvC53l3rWUfwwYu2DnkLV0j+fEns
8oigIHab9yN/Z8i5klD/oJlgikXOJ37SJrjpItRiJQRVwkPsDYo2Qvu5pQ2c
doKvRo4PJi7/Fiysf9TV6icIwY8TGSEXhNURQ9uHCIoT87Zw0pwgledafuFv
GU9Mbx0SIbwMmeOpjxO8tXvPvnGWhfkTUk3BJMGwkEFelsM6sEiqeJv9meCZ
OpuFYnCE1Et7Dy+Ro2iqeWRXSZAD3DLe7OquQNFt7Y6q/Yn2IC03ZLIUKWZc
GLHdWGAHli0d1xcupqiqYbC3faEtSOe7dShqUVlveV1zxsQaFmSvLNikS5Ez
ZxRhm2QFnOXzYlP1KNq4BJV0dXMgbe0dFflVFHNtM7KeeVtCccOZNq4pxZUa
Oh5/2liA1Cvy6jFzisxJbdc12ubAERs5zthQbIk6ck2qZAZ+U/MUWXuK4jXP
C3YtMoX0zC5JgiPFMpd5Dz8tM4GOq2fDP3EpSmZu633YsgrSX8jnjvNlfnb5
ewY0DKEkuDvY2oPiMi9HocB/BXS+r+RECyjetvG3TC0wAKtF0U2jvhSvDPit
cvDQB/9c3lnzQJl+q2+3yy09SDcy3hERRHHAOLLMkupBJ/fVx6FQile3n9KP
fKELSk+q6oz3/G8+s+FNtQ5Y+50/HSqW7Q/fvmZfqTZk7OOv6oujGCC+l3qs
bBlY/37XuydJxrEqIVKDpRBgf8FgeRrFZOdp0R+e6pBZHzMakElxXY2uLR5n
oKvbJL0ji6J+z6LNDaoUlCMWeGplU5Q+OkE8/QhYf+7RFcpu4708z3PBRV9D
Js0pb7sk42TVCsvQJVB6JTZJ/ReKjb/aab3LUYMuc3e+4CrFvn6Fv2rEqmDt
qtgnKaT489HuqJ8dF0HX4TimuZwiN8vCp8JVGYYrDxyLqKQokMZUFbkqweRk
wvDC+xRTJuT3MV6KoBqdVONWT/HQwcbAo2nzQaso1Wy4Ueb3i5zbnRsKsGok
4/y/HlPkT3GLH3XKA3dXVkRTK8VCRzMrNe95IHx1doOSlKKzq9Lf9l1zbIzw
kqZzL8XRwwXV71xm2Dx+YX3dGMWI3jvKznc+sfcbiy7Kf6RYueLi5tbySbZt
fXnU+lmK2RnQUNM5wY7eveucuIDBaa0FKQ0m46ySXa1O9SIG3w62tUlz37N6
xU0fZiiDkfy+Ddam/7AOpk+bWG0G2XcPvo8tfsfu/qYzrsqEwXTHYaGm8hCb
kvPa7TOHwcsCyyC3qX72JzKk5+DAYAA3uXXBsj627OTY5H4nBtd1bEroDXjD
NitO/lnuzGBpIQmubOhlZ7/Ix9tsYzDGk5+y5EMXyxlTW1myk0Hh/THRmN1L
VvRGR2IRw+CJZ+Vz/mufs2dfmBy5kcig8nfjBz92SNiGx3YmpqdleUad4v6z
8An7/385aD3HCtU2PmT/C+w1E2U=
          "]]}, 
        Annotation[#, "Charting`Private`Tag$56854#3"]& ]}}, {}}, {
    DisplayFunction -> Identity, Ticks -> {Automatic, Automatic}, 
     AxesOrigin -> {0, 0}, 
     FrameTicks -> {{Automatic, Automatic}, {Automatic, Automatic}}, 
     GridLines -> {None, None}, DisplayFunction -> Identity, 
     PlotRangePadding -> {{
        Scaled[0.02], 
        Scaled[0.02]}, {
        Scaled[0.05], 
        Scaled[0.05]}}, PlotRangeClipping -> True, ImagePadding -> All, 
     DisplayFunction -> Identity, AspectRatio -> 
     NCache[GoldenRatio^(-1), 0.6180339887498948], Axes -> {True, True}, 
     AxesLabel -> {None, None}, AxesOrigin -> {0, 0}, DisplayFunction :> 
     Identity, Frame -> {{False, False}, {False, False}}, 
     FrameLabel -> {{None, None}, {None, None}}, 
     FrameTicks -> {{Automatic, Automatic}, {Automatic, Automatic}}, 
     GridLines -> {None, None}, GridLinesStyle -> Directive[
       GrayLevel[0.5, 0.4]], 
     Method -> {
      "DefaultBoundaryStyle" -> Automatic, 
       "DefaultGraphicsInteraction" -> {
        "Version" -> 1.2, "TrackMousePosition" -> {True, False}, 
         "Effects" -> {
          "Highlight" -> {"ratio" -> 2}, "HighlightPoint" -> {"ratio" -> 2}, 
           "Droplines" -> {
            "freeformCursorMode" -> True, 
             "placement" -> {"x" -> "All", "y" -> "None"}}}}, 
       "DefaultMeshStyle" -> AbsolutePointSize[6], "ScalingFunctions" -> None,
        "CoordinatesToolOptions" -> {"DisplayFunction" -> ({
           (Identity[#]& )[
            Part[#, 1]], 
           (Identity[#]& )[
            Part[#, 2]]}& ), "CopiedValueFunction" -> ({
           (Identity[#]& )[
            Part[#, 1]], 
           (Identity[#]& )[
            Part[#, 2]]}& )}}, PlotRange -> {All, All}, PlotRangeClipping -> 
     True, 
     PlotRangePadding -> {{Automatic, Automatic}, {Automatic, Automatic}}, 
     Ticks -> {Automatic, Automatic}}], 
   FormBox[
    FormBox[
     TemplateBox[{
       RowBox[{"\[Psi]0R", "(", 
         TagBox["x", HoldForm], ")"}], 
       RowBox[{"\[Psi]1R", "(", 
         TagBox["x", HoldForm], ")"}], 
       RowBox[{"\[Psi]0L", "(", 
         TagBox["x", HoldForm], ")"}]}, "LineLegend", 
      DisplayFunction -> (FormBox[
        StyleBox[
         StyleBox[
          PaneBox[
           TagBox[
            GridBox[{{
               TagBox[
                GridBox[{{
                   GraphicsBox[{{
                    Directive[
                    EdgeForm[
                    Directive[
                    Opacity[0.3], 
                    GrayLevel[0]]], 
                    PointSize[0.5], 
                    Opacity[1.], 
                    RGBColor[0.368417, 0.506779, 0.709798], 
                    AbsoluteThickness[1.6]], {
                    LineBox[{{0, 10}, {20, 10}}]}}, {
                    Directive[
                    EdgeForm[
                    Directive[
                    Opacity[0.3], 
                    GrayLevel[0]]], 
                    PointSize[0.5], 
                    Opacity[1.], 
                    RGBColor[0.368417, 0.506779, 0.709798], 
                    AbsoluteThickness[1.6]], {}}}, AspectRatio -> Full, 
                    ImageSize -> {20, 10}, PlotRangePadding -> None, 
                    ImagePadding -> Automatic, 
                    BaselinePosition -> (Scaled[0.1] -> Baseline)], #}, {
                   GraphicsBox[{{
                    Directive[
                    EdgeForm[
                    Directive[
                    Opacity[0.3], 
                    GrayLevel[0]]], 
                    PointSize[0.5], 
                    Opacity[1.], 
                    RGBColor[0.880722, 0.611041, 0.142051], 
                    AbsoluteThickness[1.6]], {
                    LineBox[{{0, 10}, {20, 10}}]}}, {
                    Directive[
                    EdgeForm[
                    Directive[
                    Opacity[0.3], 
                    GrayLevel[0]]], 
                    PointSize[0.5], 
                    Opacity[1.], 
                    RGBColor[0.880722, 0.611041, 0.142051], 
                    AbsoluteThickness[1.6]], {}}}, AspectRatio -> Full, 
                    ImageSize -> {20, 10}, PlotRangePadding -> None, 
                    ImagePadding -> Automatic, 
                    BaselinePosition -> (Scaled[0.1] -> Baseline)], #2}, {
                   GraphicsBox[{{
                    Directive[
                    EdgeForm[
                    Directive[
                    Opacity[0.3], 
                    GrayLevel[0]]], 
                    PointSize[0.5], 
                    Opacity[1.], 
                    RGBColor[0.560181, 0.691569, 0.194885], 
                    AbsoluteThickness[1.6]], {
                    LineBox[{{0, 10}, {20, 10}}]}}, {
                    Directive[
                    EdgeForm[
                    Directive[
                    Opacity[0.3], 
                    GrayLevel[0]]], 
                    PointSize[0.5], 
                    Opacity[1.], 
                    RGBColor[0.560181, 0.691569, 0.194885], 
                    AbsoluteThickness[1.6]], {}}}, AspectRatio -> Full, 
                    ImageSize -> {20, 10}, PlotRangePadding -> None, 
                    ImagePadding -> Automatic, 
                    BaselinePosition -> (Scaled[0.1] -> Baseline)], #3}}, 
                 GridBoxAlignment -> {
                  "Columns" -> {Center, Left}, "Rows" -> {{Baseline}}}, 
                 AutoDelete -> False, 
                 GridBoxDividers -> {
                  "Columns" -> {{False}}, "Rows" -> {{False}}}, 
                 GridBoxItemSize -> {"Columns" -> {{All}}, "Rows" -> {{All}}},
                  GridBoxSpacings -> {
                  "Columns" -> {{0.5}}, "Rows" -> {{0.8}}}], "Grid"]}}, 
             GridBoxAlignment -> {"Columns" -> {{Left}}, "Rows" -> {{Top}}}, 
             AutoDelete -> False, 
             GridBoxItemSize -> {
              "Columns" -> {{Automatic}}, "Rows" -> {{Automatic}}}, 
             GridBoxSpacings -> {"Columns" -> {{1}}, "Rows" -> {{0}}}], 
            "Grid"], Alignment -> Left, AppearanceElements -> None, 
           ImageMargins -> {{5, 5}, {5, 5}}, ImageSizeAction -> 
           "ResizeToFit"], LineIndent -> 0, StripOnInput -> False], {
         FontFamily -> "Arial"}, Background -> Automatic, StripOnInput -> 
         False], TraditionalForm]& ), 
      InterpretationFunction :> (RowBox[{"LineLegend", "[", 
         RowBox[{
           RowBox[{"{", 
             RowBox[{
               RowBox[{"Directive", "[", 
                 RowBox[{
                   RowBox[{"Opacity", "[", "1.`", "]"}], ",", 
                   
                   TemplateBox[<|
                    "color" -> RGBColor[0.368417, 0.506779, 0.709798]|>, 
                    "RGBColorSwatchTemplate"], ",", 
                   RowBox[{"AbsoluteThickness", "[", "1.6`", "]"}]}], "]"}], 
               ",", 
               RowBox[{"Directive", "[", 
                 RowBox[{
                   RowBox[{"Opacity", "[", "1.`", "]"}], ",", 
                   
                   TemplateBox[<|
                    "color" -> RGBColor[0.880722, 0.611041, 0.142051]|>, 
                    "RGBColorSwatchTemplate"], ",", 
                   RowBox[{"AbsoluteThickness", "[", "1.6`", "]"}]}], "]"}], 
               ",", 
               RowBox[{"Directive", "[", 
                 RowBox[{
                   RowBox[{"Opacity", "[", "1.`", "]"}], ",", 
                   
                   TemplateBox[<|
                    "color" -> RGBColor[0.560181, 0.691569, 0.194885]|>, 
                    "RGBColorSwatchTemplate"], ",", 
                   RowBox[{"AbsoluteThickness", "[", "1.6`", "]"}]}], "]"}]}],
              "}"}], ",", 
           RowBox[{"{", 
             RowBox[{
               TagBox[#, HoldForm], ",", 
               TagBox[#2, HoldForm], ",", 
               TagBox[#3, HoldForm]}], "}"}], ",", 
           RowBox[{"LegendMarkers", "\[Rule]", "None"}], ",", 
           RowBox[{"LabelStyle", "\[Rule]", 
             RowBox[{"{", "}"}]}], ",", 
           RowBox[{"LegendLayout", "\[Rule]", "\"Column\""}]}], "]"}]& ), 
      Editable -> True], TraditionalForm], TraditionalForm]},
  "Legended",
  DisplayFunction->(GridBox[{{
      TagBox[
       ItemBox[
        PaneBox[
         TagBox[#, "SkipImageSizeLevel"], Alignment -> {Center, Baseline}, 
         BaselinePosition -> Baseline], DefaultBaseStyle -> "Labeled"], 
       "SkipImageSizeLevel"], 
      ItemBox[#2, DefaultBaseStyle -> "LabeledLabel"]}}, 
    GridBoxAlignment -> {"Columns" -> {{Center}}, "Rows" -> {{Center}}}, 
    AutoDelete -> False, GridBoxItemSize -> Automatic, 
    BaselinePosition -> {1, 1}]& ),
  Editable->True,
  InterpretationFunction->(RowBox[{"Legended", "[", 
     RowBox[{#, ",", 
       RowBox[{"Placed", "[", 
         RowBox[{#2, ",", "After"}], "]"}]}], "]"}]& )]], "Output",
 CellChangeTimes->{{3.935056652073223*^9, 3.935056674138218*^9}, 
   3.935057145393458*^9},
 CellLabel->"Out[78]=",ExpressionUUID->"c1f91410-29f5-4170-b630-55449025d47c"]
}, Open  ]],

Cell[BoxData[
 RowBox[{"(*", 
  RowBox[{
  "Normalizing", " ", "and", " ", "defining", " ", "the", " ", "split", " ", 
   RowBox[{"eigenfunctions", ":"}]}], "*)"}]], "Input",
 CellChangeTimes->{{3.934969002068756*^9, 3.9349690179981833`*^9}, 
   3.9350566898153257`*^9},
 CellLabel->"In[79]:=",ExpressionUUID->"2c434596-0286-47c1-9a0e-7cacb897ca8e"],

Cell[CellGroupData[{

Cell[BoxData[{
 RowBox[{"Norm1", "=", 
  RowBox[{"Abs", "[", 
   RowBox[{"1", "/", 
    RowBox[{"Sqrt", "[", 
     RowBox[{"2", "*", 
      RowBox[{"(", 
       RowBox[{"1", "-", 
        RowBox[{"Integrate", "[", 
         RowBox[{
          RowBox[{
           RowBox[{"\[Psi]0L", "[", "x", "]"}], "*", 
           RowBox[{"\[Psi]1R", "[", "x", "]"}]}], ",", 
          RowBox[{"{", 
           RowBox[{"x", ",", 
            RowBox[{"-", "Infinity"}], ",", "Infinity"}], "}"}]}], "]"}]}], 
       ")"}]}], "]"}]}], "]"}]}], "\[IndentingNewLine]", 
 RowBox[{"Norm2", "=", 
  RowBox[{"Abs", "[", 
   RowBox[{"1", "/", 
    RowBox[{"Sqrt", "[", 
     RowBox[{"2", "*", 
      RowBox[{"(", 
       RowBox[{"1", "+", 
        RowBox[{"Integrate", "[", 
         RowBox[{
          RowBox[{
           RowBox[{"\[Psi]0L", "[", "x", "]"}], "*", 
           RowBox[{"\[Psi]1R", "[", "x", "]"}]}], ",", 
          RowBox[{"{", 
           RowBox[{"x", ",", 
            RowBox[{"-", "Infinity"}], ",", "Infinity"}], "}"}]}], "]"}]}], 
       ")"}]}], "]"}]}], "]"}]}]}], "Input",
 CellChangeTimes->{{3.934969034107938*^9, 3.934969111881638*^9}},
 CellLabel->"In[80]:=",ExpressionUUID->"3188bb9e-7b16-4f55-b9f5-7acf874ab82d"],

Cell[BoxData["0.7070218977337551`"], "Output",
 CellChangeTimes->{3.935056705142707*^9, 3.935057145628262*^9},
 CellLabel->"Out[80]=",ExpressionUUID->"dfefe28b-0313-477d-9b16-92ce48b3dc3d"],

Cell[BoxData["0.7071916952194297`"], "Output",
 CellChangeTimes->{3.935056705142707*^9, 3.935057145851152*^9},
 CellLabel->"Out[81]=",ExpressionUUID->"f436697d-087e-408c-bc28-595963d5c8fd"]
}, Open  ]],

Cell[BoxData[
 RowBox[{
  RowBox[{"\[Chi]1", "[", "x_", "]"}], ":=", 
  RowBox[{"Norm1", "*", 
   RowBox[{"(", 
    RowBox[{
     RowBox[{"\[Psi]0L", "[", "x", "]"}], "-", 
     RowBox[{"\[Psi]1R", "[", "x", "]"}]}], ")"}], " ", 
   RowBox[{"(*", 
    RowBox[{"Lowest", " ", "energy", " ", "superposition", " ", "state"}], 
    "*)"}]}]}]], "Input",
 CellChangeTimes->{{3.934969133811253*^9, 3.934969139919475*^9}, {
   3.9349692779119368`*^9, 3.934969280309504*^9}, 3.934969320525115*^9, {
   3.934969370032361*^9, 3.934969371161932*^9}},
 CellLabel->"In[82]:=",ExpressionUUID->"0c2fcf6c-d329-4227-a8c6-3153069f1bc8"],

Cell[BoxData[
 RowBox[{
  RowBox[{"\[Chi]2", "[", "x_", "]"}], ":=", 
  RowBox[{"Norm2", "*", 
   RowBox[{"(", 
    RowBox[{
     RowBox[{"\[Psi]0L", "[", "x", "]"}], "+", 
     RowBox[{"\[Psi]1R", "[", "x", "]"}]}], ")"}], " ", 
   RowBox[{"(*", 
    RowBox[{"Highest", " ", "energy", " ", "superposition", " ", "state"}], 
    "*)"}]}]}]], "Input",
 CellChangeTimes->{{3.9349692558803253`*^9, 3.9349692594325533`*^9}, {
  3.934969324129389*^9, 3.9349693248128853`*^9}, {3.934969365654324*^9, 
  3.93496941120436*^9}},
 CellLabel->"In[83]:=",ExpressionUUID->"29f0f428-2804-4b25-ab69-4c16ed0ee059"],

Cell[CellGroupData[{

Cell[BoxData[
 RowBox[{
  RowBox[{"(*", 
   RowBox[{
   "Plotting", " ", "the", " ", "eigenfunctions", " ", "for", " ", "node", 
    " ", 
    RowBox[{"count", ":"}]}], "*)"}], "\[IndentingNewLine]", 
  RowBox[{"Plot", "[", 
   RowBox[{
    RowBox[{"{", 
     RowBox[{
      RowBox[{"\[Chi]1", "[", "x", "]"}], ",", 
      RowBox[{"\[Chi]2", "[", "x", "]"}]}], "}"}], ",", 
    RowBox[{"{", 
     RowBox[{"x", ",", 
      RowBox[{
       RowBox[{"-", "13"}], "*", 
       RowBox[{"10", "^", 
        RowBox[{"(", 
         RowBox[{"-", "10"}], ")"}]}]}], ",", 
      RowBox[{"13", "*", 
       RowBox[{"10", "^", 
        RowBox[{"(", 
         RowBox[{"-", "10"}], ")"}]}]}]}], "}"}], ",", 
    RowBox[{"PlotLegends", "\[Rule]", "\"\<Expressions\>\""}], ",", 
    RowBox[{"PlotRange", "\[Rule]", "All"}]}], "]"}]}]], "Input",
 CellChangeTimes->{{3.934969408064375*^9, 3.9349694084674664`*^9}, {
  3.9350567430097923`*^9, 3.9350567454974337`*^9}},
 CellLabel->"In[84]:=",ExpressionUUID->"c011b53d-e07b-4296-97b3-31302e14f667"],

Cell[BoxData[
 TemplateBox[{
   GraphicsBox[{{{{}, {}, 
       TagBox[{
         Directive[
          Opacity[1.], 
          RGBColor[0.368417, 0.506779, 0.709798], 
          AbsoluteThickness[1.6]], 
         LineBox[CompressedData["
1:eJwtm3k4Vd/3x7nm+eJepKJUKiQkhHPamRsJITIPyVhCKKUMUTLPczKEwidj
6mzHPIaQebhdQ5QiCRl/9/s8v7/O83rO3mu913utvZ9z/7gHbdz17Ql0dHRx
DHR0/3uu8ZR/9romAM0qjKwj6YRBUsEsYeWqABStvh/uel8YKKvvkfe4IgBn
nA313daFwUPvhwlu2gLwqtrdY5vrewHjuI7ZzTMCsGrYDZ4ji4A87/vhM6cF
oJBgQuqpbBGgTSzGbOUEoNi+guAYWVHwTJ3/gJWkABTXmiuelDwAiIXj0yb7
BaDx6lEZP+uD4J06UWBwjwA8Wot4Kbw7CAzG1bSvCQhAv0fHuQwYxUAC8XXB
VR4ByKkuEtPwRgzsv+fhdoFeAL67b8VwiOcwkNBgWVeZIUM6H0cmSdGjoHP8
zPGar2ToibfmVYUeBa73XEyVJshw/fKTnywrR0Fp4eeP8oNkaBce7cbTcwwo
8qY9PtFGhjkODZOBGRJgqLDrXVETGQ6182evCkgCPw366eP1ZKgR6F50M1oS
wHsOWuIfyLAgAIzahksBjQkZDtG3ZPgUoX7MTZUGs/dsVdMLyLDw+022H4dP
gqe8Ca5788iwo0KO/XbpSdCusdktmEmG7dMSjNI3ZYBeUVMcMZoMTcwZbcxi
ZYG5j6kIwYsMnQPphkaOyYM4Ul27/B0ytGEKdj0ZJg/aS4/eu+lKhmy19Uay
P+SBwvxKd6c9GQZP+b41KT8NiKaRjxONyPBWQHH1ppki0Fr9e6JdnwzP3M1+
EdCuCPxjboxsXSHDkvOF9gvKSuB7+/FTNtpkWKpetph48AxoVGmcllIiw5Ns
Wqr7WFTAxqBEtKU8GQpd2UQqg1WArGc0EiNDq/+uYOM9ZlWQ8cYiYe0YGd5b
5G+L5UaAz/5/2vV7yHB8MM/0qPJZILV7osh4kwSrJOoZ7jCoAZvUOONnaySY
n6PNL2qkBpIVNxmwPyRYUn1qW6pQDTDfbr0htkCCieqX3vsbqQMKxYb75xgJ
TknZqIfjGkDAv61GdJgE9xxj2Nsrogku75G5qf+FBLvHdK1zHmqCmqvbtVWf
SNDIsvkXk7oWiK1PvPMEkiCLrtGNm5PaoN1iZ39FDQm63tC9U3NBB9Bt2rV/
qyRBBg3MuaNKB7ickjt0uYQEX1YxGZ9LPA+0cjr7BbNIcOVAZckZl4tgI5he
6e1jEvwR1yD53FMXLB5LsDvwkAR376TX4X91wXSHRHSsHwmmnz6e4K6qBz7x
Gn73vUuCDjvCF3zq9UBWel6alj0tX7WyUtTIVaBdcZGeokOCEewrtTOIIVA1
oZww0CTBi4v/am0iDYHMpqdp8zkS/Oo5N8BJNQTC5zLK3iiT4ClllLr27Br4
1blk7ytFgglOVSzJP4xA3HR8Ox+RBLM1/2QU/LgOwp5KrAVzkqDsF7lrU1dN
wUOJ2kP/WEkwMjv43Yv3psDx9tyDSXoSzPL9+03rhRlQ2VI++eYPPwwNL8jt
1jIHVH5KrOYgP1T18dhWD7QCg5WeeHUfP8TLH0qwNViBzutsPyV7+GG1UF9u
MYM1qMiU0+Jr44c5O/QeuU+tQahk8PpEDT8UC2ozjkqxASfVJcx9MvhhtN/j
AeovOyCRkGy+ncIPmV+yWN5VtQeH51ktniTyQ5/rUrGsz+2BcOQ3i/Aofhjp
dIL5sqQDYBzNscp6wg9LHlbPxPrcBCMeonatDvzw3GmnGxQdJ/ClKcLusi0/
FN3/d+DUayfQI7Rj12vJD9fQrQe1rM6gCY7Zj5nQ9HwrUHrxyRmUsqfcXLrA
D1X+Myu0d3AFIdkkZ6GT/NBvZf2JqMtt8PhvoHO6JD+8Wbhn2jbvNnig88dZ
7Bg/dJWK5bb5ehvc+fXZReogP5zVB7Wx1++AG8qRboCfH+oeOhTAZOABZHvZ
PBzX+ODzQT6vdWdPIHXE1+PnHz64kyru3fvOE4j7zHl4LPHBYAahs6EbnmCf
SMvdB/N80E5OWSsq3AswOwV5RY3yQfr1n1v6H7zBGP2uT3UtH0xnP0l8r+kL
XIyzV35/4IP872T/vM/2BZtvNG9LVvPBasor0R90fkDYJPxmRikfvCUd9ugH
7gdMivcYBb3kg/5Li/T1ug/AF1P5U3qBfHBaT7ymregRsCsdLA57xAdZRXsk
y7kDwArTfYmG+3yQzunAE0WdAED6r+6ggicf7OZ4X2WNBQB9Fl3iPns+mK1f
Ielb+hh0ld36+U2LD16lvtxw+BAILNi4bh1U54O8oWve5nRB4KdF6bTpWT64
ERxkcVQrCHCyr41+UuSDGYTWRqQ/CFywCmovO8YHO7RLOEs3gkELZ2b+I3Za
fmCsFOkRCoxs1A69Z+aDXdNverGmUDBbNZOxTOCDFYFmndQ9YYDZVirBfpMX
kpk0Bfc0hQGN9++DLi7wwkeqSrY+R58D3L7fWrCLF5q6XeIREokA3PW55tHt
vNA8azVf6H4EuCFy7zpHCy+8Mx58mnc4AqwP7Lm6W8sLA/I7rJcTI4GMjiX4
9h8vFJK8dW8wKgpkSnwXqYrnhRaXv1/wPBUDFkI+CMvG8MKBvJIuWacYoDwV
LlAUwQvfGFLUHryMAQOpJ7kzn/LCB3Rhdh95YwE3l9d2iC8vPPhYM4/1Xyx4
uLg7amTOC4k/lPI/TcWDzoufB3uu88LiMqNayqEEIPw6u++CES/s0R74HmOX
ACqtNDtQXV6Y9+u6xPC3BPDr87Ma8XO8cIeNS4d7NRGYl5OTVw/zQkUXFTZx
uRSg6itplLBAhO/d9SjRsplAdEjmU+McET7klkoTjcwEBEUFjT/TROgrl6GS
8DMTtKwAOb1xIgwMe3A52ygL6N824mbvIsLUEre0+b0vgePNx83+JUSoIydp
HoNlg4vNIcibIiLcZ3FthH4lG0gfCS8fySfCTC6f/mWJV+APNSFbMYsIm8/+
Db2R8go8tHjz8HcUEUZUlazZP8oB8dcGFew9iPCfubsQm20e8CkfexvrRoQy
2DGWPy/zgCk/9XC9ExEqHL2S6Pw1Dxz4vMAnakuE5U3MXzls8sGbS4TFIQMi
tHViXBJ1eg3q1U/kXzpNhBpBdkkXEwrBuC3zScclHlh+bE5O064EFD9ubpyb
44Edd8W9eSpKQEBmiOmtrzyQ59jhJoShFIiNMoc49fLA3bzVf+nXSoGjPsu4
SzkP7BH1zVDaKQXLgPX5HR8euPXUfEDM8h1gEWH/5kfHAxmlfq2z21SAIZX2
B5vr3BB5WWMrE18BCq8/43vwmxtKvRJoLW2tAJfi2VF/Kje8z0X/okGmEsRw
csQ/auSGVWX6QImpCuzb5FAPCuWGLYcYv8bVVgPZIa7MF0Ru+DRerTfx/kcQ
wCBxOpKNGz775ehypfIj6JLW6ogicEN25YjO678/Aqfgh2uxK1zQzoBd090R
A9lyi7opQ1yQR0suP9EUAr4XPXT5WVyw45Fp9L2jOPhzLtYGl+GCQ/HzwgTV
eqDmWrJed5wLlqdUrlZZ1IOopI6IBjEuGFZdWJn0uB5ILTJ8aCZxQUFb7baR
lnpgl+bJ/2mdEzLr9ltYGTWA/tVrjcM4J3R8JCfteL8RVBQJif/R44QXvL1D
NqebgdRY2jvz85zwaPsI+RqxBeRwHjzbeo4TPnqu8nhCpQXEuR43SZfjhLu4
7tWA2BbgeVL5mTaJE9pW/zHf1GgFcmVmv1IHOWBTcFRJfmkbKK7JqNSw4ICy
3zbXrAo6QX7bYe0EZ3Z43O7RgEnoZ9CmJf/IN48V8tnvr01iGgLt021loZms
ME5fTspPlMZPLOcSk1jhjanPSdfP0Bg+u1r5jBVqOG/c5HUdAp0KXw/9cWOF
TAqhseb9Q6BLPKLVRZEVGu+wcJ/IHga9zHO8Vq0ssGPtZnCT0ijozfHXcq9j
gcHMeq+pV2msxn//YQ0LzEy/fOiv0yjoe4hOp71hgXINboR/aaM0v+Iqh6NY
4PszJiGedGNgYPacmcF1FpheMu2y2TgGRppTc7S+M8MTh+ryLqlNAEan5G5I
ZYZlFg56j80mgDRX4obCKDP86F+NZXhOgCcGMXpHO5khw5ChR0zeBJCghG6x
FDND3W5bOQO2SeD3z8uw7Q4zfJA2tznfNgmEpfQYL/1jgq7SHyTvp1CARvfl
k42/mWCUzu/f53MpwM3joqnqdyY4vVsUxFJKAfXVWqVSo0zwpWmow5UmCnDS
RG5wYUywVu51CPMiBdRYSJR3BTDBj150yBb6FVyPZrS7ysoE9Zg5J+a7vwI6
NYvIC/RMkJ45laly8CvIW66qUd9ghH1s97bdJr+CFQNnXoUFRvj808KvvF9f
QYRALxTuYYTQ7MyYJCcVNKZm7plOZIRV+vc/eahTgfOlfxrjUYxw44SN9+55
KuDb1r89EMYIrb+T9e7pUYGlBXNL631GWGZ5TvGYORVsHHD1fGvJCGu9xy+H
e1GBTJ5yt/dRRpjkYWF0IZsKBo3iNtwPMELutm/PH+VTwUOWX0du7WGE7nPc
yRlvqKDD8eUDMw5GGGtv9iu5kgocJFklwCIDVPhpFhjYRgVcY9bXzswxwJnJ
/R5MXVRQHv4hQO4rA3zt9eP17V4qoP/lNni4jwHm35x/QxilgrTSL0FsVQzw
l6KJIf8PKlC3PllKKGWA0ixiLeO/qOA7b9jo5msGqLOyxBy9TAWKd1XlfqUw
wG5jy8r//lHBxKEE82+xDFA4+zSH6DYVBPUvhlLCGeCr64/WPOmmQO/pV5O9
DxngGaMouxHmKeA7u8XeeY8BDrxS+zTPNgUOJBopNN1mgP+Yz6Z/5ZwCruts
L6psGCDvSrHWM74pwPrhtnKaFgM8nPMtFe6bAkO35W7soAzQlf/FIBCdAgXi
K/5WigxQtWByI+/gFLgQc6/u8DGafk6nLhHxKSCsc2Yq5AADrDNrcZI5NgV+
bG8wzgsxwNRb+1uOSEyB8FsPdd6yMcCmGLP0DyemwA1R4MRDYICF03osN05O
gRNf6MPvbBCg/dB1XorMFNh51vC2b5kAL5pWlWvLTYEuENx9+gcBprsd+xFz
agpkrGr9TpwiwDzL78V18lPA7Q0r/8YoAb6bq97oOz0FUJt2+Rv9BEgy72pr
U5gCPELhRrCTAF90TAm+UpwClE+XfQ40EaCUiOxXS6UpUBrIk/IEI8AjCq5i
dGemQMCZzx+mKwgwirFrKJDGeosx41rFBEjJYCX8oPGBXMPd13kEyKF3Ne20
8hT4bSpwkCOTAD/lmuXZ0rieOKTmmkiAHn6mol40jmlOtuuOJMDijV1mJxrb
PDALkQ0lwNl8f3M1Gp+S2/86NoAA242CDu3Q4jPOTbT99SFALQkN03Qa96dn
/TC+Q4D3n7kwHKBxjoENV80tAgwWkjoYQtPvxXb45D4bAuTJkKnsptWnVTuj
99CUAOP/5TVt0eoX8Mr3oOgTYAOzigEXjWclbsWpXSRAmUBBW3qaX1UUicoc
dQJ8ujjzb4jmb2jCwiCzKgHiLl374mj+m1wq/ucoT4B7Eu59lpOdAscIt/d2
SBEgmzGzSAWtf/+qZJETRwgwE9vPtld6CqQcqgj4TSbADIW5wWha/52GvbMN
uAnwuqZRRzZtPlQilRormAlwzL/+QSJtfsY2PrD4rdHDAQ8XVEpsCrwp9T8+
tkgP95lctumkzZ+/w9mL6Bw9NDrq4ay3fwqI9NZHEIbpoWCbmCmj0BT49TSo
1O4zPaSMyBjLk6dALaLV29xGD4/lhzjq0ObbqqCN/LyGHkYYGm7to81/dkBP
Gn8aPVy/dfSO7w4VeCjEQK84esjZ0BTfsUE7nwsGlMFwepiiHqtOWKOCaePB
Q2n+9LCTTvjh/kUqOHJyovCwJT2Mm9aw4pqgAoLmNc9CY3royjUhnTpMO6+m
nYiMHj3UeevOx/OFChJCanpUztHDl1Ib9gUdVMA8kbCqf4ge7l1V9SysogLq
Hy58aC89xH4o73d+RwWQLTjMgkQP+XKGAvjeUsG903f3OTHRw4V8r14y7f6a
C9dVe/yNDlYzj0v/fka7L7ObOVgodJDwvuTM9yAqyKpGvoQP0cGLE4aw/SEV
XJ+WdExqo4OFz3ZS1TyooF2FNaKkiA6W/CJGEE2ooOg7PjzuTge3oxQLEFEq
CKVTemXrSEfTGyf2QZAK7ARKXOat6GAdfmv0IJEK9qml765cpYMmw8xhRXRU
EJ7se4RTng5mbU8bllG+grEoO6rn0i4WGf0I+y/tK7C5pM0rTb+LkVlj462Z
vgJS7M8clT87mACMUlrfpIDm4Vil8zM7mHxm5crDZQqQuEmxtGvbwYpf3FI2
n6SA3499i1Oid7BG0rtoq2oKCKgqusgitoNFur5Iz7xJARlixBCK2jbGmTFa
P3FvEoyuD23EBG1iu0bfWC4+HQMnlV2F7n5cwziTuiLao78A6bzUZMPiNYzv
o+27pHtfgBRfu7BC1hpmUtZh72z+BUh8F9//L3AN41X3uC16/AsQT6EcfHRx
DfOBSEkr3g/2bRhIPh9ZxYr0um4Z/O4D7DXK6Kv1vxjLQC9/r0kvmD7Datcn
v4I5iWg+KUvqAgqlzL0hR1Yww73D60v2XSBUnAkoC6xgJz63Rl471QVO8BP2
vVz7g131f+oT3/UJeC9s9rnV/MFUXLLs/jF/AqyZi+rs4A+20PyNmPioA0gx
Dh46d3EZ+3GvLZMU0woe+n2JXlFZxh5pK1g127WCnqW+3XypZeyDdcb7fMVW
4DXeM8rNvYzdYtBY/TfeAmBle+xYz28svz0t4qtUC9C7BRl8jH5j63tH0K99
TcCzK3eq2HoJ2ys63h+q3QAmGHleFugvYaleVTUSBxuAjoqPRY76EkZ4vEdl
Z6Me7H19YTj5yBJmHNOKKpfUgyCGyXS2vkXs61/LpyzC9UDUycOzgvoLc1c9
uLy9jgMjxeSDXISf2M+1mcsd1RiQyHFOI0wvYKqZgSlPfTCwTUQF15sWMKeI
2RP5ShjI+U7lnApbwHK9PFp4aj6C5XSp9WreBUyD7d/nwLoPIIIR77I7+AOT
0aSGj1Lfg6bPs7Sv6HmM2/2H60m3ShDueXy94vA8Vvou4sBzpBLoC7p4lrDO
Y96sE0VKXJVg4sZvl+yeOewbwhoZ+rYCrH/bNA+1msPuG/Urrv4uB1I7RGAY
8A2T8GGqHQsrA8tZBh8v233D9kTUpKAWZeC9eoKSts43LEiLZ8+iXBnQCtsr
q0z8hjFYD4iojL8DViRxsQNZs5jsG60DvqffgTgJFcaF2hnM+6eRlulKKTD9
5B8w82oGEzMSt33+qRQcvI1vTTydwf4Iyz9gyS8FxRWafz/rzmA/Ax2LJ01L
QSvQm62anMYgybuQL7wEbBnZtwbuTmFX+L7vFTB8C2wDI8P3nqVinmJQV/BK
AehR9qBWH6BihKWx5+e4CgC6bKhkRKBiwY7btmyfXgMha+HpqKav2PgCu5n7
ldegC81VYb70FTtryhr3xCQfKG3UfF8yoWDvrONKlMJyQe5/6SBCmYI9MZ+t
WLqaC/huBSRI7qNgh3PzdFT35oKRkudBnXASq52Fmc9LcoCm88tTVR0T2B9N
Ie6NiVdAmNoZHT4zhs1t5/JFmWSDFb0YpOX1GHZ+Z6NOSSIbdNcaz9O7jGGn
IpMCnbdegqB02h24PIpRwgW2XbJfgkWT9UXr3REsuicO6VnJAo3dh64o7hnG
VEUjNFH7TJCJzv+7MzaEBR05IqO7JxP4vS3OfZM5hF3fGlK07coAJ5+f2T4o
PoSxXhkojVLJAClaum84Tw1ivSIBFrMH04E75sdOvfQF+2b20K94fyqQSTrw
/jDpC/Z2Ldjp3kwKWPJovnlztB/7K6NQSi5OAR7H+JoWbvVj3m1PsrrPpQDP
2IJHayF9WJG+xfWjd5PBaTddaeUrfdh/EvESYeeSwarO37EH5D6sZzTh+gdi
Mri3A5QJOb3YTqdQcMR/ScDv1tAKZ91nrGfZIZqylQhUNB6+0g39jC26W8GK
z4lgS+SwfozuZ8xOZ/uvUX4i8O93LxGc6MGIYaURm4aJYPchd7/Gajf2TY1R
A3+fAALkTWXbg7qxhyH7oufiEgDhe26ELn839o8QqDF8OwEwXkPOm8p0YaEL
a+f4JBMAu6QLdHfqxN4r310ZfB0PwilVe/+ud2CS8j8+Kj2LB1wJDL5+Tzuw
7kCFXQuXeECkTz0VnNOOfb5lW7YhFw+iK2ej2E+1Y+UlEy/cBeMBn4vcr8i6
Nqy9+WbZ6604QB5se50y0YodSbvW69AWBxLCycwHXFsxldi6Sz9K44CQmrVt
7mYLVntdj3QqOQ4Iv13fXyrUgn3K+1vM4RIHDgQejW3Sb8LOl7vBUeE4kK10
d+nC10bsg4OxkhdrHDj0C17ucW/E3J7pJfesxgLx60aso+ENmPxgYXLnl1iQ
z51tb7W3Ads4+YbJtTkWHGv8WT9TUI/JSTMsd1XFAsmTwf5LzXVYuaEb62Ba
LHgz3TPida0O84/ZEvKPigXSKfuUNqdwTHJyyHs6KBaU6DrGB3jgmG+B/X4u
v1ggw1S+zESPYy6CFznW3GOBrddupoBoLTZP9VHLdogFDpQE04OqEOM4dKyV
2yIW3LooTZa6jmHyhPEcVaNY4FLZ1K3g/RGrtXKcltSNBbNibI8rEz9g5LqY
Oxs6scA68pKcwvsaLHL1yNYT9Vgwthk5VTHyHiMPhSY1obHAyLEv7vRWNcb9
+ZRFvXIs6OkX0KrYX40VMr676asYCy6eM12TP1uFBVpm936XjwXNb9Nfl1tV
YumJ1bUCp2IBEP56Xf5JBRYgDPW3ZWNBTchhjvJX5VjifMy7DBqf/nPz46mm
MizeTpptk8allkWuZbPvsGb6rEA+2n6Jzl8ip1jfYeYrPPoztPg5SnI9747/
hz3Fa/Pv0vKL5Ho9lrtYiqlg7B8wmj7ZQx72dsPFWGmgQ1MDTb/41nqL7b63
mN0lW4YQWn17vzySsLUswuLOvClnPB8LiMXML2yyC7ADkSz7AM0fpqcvFq1n
8rG3g0aPlGj+bViS9K2P5WE7qwlHf5nHgkWl1HIr5xzs1nGKlTXN/2leMUGr
4mzswpK9XwytP6lPLasxxwyMmvEg5SStn0FnXP0//krB4sU3r6RFxgK3H35q
HzwTMfKXqLOtqbFATTehszogCvutuKlvWRkLTAg6h9y5nmE80s9VOxpjgZSD
7VuXPYGYYFD+4lpfLNCrcmTObLLDvs7sWsev0OLP5GkUHb+ENEqU0rEwxwE2
soWhsusd5JJx31EVoTgwrrZOzs4IQYb+KiwtoHGAfXLseU7MCyT+R3CYs0Ec
SMUoAQbqMchZNZvUYsc40HK9afWaYjLyRiVEOSg+DkzkV8ka/5eGKDVdHhJ8
Gwc2NgwV3pCzEKidyePRFAeI57XvvI18hfgNnXvxYD0OqM5IfisJLES8jpPQ
jZvxQJszN6gUvEE+hd7l7AuOB/qnRMT+236LHOG/pH0vJx6Ug1Dp4Q+lCMUs
OufwdDxoj/C7NXK6HCmfdeMVd00AemKK1aakCuQtY6Oaa3QC+FLxh3l0uQLx
4DtwJ7gyAVDGXHJGS6oQzxWjRkmGRLAmYTk5dvwDopmkS7HPSwRae/Zao3s/
IhWVGgfX+xNBHMsgNZMTQ25fk+h9ypgE5KavzNosQqSMObnzlUMSqLqS6e1p
WodUngz/u6CQDCY0/RWP9NUhaicjXMJckwEzYrb+5WI9Eq5brSWVmwwMJQX9
FJEG5L7n3ukwwRSwzBLpvyHahNgGMrc2s6YC4V0XtCipCTkml6RerZ0Kzq1e
2DXjbUZEmUy33z9NBVHTzI8xQgvSfPO+6R/2NHCi7mFQwEwronuHB9qIpANH
P7fnzEWdyCW2cujglwmi7ly6VHXoEzIna3N5pz0TVDlKcDmmfUJQz0OHLLiz
ALPxbETbiy6kefpN+ZB1Fujdc/K8llIP8ozjhtEXnpfAfTXvEtveXsSrzzgh
OTQbEJbJb62Ne5Gyh8vPPWuyQcLPIK6a2F5EIF9YanEhG8Bpmy4nzj6kat/J
0maDV4CzT0Svc7sPsTJtGiQfzwGFJQkGkZQvSMuZnvHF5VxgcvbIf5NCA8j6
uvjsfsk8wNRdxi1zdQBBI10yqbZ5wOpXT1tP3QBSK6T0W24wDwie4AB8rwaR
VxXlNYSmfBBU+Egq3n4YOSogtbyFFQA5Ze5nM+nDiGLlfPD33QJAaUv7dnpg
GMlHqsh+aoVAZf599oDWCLKcv77zuK0QLB9dERI6Nook0hNadSaLgGWuI1Pq
9zGEJ6SISU+iGHCeXrP5ITaOaE6abf3nXQxqGoNxFbNxRHoiX6KuoRgITGff
H+sYR64bXlqctywBnWLjv/e/nUDCywpFVfVKwf6eY+49ihTEw9fKOfLlf+DZ
5XQzg42vCJeT63Z4WDmoCWgsHRSiIvR9VQo2teXge9kPphuKVAT1SN5b8Lcc
XBBWLrXzpCIroYGXXthWAPZvA4zev6hILUtqY7VGJXgWQCxOok4hCTpyj6b2
VYNnZYF0E+0zyPnA/G93xT+CmtnCazbzM8io4a3TROeP4Pue3sJZllnER4Hs
Ll76EVwIOHBtUWMWYbyiIVenggH2y1gBXe0ssmZ9WLfMBIJns7Sfi2XfkLqp
W55dhjgI2+OU65g6j5Re1V3t6KsHzzo/mFm8n0dq1mN/72zVg/BHXHyGg/OI
F8rg5SLeACJmSh+e5f+OFEUt/bfq2wBi/lszFnj+Hem4g203HmoEKeeD2Rv9
fiB2+dpPJZ80gULfLHdR058IfNHNNenYCmZcfuxzDl9CqtTPc81/6gK53Hvf
v2RfQbhehmXeYhsAQ/Uf8lr3rCDWli9OQ/EBwHnvRtzisRUEezL7kktjAHhO
prsj2itIupxme8rDAaBWekB8OHAFoWwnfrD4MwAmrorHErdXkN40NSLX6CAQ
ipd1fbT4FxnZXTzcnzEMLp3vNc3b+YuUluRfsK4ZBo+2PXQ+ca0iUWoi/758
GQaz9uWH9kqtIiZ73+vf5RwB5QqKI5WOq8jZGY6nzj4j4OqQqvavr6vIoFly
yMcLo+DZXp2D5v1ryNFLP4L39Y+BxnIZ7ifUNeR6Y59Cw/wY2Lm8ZzNvaQ1x
Wbufcm53DHgEfO9f4lxHXmY0yjYcHwemM+GhQZrryFIy/6u2B+NAsuTzYlHl
OtIx/CjdVngCOOjUjPU0riOyxsRVcGICZH3Nbvvbu45sbaxMLpydACSS56uz
i+tIZeb2wWK7CbDlI0C7+f8hpKLagOaiCdCpZgY3kv4hIcszd3tOTgLmMfUi
0fx/yIWQTnGDs5MAeEklaVT8Q5xDbrinXpkE5fnbdyI+/0OuB5S/8HOZBGmc
WUfE2DeQ35Edb2xzJ8FAbiifttAGIug7UcVQNgmIZ+/sOotvINhc7pYdPgmC
7qgNV6htIHXRWdy3RiaB68B0+Pn7Gwi1SfNMORMFvHb/5OsWtoFMnth595iD
AqislQ6xiRtIJZfJmxO8FGCk8hSMl20gZzzkyQf2UUBUv/sJQv0G4v1Glt7h
IAW0u5oIH+3ZQB5stNmHiVMAmnV85fbCBlL0MD/+pgwF+Jzh+xq/sYFMC+hQ
Dp6mgHe9G59qWDeR2Co0u/oMBYgzdeYzHtlEdLSPRvqpUQC3k5tZkvkm8vps
itJ5fQqQUV9Y93LeRHRrDxd0XaMAg31OCQa+m8jpozx7ZK5TQFKX/Wfu+E2k
nRRPDrGkgA/5U24L2ZvIBeUIOT8bCpgIsOZsL91E5DTz3M/bU8ChU+bawZ2b
SJvosLuPEwVocY5O24xsIjfCfzUPulCA44zJEzC3iWx37nXgdaeA53BAVGR1
E7EWjBA6cocCihMNsU2GLUT3yWIB310K6LndazrMu4VcHHWcHfakgD/n9dYr
RbeQUb9XKX7eFCBwqCs+7sQWQi/YEbtyjwKUti6e8lDZQs7FRWZq+1KA6Ze2
Ht3zW8hYv3j4XT8K8C/WdjthvIVYhlw55nOfArKeNnFw2G8h/D8vq197QAH1
VuoFcx5byMTbtTfs/hQwfaZOqzlgCxmPLzqdRGMW/rPTryK2kD1WJsXbNJZY
+Pj4cdoWQvT1n1N+SAGXmpRFLQu3kKVaqUpdGrtlVH9Urd5CvmlyflehcfQ9
BVPh5i0kit3EeJe2v1yvfG2tbwt5Xjn1OZnGA8fl4r983UK0DPZJc9D4H6FU
rmxxC1GnYz9nQNO3b+xET9T2FrKYe5Vyh6YfrShydePYRlJyFagOtPqsI45z
XNqzjTSEpO2Xo9UfdDP/9fGj20j1S1anPpo/eeCIFsvpbWSz+VXmBZp/bXte
TU2rbSPi0yqJiTR/F5YPPK7X20bccjUlajxo89KZIZJlsY1cIU3IvbtNAbK5
+z76u2wjLXKdzx+5UYC3sdCaUug2IrB0ID35Fm1eZBLiBBK2kWdVXtyzDrR5
YSPJrbzaRnIyd8+x2FEA3Uce15LabcTo7LFbLeYUIBb/gv3Fp21E+7n6XgdT
CtB043jtNLqNTB2K4hw2ooBnB1imjqxtI6+lYmRVdCngzb+gAAamHUSk+8lx
iYsU0N1LEPnKt4OUs4jML2hRACl4xyRNegeB/rO6PxEKULR4sOqruoNMfVGp
k6CdB1PFjVjjCztIGxYRoSJPAZnzf7v4HHYQjayB4YHjtP7X33VZuruDFE5y
HrM+TOt/6m+2rsc7CN1IkwcUofX7yk+NsPQd5IbAQN5vPlr/3k3X7PbvIL5J
44W3lydB4OMYZ47pHSQh6dlgwNQk0NcD+wT/7CCbjvxJR/onwdLPVH9p3l0k
YrzhjFT5JDhx3ACYX95FAtzG1SXcJ8HWGt1vxxu7iH5Hh/rojUnQ2Vz80tN5
F1mjmxsXvTAJnOzYGcLDdpFcU88o20OTIC+zrqmmaRdZvBWt3tczAbzd3L2b
+3eRc2rk66IfJoAmsv9o79QuUu7zN28nZwJ4uKo2rtDRoT07B+e9700AIkfS
EU5ROnQkdfXhFcEJcElLd07ZjA6dhG8mc9XGQfmJPBy3oUPjN7r1JcTHwV7y
dpKWEx2qJJNCVmcbB9+nCs/r+9KhDLUpx+S6xkDYY+aiW4l06IPLJ29xGIyB
5o+Ya1IfHbpSt7gwrDMKpHNIWiKjdOij2UH0w5FREP/cWSSHSocWVJQHyRNG
gZ3pnu6S33Top4aUk0vvRwBh3VOmhYce5e25cSv+8Ag4e0rqz9+L9Oinkjri
j9khIMF1tGNDnx6dEn5UC/AhQPp28NXudXqULOmsei55CHxPETRgc6RHE3jG
JDQuDIEEAkPZviB6lKhuxW7+ehAsfB72UP9Ij/5TN/dTvjYAUm4/XY6SIqCk
sHQ1eq8+EHzhSXv8KQIaunvfL0ajD9w+7J+dokxAo7reXZzg7wOaQx76OToE
NF0h6ujr/3rB0lmLd1V2BHTb//E+ge+fgTbPaY+JNAJ6fHi5//uVHrDylvpb
kosB1b+go/x0pA1UPPHqayExoN9se7weWLfRzhNrhe0+BnTOY3GNMNcK1umk
fVIlGVCmq0hTx58WsG3gu8N+gQEdXT44FcTcDJg3eDi+hzCgicwBQdbC9UBI
Czn8mo4RrUmKCTcklwOViUSjwyuMqMEtwTtxAwV4QG6X4tlNRrRc4VudV30R
3ujCtMeUwITSbURH/Hj7Fr+06TEaSWRCLSgN9z/UleIWQlesNqWY0IX5wH2i
ceV4gD6jU689ExpUl8/Kd/wj3tx82z9gkAn96cXghfg34ewR+RapE0yo01zA
vNHvJlz32sTZyhkmdPoaj88++2Z8aOoiYeEPE1rn+FE292ILPk939KkxkRm9
+NCw4iGpDedUGY+SPs+M7tx56Dkb24nrl5zPGathRvV6PiSbZH7Gnwl0jPfV
MaOvWQq4Mz5/xhv8Lwl2tDKjx3l9m14x9OLyl3SfvR9gRjPO3vT86dCLC84b
3k5YZka/KIe+cJTow8fErFT1JFhQ6+KjHj45/Tjp2VcvbVkWNPi3yTvf3n78
8m+bElSJBVV46jEoS/cFh7X2Yie0WNDQkrL/Gk2/4C9vOLOy27CgX4S1pB04
B3CHBO/+hmQWNKYp6ZiE9SCesb3G9SGLBa3RtCswfzaID9r5ar/Lp/HC/hug
bBDXOfWgJquCBdU7bv2al3EIl+x5nOX/mfaevt9n6OUQvsT2wkWRjRVN2cQp
Lz8N48fucOdJE1lRCRamluTfw7j1UOTkEUFWlGlkdU2ZPIL35sXok46womel
hel9zEbwCvUkpd+AFS0VOBfePzWC+/m/YizyYUW9p9MTx6ZG8bDJj9pnAljR
a3dqxgcZx/CkcwPPWp6yoqpdy2aOR8bwSiY23ukEVlRPK4BLx34M//3Cbf/+
Clb0yo677NbkGE639NSq6CMr+p1wky91ewzn1n/56kwjK9oyJx32SXgclxLo
P27Ux4p6VFQmLRiM444ZZxQif7OirgWznjx14/g9OgPf/f9Y0WjT60e1R8fx
EBuXj0V0bKjrzn5P3r/jeI54plorDxta+ehbpPnRCZxSzKhLL82GFsnnafWG
TODGtd037zqxoSvK9P8dl53EHQ7OF9J7sKFXr/BeeqoxiXsGEn5F+rKhJ+yS
7t4znsRjtE97vgllQ+kX9T7wPJjEu7pTAmby2NDSpcObYvgkPi5b3nC3mA39
IhBeKdgziS/EfmImVLKhe3jkpjInJ3F2E7oXIk1sKIXkc9J5exLXotgnG0+x
oTMpk4r/9lDwa2qPxma+s6Ep/87i6gcouF1OkqjnMk1P5TloIk7Bnzh25EbR
s6NSsZyRVFkKHt0+PSfCxo7SxYRkGCtS8CypHcm3RHZ0KX83LVGVgmNLMu/a
RNnRvQYqCz5aFLxT/8Jf46PsqGn9lSfCFyn4SLmt0qw0O7qF7UQ/1aXg6z4J
kICyo0ErtuWNxhScZbSEPlqTHX0s2kyKN6PgAkibhuhldnTonPAzWUsKLk+/
1a5ygx29PSli2m1PwZuvvec6b8uOOrHKXsl0pOAmhd56Rk7saNbFd6lqzhT8
+86pWNs77Kj2pOPN964U/IHB7y+3fdhRheiBAYbbFJz7dbHQw0fs6DifIlHM
g1bPlrPZ8xB21PfcQ2WSJwWXu3o8I+kFO9rtZOQ/4kXBm3JnKblx7OivFyL0
Xvdo+TZeHSpLZUdbkuZ+TfnQ8l2xdsCz2dGz2fduH/Wj5XslUvCpgB2dP4CW
nr1Py7c++mOklB3VEbkxLPWAlu9SsvRcFTvKfTNdcJHGci+N7vyF7KhV9b3E
EH8K3viXv5zQzI7en2cN+UNjowufV3k+saOC/GRehYcUfC4j4sz+fnYULWO8
eYXGfn8uPpAYpdXTRa1UpTGnDlutIpUdVSGaydDTODOtmV5znuYntYohjRZP
7neghv4SO1oQTrHm+l8+zXNPLdfYUWlN4we070ncKGWnzWWHHQ08rxjsSdM/
9+sDpx8TB+r6S67EiVafn7qv7lNODtSqNPqEki8tX5JCTBw/B5oKpOXHaf5k
LPzpfynMgbZHea5d96bgMuf+Eyw5yIEajFm+Kab5Wx/vZvrxGAf6vsQndJTm
v+F3yfS2kxyo/K/eOgqtP76xeWLTCAequaN91MuFFn/O1v63Bgeabilbz+hE
i6968PXORQ40/8LfRNebtHgzqSf2mHKgG9Vagx3WtHjK12+LW3Og5SFvy+os
KPhshEDZKUcONN4hvTSaNl/sStFKV7xpeqnca7ghBU8Lv3LfzJ8Dzao9VXXg
KgWX/soBHYM4UIW9h4PNLlNwg2ch6oExHCiZNUnVVpO2fuz+lepiDvTuk/We
ulO09bJnopsqONCXpEdldCcpOB682tf7kQNtU2OO3SdBwael71z/2c6BiivK
6iyIUvATjx3sxL5xoLmfF5OW2WjrvxzKP/mLA+3/DN0OMFJwfYmv86p/OVDh
jf5o061J3LvPzN2YgRO9bJd0rH1qEodHrvqFi3KiSy4cH16XTOLiXnnNMkc5
UefbFmfHsibxyMZNvi/SnKgVoe5SS/QkbmWbV7Qf5URTvxvCZo9JnPByc6z4
Bi1eWM25h7T7SHNf3tnPyZwo07+wVufsCbzYefO510tO1POGHZdz5AQu8EFv
aE8BJ+pbe5ztxIMJfPb65m2bak70zvu3u5uGE3hool72nwFO9ELI5q9hhgm8
k2+TUYDEhV7Y6/NGwXgcl7fRu1qzlws1PuJoUwXG8fT/ctMtDnGht2t5LjNL
jONuenoK+XJcqOgJpWzerTGcGJF7U+kqFyr5yfDucvoYbsCm124awYUGJgR4
+A+P4iO7OZGZrNwo65oE8T/5EVxxUUP+AJEbrT4onjq8ZwSPm5geyhLkRg95
vp/6tjOMX8YOi2WLc6NCNndVq1uHcdwvpzxHgxu9XPfz8xmzYTz376vhggBu
NIq4nHrpwRB++0f2ofJ1bnTkl67yj3cDOMtgVlXrHA9qeezvXkHePny2etqs
dZEHLaC2REut9uLNKcfoWld5UORKyunzo724+kmTHFsCEWVNBpbJub04w5/J
BRsiEU0+zuSZodyLB/ot+ltLEVGns6alTxw+44Fh3FkWdkSUMa3e9VFkN+7h
J+MxcZPGAf13Xt3oxm2c9TUsnInoC+nTonPHu3G1ywlz5h5E9MF3Md0vjV04
gVdE1jyAiOo+SU68uPUJf5J0ot4sjYjuseVkYPHoxJ/kX5o26SeiGm8vrpnf
b8PH45VVDg8R0Td87N0Pz7fhSkHHYhZHiejIt4iBPsE2/JcVIwiZIqLu5O6O
vRWtuJnwx9SyZSKqKPRKVWq5BZd/IWnAzcuLhh44zhbl3YzPerDXN1zmRe1n
LeUYCxvwc9brQpFXedGV52wjko8a8DTdWXfTa7xolbZ+VYRhA64vVb//9w1e
9BIL+T4zXQNeO+PrK+LCi+ryJeTh1+vxJJN5Gd9nvOjSsVETN6E6/Dzamind
wotuEv7ylARj+OyRUO/37bwoMRUE56pj+BMuncsaXbT9N/YvMRAw/ONYy8b1
L7yo+N9JqfVHH3Hp+y3Xgqd40bDS8hc1AR9wUnUzx9guL5pfGNEVGP8ep8g2
3QtT4kP3xuRMQPZK3H9P8BWSKh+aRX66YPqlAhem1zySeZYPfcUYfsokqwI3
6GnsLdfiQxeydBEvxQq82a3xBMWQD/WelK+UcSrH3xQ1TCnc4UNHn4Xn2H99
h/scqdedLuBD67NnmW6QSnEe83x987d8aMjSqHvSQAmeFxd+baCUDx169VdO
JLgE72cwNmut4kMDu1+NCEwX4yepPxzeNPGhRbUbKfkFb/HZDPJDz698aFDs
1cep+kW4/8BGwM9pPlT+a3SCN3sRTuKmBDrM8aHqX8/C7/WFuJp/YZjJIh/a
8OyecOrpQjzd7Gy86jYfeqmBv55JrAA3FLr1hnEPP2oiV2OoK5CP/9C9UuK/
jx/d/najwmwwD3/y9NS7VVF+9EH0X72VpDy8dHW7ak6cHz1e+v5f8/48nONL
TEOnPD8aW1KnO3oiF6+P/jgSp8ePpu070sd28xV+koPIdiSUH9UR05jsVszC
ZUFd1PxzfrTntIHjEGMWfsrLQ6g4kh91St/+25WTiStO9h9VTORHL3YE2UhM
ZOBny5K1zufxo+M3By2PmKfjumaHglwb+dE1NTdZ12cp+NWofg65Vn5UQVDC
wlI+BTdoCo5d7eBHFy7Uj6KTybjxybnsR3386J2iZW6omIxbMryti6byo2gL
U8bTP4m4e5HCbgUdCXWPO/U+My4ev0P5FuLHSEIlpV5TnlyKx++Sk7nPspJQ
hc9a2qeZ4vF7jzb3t/KQUDffl7F0vnH4IwNcdUSEhGqOlSzs3IrFIzfP++2o
klDHcEc64u1oPFpmk74BkNBwyn5jPvloPNb+TdhTDRJaJry80rIehSd2cycT
L5FQuugEE62gKDzzVV+VmBkJ1Xj8hNigFYmXXDT/q+VLQuXzc4N16cPxZV/K
VvsDErpTdNj4U85zXOG1LaNuAAntj137bXT+OQ4ZnfiNn5LQw3n78gPjn+Gd
mLfszXgSuq9SbXznTBg+fzLK9el/tHhe3ndv/heCS1nwe3FUkNB88fc/HtuF
4LfDEx5EVpPQSb157ydCIfj6XNrzxFoS+iMXTkgFBuPM2QUF+Z9IKPZg/N68
TRB+iNQw0zJPQn2Jev5iF57gDmpaPy/+JKHxn0ZWU9if4IW321a6l0iomEPj
y8GOx7jcp26GoTUSanfFMile7zEOQsYOzjGR0a2k76d+2gTg5ut/zVnFyOhr
LeH7dfr+eJa4r334ETI6OqzO5fz9AT5tuOVCPE5Gu37/abEKfIC7/Ed4ICRD
RucSnxeIvb+P+znxpBxDyei4hqxB5ik/PHHs2ICOKRmNaT2q88L6Hm7HJvjs
tAUZPTtPJ/qCcA+XU2BCxWzI6BGHVtu5HG/8U+TX3M1bZDTha+OhrJ9eOIN6
ilexLxntuVYKMiM88R730OOp/mQUvYHvMip74hlp3uNPH5PRL5lDpNzZu/iZ
VX1N6zAyeuyNvk+Q+l3cvYCDTEomoy9iF4YMODxw1YF/rXTpZHTBR6NCFL+D
szPMPfiZRUZv3b98ncX7Dp57o3G6+TUZNS5tdd47cxsf5fEv960mo6oMxn9m
Mt1xbe9fBpODZDTr7covvNAZJ70aY+kcJaP1kgUFkfLOOLW7/UP1JBnVzshi
lMCdcP/j+YdivtHyY4ICBWO38LIxyz8aa2S0+O+thmMSjngA25V82U0y6p9U
evBN3U38ioKqmcgurZ7PIj0dpjfx+UihhjVmAdSAW/FdW7QDLqr+OaZQQACt
V946LM5njy+412olCgugoo89JJYr7PCatLcbgSIC6JX7L8+fNLPDr62G2ZiL
C6CUxQe2cwW2+PMCNTmiggDqnLWk1G5sg5sMyMxunRFA9ZLN+2KYbXBxBtGU
eUQA9b86fjy30hqvu0E7P5oC6ChdhkecsDUeETZfUXKetr9KXNWxywq/UTl4
K+2yAKr6j/f23UArXGKqaX/YVQH0ZsVa2n9nrPD//78keoRoB1Wplvj/AVZ8
/po=
          "]]}, Annotation[#, "Charting`Private`Tag$59571#1"]& ], 
       TagBox[{
         Directive[
          Opacity[1.], 
          RGBColor[0.880722, 0.611041, 0.142051], 
          AbsoluteThickness[1.6]], 
         LineBox[CompressedData["
1:eJwtm3c8le//xzn2PjhHqIyWjCLKvq+uEA2VEcrKLJGZrE9EkZHsESUSCoXK
KJyrO9kzZGUdxy4lETJ/5/t4/P46j+fjet/v9+u9rvv+50jauRs5EhgYGDAm
Bob//a7wlXbeMhFCDnpqzw4SROGj/CnCkqEQKmhVMOcNFIXq2iJHvc4LIR1O
3w6hNVEY5BOU4qZHt3f1cHm3thMyD5+yuKYmhPxO9qvu3CEG83z+i548JoTO
hJrg5BwxqEcsotgrCiGNUz8DApXEYZS2oISNrBB6+TPm6IicBCQWDE9c2i2E
jj0rRA/sJOFbbaJQn4gQilPyXtN/JwmNh7X0TISEUPe/qqduLHtgCvFlviGf
EDrtVRs0+3oP3O3r5XaGUQgFjtz7YE3cB2V02FY1JsmIXOc1nyIhBVuH1aQr
x8jo5Hd+XpkoKejqe8NcdYSMptrafwb/lYIlBZ3VR/vISJn3x9/kzoNQhf9J
yKEmMnIsLus5kCUD+wva3xbWkZHvq8/bWcKyMECHcUK6hoxsTmrGiSTKQuR7
VfdAFRkZKxge3h8jB3VGFLjEX5NRapp/QHjGYTjla6+ZkU9G90pCVHoOyMNw
/hTXnXlk1PtTqdXurTxs1lnv2JFJRgW/NeUVnBSgQWFdEjGerm8+hdEj6Qi0
8jMXI9wiI4cdP/YIyxyFSaRPzUc9yUgrNTnHK+oobC6R8r3mSkZHQqyTAuaO
QuXZpY5WRzIa3+I+XVR2DBLNY0NSTcmoA0xecbFSgbrLfw81G5GR9JkLDCst
KjAwwfLbxnkySjBGn65rqsLvzdJKdnpkNM10PmDvXjVYq1E7IadKRiqZXll1
7BpwrU8m/spRMqLaIOdr4RrwiHc8lqBAz8/q8qACuyZ8+so6ZeUgGS0by+y2
ImLQb/c/vRoRMrrJvd4roHkcym0fKjRbJ6ENTvfwaGYtaPc4ySxqhYQieLVe
HTfTgmkq60yURRLiCNn9yahQC7J6NFrumSOh3bpnyEVm2pBKteP9OURCek/a
xro+6UChwKZK8QESkpJTDBOTOAnPiShcM+ohobS5Z8XLd07CSsPNjxVtJPSB
488FBx1dmFiT6nkXkVBI9fqOUaoebLbe2l1WSULRp/bVq+qfggzrDs3T5SS0
ni97y+DDKXhDSXHvuWISiom4u/vro9NQN6f1644sErry2/TsrOtZuBbGqPo6
hIQsxYSPB/hcgPMHUxwkgkhoLDSxvmLlApxokYlPDCAhN9p/Eu6YAWzjv/jd
/yYJidVv8Qd/NoBZGXlPdB1JKKA6TDV/0BDqlZ1lpJ6isxWf6b7jF6HmJeoh
45Mk5OL+7FJe3EWosO5tXn+ChHy3noaajF+EoieevnulTkI+k3F/zkSbwF+t
vx395Ugol2lHPeNPU5g0kdwsQCShffjP5BM/L8PIcJmVMG4SYojYmRxibA6D
ZD7u/cdOQuwtrEaKVebQyWPm9igjCSk1NT1YjbGAGhvq8q8WBVE7a6fbk1NW
kCZITTzZJ4isu2JpeqE2sK/cG3/fLYg0Ss+sE2ttYOtljp+yXwTRORFhj0pm
W1iWqagr0CSIdKe0L3+IsIURsmGrI5WCqG12fX/ZYzsory1j5fdUECXfBufl
fjtAmZQ0q810QVTgG/v4E+YI982yW99NFURx78NyLKIdoWjstHV0nCDiM1hf
yJe7CpkHc2yy7goik7b18ywB1+A3L3GHxquCqNEmkDfojDPsqYtxOGcviKhF
Vxz78p3hF+Eth64rgkjJb37NidMF1qEhx6FLgsjJfvcXrQ4XWMKZfu33GUEk
bZnrcNTJFd7PJrkIywuijuL+dUlXDxjy955LhqwgYprn/HP9hQe8fWrRZc9B
QXSVRKC40Dyg56/OG3KSgsi39EZnjrkntFSPdYOC9Hw8jWf2X/SCR7o4vJxW
BNCPBGOqmqs3lNvv7/VzUQDJy0ZpCpd6wwN+M15evwXQr0hJt651b7hLrOHm
7VkBNBT10n384S3I6hx6K25QAN3pCPv8vtoHDjFu+73/KIAyFN26dfX84Q2z
7KWFKvr5gprbuRx/uP7qpIfsewH04qqMYyghAIpeir72tEQAyXCuJ8TVBMBL
RSKmoc8EEEwqS79jeBv2mB9VMrgngNYO/FOsfn0HOpT0FUXeoes7ZTFVwhcM
l1j+k/n8nwB61DFSp3I6GJLefJJU9hZApanh8tdRMDRiu0Dc5SiAvts+SI59
EwLb313/Oa0rgAIfj0RlVN+D1hw81yW1BVDW8hOdR4yh8Kd1yYT5cQH08EiC
z1W9UMjNuTLYpiKA4r5LpYX1hMIzNqHN7w4KoN/yVuscG2GwgTvzxR1OAdRd
IshA9I6ApnZaez+w0vUyPK3QboiAUxWTT/8QBBD1b96w685IyGovl+K4zo84
jPWKi+ojoc6HD6Fn5/hRi1dZ7V7pBxB3/Gq7o50f9Ua2kv6Ix0Demlyr+GZ+
tP+EhuPq7RhoKeZ7mauBH+3IaPuw/C0GrvaKGG5/5Ed3bplmj6fFQoVTV+D0
G35kfURJcSg+DmbKfBerSOZHRyV1ahKOJsC5+1WiRxL40e7mR8+NXRKg+ni0
UGEMPypgZQp6lp0Aex/L82aG86NX03b3ZwQSIS/Prc37/nT7/HAG7bVEGDS/
PWhqxY+GTn44dGAyGbae7ez7cpkfJfMZKGP7U6Doy+zuM6b8aMyMaLnomALL
bU62gAv8yPNQ+esTsynwV2dU5YET/OjTTxWn8JVUaFVKTlvex4+qPqSa1Cil
Q01/WdOUOSKiekT13FbKhOL9Cm21M0R0YbHPkBifCQkqyjqLE0Sk6saDR89n
woYlqGgwTESsIfu8n5tlQSMPU17OdiJ64ECcWN71DDpdC6kPLCaiIjULow8o
G56tv4+9KiQi/MWpg3J/s+Hh/dGl314QUeLTffck5J7DRVpKtkoWEf2UkuGP
f/wcBlm/ClqII6Kc6vKkl8E5MNmkT9nRi4jYuW96XnfIg36lQ68T3Yjoh60N
MHueB80FaftqnIloKSuorJuWByU65wTE7YkobKNg+j/7F/CVPmG+35iIojq2
FbNcXsIa7UMv9I8R6f1b4f6VWgCH7VnlnX7zoXCdXbpKV4thUUh97cwMH/qU
NBtMqCiGwZn3za+P8aGDubotaswlcM8g633nLj7kbJxBzDQtgU5GbMM3SvlQ
4n/NAjrbJfAPZH/g6ceH6ibVNrVt3kI2Mc7pAAY+xK8lEWZhXwb7NZpvr6/y
It6E76TQlDJYcDlK4PYCL9p3Zug5W3MZ1E/mBIE0XnTOobldQrEcJnBzJd+p
5UUHJZfjs1kr4K51Lu3QCF6Um8HoKPrpPTzSz5P5kMiLRPClXZcCq2Ewk8yx
WA5eZGavaCzwvhq2H9ZtiSPwojdquRclF6uhc1jQSuISD1K96SgOnCkwW3H+
Qno/D/KQpTncskRQ4OEXhhdZPKgzM7fz1kEcLp5ItMMVeND1vglhSawGarkW
r36S5kEytQw7Bq7UwLhHLTGf9/CgpW9T61V3a6DcPFNVPYkHHSdfsCE01UCH
J96CbavcSEia+UOc2Wf4ddmkdgDnRoPm16ILbtfCskLhA4sG3MjiQcWQ/VQ9
lBt68tbqNDfy7HEQwvkbYA635PHGE9zIuWP7sD7WAJNcpS9lKHKjxCoju8Wk
Bugtrx6lR+JGd7tNL/nrNkLFdxa/HvdxoX22nSyab5tgUeXTch1rLtTwVF9w
X2ErfNG0Ty/FhRPJLdQ33ojshE26R+/457Eji0vd3QJs/bB5ouldRCY7Ir/F
+v9K0PnulZnUR+yIUUZwqFedzijKsDyKHR0tUB2Id+uHrcpjexfd2NHfMwnW
Ez39sP1ATOMNFXbkGHUhGH8+ALtYZ/htGtkQ2wTPiqf6IOzKCdR1/8SGqo6r
5cYZ01lL8L+gSjZ0yKGrIOfGIOwOAhNPXrGhOopkRuHTQXq9ksoH4thQvnAj
OEQYgr1TJyyML7OhEWZXdbx+CH6rf5yj+50V2ewpnzyoMwKZndM6EI0VwVne
XVesRuBhntQ15UFWVFCbRwryGYF3jRMMpFpZ0bKP26D3yxEoQ43YYCtiRfMC
Za81uEZhwL9bF5s8WdGbmePnR1pGoaicAbP+PxbU5FoWGPyYCnU6zsnXLrCg
648Zf13Io0I3r7Pmmt9ZkF3kZ2neN1RY8163RG6QBTkY+Jqb1lOh80nMkofC
gnqrJbn4f1NhpbVMaXswC+p7XV/IBcfg5XhmB0N2FhQcoX+M0DkGGbSsY88w
sqC88Ki+9v4xmPenolJ7jRkRTk6fiqCOwSVjF37lOWbE1doq/Wl+DMYIdSHR
L8zoytjdaT0eGqx9nCkykcqMrFKNQIIODbro/9MZjmNG0ozgvPhZGhTYNPLo
jWRG5w2LHqYa0uAVa9aGxv+Ykb34Lc3T1jS4JuHq/foKM9od9bKryIcGFfLU
O3ykmJGryMt09+c02GeatOYuwYyELvPtyX1Jg0Fsv/ZfF6HHny+/U/uaBluc
nt224GJGfLrTnngFDV6VZZeB80zoD/dOhcJmGuQZsjVRm2FCwwLFjoc6aLA0
uipYcYwJ+Z6dGXvUTYOMv9z69nUzITm++zdkh2jwSUlPKEcFE8r4qk7E5mhQ
21a+hFDChPSVwhHbbxr8zh85uP6SCQn956xatUiDKjc1FX+lM6Epr3dmQ2s0
OLI3xWo6kQmRtc7TTm/RYOjX+QhqNBOyoH4nZDGOw65jz0e7gphQ3dPTX1nY
x6H/1AZnqy8TKtX4e4PMNQ4lUk2V6zyY0D1VHxce3nHousrxsMKOCWldjnEt
FxyH7FUe6k90mVBSYLDdj93jsN9D0XILMKHEEJs6V4lxmH9gKdBGhQkdjT/C
+3XPODyT4Ptp30Em9LshREpfahyKnlIbvy/BhJh27Z+wkh6HPzbXmGeFmVCc
E+GKsew4jL4edOo1BxN6Z0d0nT08Di3FoTMfgQnFyJ77HakwDg/1MEZ7rhFQ
d9oQP6/iONyK+vy6+w8B2YttN99SGoftMKzj2A8CMjp9k/zp6Dh8uqy7kDpO
QGyrt37MHxuHbq/YBdcGCUgxuEaPoDIOgV3zUcuvBNTSm7B/lc58wtGmqJWA
wt9lBneqjkNq2zk/iToCyi6RMIlRG4cl9/jS71IIqP5qa+Zh9XEYrNZZNVFG
QFVh/VZv6WwwnzCsW0RA0zP/okU06PXMvbj9Mo+Arr90kHWg84K5kCRXJgFZ
HWhVSaBzDbFfyzWVgHKE7d88p3NCfZpDRywBfYgZTH1EZ7vbFvePRBDQ/OLV
Hx50VlLc/TIxmIC4ectfydGZeWak6a8fAamtrg610ON/zcj6YeZJQD9FRgPP
0znH2I6n8joBlYmmxpfS9d/i2Ce/y46AKjvbRbfo+el+nDQIMicgdsV3u2Tp
LHTrhRfViIBGFH+na9DrMSVzPUnrLAHZlZakySuPwwqqTHmONgE12TzdzUav
Z0TKXB+rJgGFRY7J1tDrf0m/6J/TUQJSYpRstqH35yDBY2eLHAFFLoRs0ej9
+1dxBDu0n4Devn7RcUp+HKbvLQteIBPQqwAdx4/0/jsP+GQb89LjK/mqfaHP
h0asam0ZKwHxJE821dLnZ2itii1ghRHdWzmnc3nvOHxVEig9NM+I+ghzJ/7R
5y/w6vGzYIYRfVDl2RsoNg7FumpiCAOMKPGmT7WCyDj8FR5a4tDJiFpbT0Tb
CI3Dj5huV30TI2I4m+LmTZ9vm/wm8oNKRsTGdTDzFM84zA7+8kTwCSPycihR
zdmmQS/lBHQriRHpxknvWV6n7+ecMbUvmhFRm4UT5VZpcMKsb++TQEa0SK08
r0ff1/3yIwX7rjCi6oeJYsqjNEg4aeJdYMaI7m4W5X7+Rt9X81ZMwYARKXtK
QJVeGky5X/lF4wQj4p66v/GllQZZR1KWjfYyIgEnnqYv72mQtsiD9+9kRGLB
Sbvj39Eg4giLtCYxoo+vJGRVi2jQ99jNXc4sjIhY296iTr+/ZqIvaIVMMyCF
03rvSNH0+zK7nouNyoDYx39Y8tynwaz3WE90PwMS5+8M+nmHBi9PyDo9amJA
NqOnExxu0mCzBntMcSED4lK6NKxwmQYLv+MDw+4MqIGXYGsuQYMRDKrP7Z0Y
EJjLsekTpkEHoeIbszYMiK1X6ynGT4O7tDK2lwwZkNiuDYN6RhqMTvPfz32U
AVn1OZJbx8bgUJwDzfv3NsUnKU66PmMM2unr8R9m3KYc27d+9gbrGCQl/szR
WNyiSL+1MiZsUmH9QKLq6cktioEH7hWxSIUy16hXHJq2KI4//P5zpFLhQoh/
UXr8FqXHnnz26gcqDK4oPMu2Z4vysy2AP8uJCp/uId6nam1SJG+8+tnoPwoH
V/vXEkLXKbL2RkcZI4egvLqr8M3qFYpRfpDH94QeeDjvcdrFohXKYyH5zjK/
Hign0CyqnLVCIfkXV4VZ90CZ7wd2/7u3QnGr4NhzVKYHHkinSt45u0IxYFxs
7vz0Fe5aM5Z98G2ZUnwrl03nTzfkrFQHz1f/UuqvL1g+uNwFJ9TYHbqPLlF4
v16K33rUDpVLWLvu71+iNDrdzJe/2g4jDrBAdaElyvwPrjfhSu3wkCBh17OV
RQrDGduJ1+1t0GduvdutcpGyOfxybpC1DbJnzmtzwkUKpcDmO+FOC5Rj7tt7
4uwfSse6+h7ruEYYFNATv6Txh/KOT251za4Rfvndvf1C7g/F6o4BR8OxRnhr
+MsgL+8fSqVZeNLPwQaIypsTh74sUISigvj8ZRqgwXXE5Ge6QIm2TKgt/FIH
vdtzx4tsf1MOPP0dYaL1GY4w8z3LN/pNiRjyFOje+Rme0vCzztH+TbF8+yAm
5G8N3PnyzEDa/t+UsMmTYZ75NTCUaTSDo3uewkfU0HsqWAPFnb28y2i/KIeP
i88eXsChqUqaJA/hJ2WvrvYhtWwKlMlxeUKYmKMES+DG3rYUuEkEO1br5iga
bfIuREkKzPlO4x6PnKMIu81TnZ9Vwz8Zcqvv+ecoOpvvPuXkVcEYZrzdQfIH
RSyP5MP6+QOs65z6rxrOUhjQn1UurXIY7S29WrZvlnLq4LpkIrEcGu244V3M
Pkv5+C8q22m0DI5YLtzI/jJDqfXJK90MLIOr0+tWETYzlIxL+9SaUCmU2yLC
i8HTlPDvL/a+Ov8OJsloMM99nKSIlrZpFOeWQPO2wODJ55OU5Z3o1u3AEijp
gW+MhE9SsDORWzEmJbCo7OTfzguTlCMds2/uspbARmgwVTE6QXn+VPiXcl8R
3DB1bLy3PU4J8IyViA19Be3vxUbvPE6jmE9buR4DL+EXdS/aewkapV187oLz
6gsI/lxUNSXQKO8Xjcqk3r2AwraiE3F1Y5TmHc5KqjIvYDvI1WDVH6Pom0Sv
JInlQdW1yu+/L1EpYc2szXbiOVCU1hofPTlEWfr3eNooIAsuGSRgDS+HKJrn
ZC4WaWfBjo9ms4w3hihGNqlHvXiyYGgG/Q76M0jJUq88b62TCecvrc7bbn+j
bHsVHfqUlQFrO/aeVxEZoLCU+N29EZgO3SkBnDT9HsqjDbeXARVJUOGRxId9
pB7K9VpPpg3HJPjbq/7atcGvlKv6y6qrpCTodVCgbu76V4r/oUUJc+9E6J2Y
f2flfjeFWi9/JkE1AQZc71/i/tRJYa1dj3hQEAs5ZW8gd+dWinlLypRd3n14
o7yuQ9mnmhK203S0f/AanNrDEVKeWkXpCVmuOjniCG1j9RWVP1RSmGIbHoxT
7aGpU3fSsY33FPID6rM/rVcgFB27fPRuGSVaPTJ6q+4CPLCx2mC/6zWFhSFP
moPLADeocGLNrHOgPPSbGzyl642HTubpFErrY5VZpPSpC7dwDrL1RXVXT+x+
QV6NkbkPPqy1Ss5+eh9LeDpe/87TD2+4XLdsopKGCfHFnrlWeBvXnJSdLr5X
gOW3DHyIeHkXX5G5MjokXYWdVZrN/NH6ANcV2WkLdlZjk9Pz0cNe0XgSWx8t
k5uC4Y+lHvWKPMQVJ85P2c0jTJh0PmHBOQavOJ/p423+CSNKAwGZh3H4H7bY
wDXxOqzYD7/AfTkRF92+AQof1WHn34W9dChLxE8sn9m24K/HbB86zF8TSMLj
JlhDKIQG7GpBv5J/exJ+6FNQaPBkIzYfdFOa+0IK7hTg9oC1sBVrHz1VJumd
hsd56utX7G3DmkiykcZDaXiFkwyP05M2zMrTT/bSyXSc1WwqpulhO5bvpzE8
LvIY7xKRP62r+gULfhbMfrbtCe6+nKfPsbMLu5vIGlMrn4UXFKcYx1J7sNJN
bG+mZA5+6fj+N6PCvVjw0WnFepscnKXjHa+CYS/mNL+Q75KVg9v8+tL05VMv
phtQ23hMMhffcYgLCjzvw8IKxKNoB/Pw0II7csmOA9jtFh6PAMOXuKI6b9Rk
xgBmktdyeuvRS5za9GT6WO8AJs/Zo0Ice4lrzH7I7tX9hrkzpeyneeXjf6SW
hIUPDmKDJpw/L2UU4FdynVgefx/Cms/tuO3A+xrnPrZi92PPMFbR+7ZB/cpr
vLI2DNewGMZusR4gFZW8xoUmsv8bahnGPsyx67mbFOGte4YXdr8ewaoSPv31
zivGd3856P5FhYppfnORfKn0Bo86l2FhvDaGfX3P3sh2rBSvDK4tob93MYHk
FW6bG6X493c/WCxVaNhVbbOWvTml+BlR9RIHbxr2OSXbZ55UhnNO9zL7/KJh
3rs5Qp6vl+FRwcSiR7RxzN84ldo/XIFHvbvHMNI8iT2Yu/fg10oVXjlVYGI3
O4kJsUojd6wa/y7SVTDFNoXJmNoKXrtXjZ8JljCZ15nCdju4/npPpOCc5yj5
DB+nsLXTDRa/FBAeNUX/fHk3jdWcAkWj2jgeKeKc6/R4FsucaMTeNtTgUa1V
FtYfZjHx3Fr8wEINHn2HR+Bi3yy2j/t++VfRz3jMZEnQccHv2FLdYv6Q22c8
4c2KmdCD71iU0Jd96SK1ePrpMM7agB/Y2ov40jf+dXiBf5a7uPlPTKjweK+s
fSM+eePHLpfo3xjx8O3ptZZ2PJd354dnnEvYvezicWXOXry/piqvUWQJU9cU
MYyT6sW5fS2T5g8uYdcvZYRO6PTi3qMZ7pjeEkYues/1351eXKtE4sDAvSUs
is2TyXCpFx8xPJBI3FzC5K8nIomhPlw4+Yjrnfm/2E//r96SWQO4/uku87yt
vxjn5bn+N1UD+J1Nr1NtPMtYie1AlXTfAD7lWLp3p9wyRrKWsm3j+YaXKqt8
K3daxkorbKs6/b/hhv2aer/GlrFR6HRZTX8Qj9p5StLq6wq2vcEejPcM4bWl
Crx3aSuY1sRpcP3HEL51TmQ97/cKRrBnz59lGMa9gr9//c29ig09GNFwlx3G
zSejI0JPrmKJwq3mgUHDuGxx53xh+So2FuIZv3/XCH71VOXQl1o6j+9LZZYf
wbPGspv+dq1ixWfsDr49MYKTSN7Pj8+vYnLrnS98ro7gG35CZt1S/7C06jLN
5NcjeKuWBVp79A+bu/oouuDIKM46pF0o/uIfFlTfH3/4xCgOb8k90in7h8mV
HpLyMxjFS19sesZ0/sP6NczaL7uN4k+4s/bv4VzD2n8YVeu9GMV7cyME9ITX
MN/Xmj9nSkdx4nHPbZcDa5iN33mjszWjeKin1kCZ1hq2/51akuHQKO7aOxF9
+r81TPV+VVQBKxV/6d7m7xa5hnF3HA7x46biNPbyq4mpaxjn6u2lfQJU3FQj
HA6/W8OOD82dEt5NxeO+uh8i1KxhA2ERedZ7qHiz6yVRqS9r2D6xFf+7UlQc
ZEkvecytYS4lB+7YHqHifmoCY8lra5jExAmFXcpU/G3XWlsl+zrmUjhj8k6d
ih9gaX3BvH8dU3LoYPTRpuK8zm4Wj6zWsbScLDZdYyquoD23estlHXurUFLf
YkrFjXc5pxj7058fdr57yJyKP2p37ORNXse2r7rzhtpQ8aoX425z2euYGQfZ
3c+eio8E23I3l6xjgWTJn3pXqfheJSu9sNZ1bC6O95qvCxXX5R6csPu2ju1P
n1nudaXiTpOX7sKZdSx7eXcr0YOKP0C94mLL69iTL9/e7POi4kWpFynrTBvY
qnzjTQFvKv7Fo8t8gH8Dg194RgZuUfHF0war5eIbmOpfY0qALxUX2tuenHRo
A8vD6kaW/Ki46sZZJS+NDazQm0g8FUDFzXuavlw4vYGdsXUW9/6PigcW6bkd
MtvAtJJiB/1uU/Gs8DouLscNrFWpXtA0kIrX2Gjnz3htYPV1o6lcQVR8Qu2T
bn3wBpa2oq6aRmc2weMTz2M2MAWHurotOsvMVYeEPNnAus02+TXvUHH9OnXx
KwUbWE784i8DOrs9fV+t+Z5uz3ROHqNzvK+yuWj9Bib/UCePgc6lBqUrK90b
mGHlK6nHdH+90orJPWMbmJnvQjg3nf8RShTfzW9giY0iTy7S9e0aOvQlbnMD
Yw1sUrtJ1w/KCl3duDaxtBEtFSd6frYx0lz6IpvYsytOLkr0/EOvvXgpLbWJ
tZxEr7/S65MH9+uyHdvEKgxv9J6l169J5Pn4hNYmttPhOHpEr+/cH4mQGoNN
LFS8EFTdpM9L61OxLOtNTD285cg7Typ+JHdXdeCNTexT+lWvYHcq7mMmvKIa
sYkVwuAz6c70eVFISRJK2cSUuH6kT12jzwsHSXHp+Sa2Q+BVAZsjFWeo5nMt
/riJ9SRlhzRYU/E9yQ85H7ZtYqvfjNiuWlDxk25cL50HN7G6v4ZN/WZUPEqC
bXz/yiZ2UZs3XN2Air/6FxrMxLKF2XKx6EnrU/GOLoLYmMAWtlCBt/zQo+Kk
sK1LTw5vYabcQqU/ABVXsb697K+5hR1x7B07SN8Hc5W1RLMzW5hqU6GT2jEq
njn7t13g6hZmEKcp9lWG3v+amzd+39zCatlUd1vvp/f/8QJHe8gWxm3SQq4S
p/f7/E+dyIwt7MTttic/Ben9eztRuf11C/t7wPGJ49Iofi8kwYVrYgtrVhb+
7j05ihsZwF07Frewo9F4rXDvKP775+PAw/zbmM7Wv7Dd5aP4IWljaHVuG/u1
Q+v2Ds9RfGOFYcHJchtLhcuODdajeGt90TNvl22MmDBP49QfxZ0dOJmiI7cx
S95AXf39o3he5qe6yrptLNSgjr2iawT3cXP3qf+6jW3+7vnCSBnBT2K7pbrG
t7FKlSvNo3kjuJerZu0SAwPI9lG5YOI/ghO5Hu3nFmcAA8J/dkiJjOD6uhdm
1C0YQKiJRYqnzjBeeigPx+0YgN+dZ+eXpIbxneTNR7rODMCyvvUCF9cw/n28
4LSRPwMQ2TZtWe4YwiNDWAuvpzIAt4Tg6MaLQ3h9NcX1UTcDcJJk7r5/ZhA/
nEPSFRtkAMdWarcdpQbx5AcuYjk0BpBlsSkyzDSIO5iLdBQvMABedzXzpKpv
OGHVW6GBjxG8N673VDjwDT+uJLf49ywj6BbpzPOa6cdleKRa1owYgdW8ykrd
p36cNC35fPsyIzjSfZdYm96Pf0/fYczhxAgqRH9I1Zztx1MITO92hTICtexN
0c78Pnyuc8BLu5oRPM8oQ2mmvXi6R/ifODkCcLkRZKbk042HnbnbnKxEAKYj
pJRPJ7txj32B2enqBMC/+f46J7kbP9nvZZRzigB2dVZg7W+78N/Hrd9WOBBA
yN5dC/I/OnE9vmNeI08IwERNxunHhS/40mvagiwPE8h84MUoNtSEl9291d1A
YgIfAwdbueyb6PvEXma/iwkEzLL0R8024qsMh/0eyzIBATan5zp/G/BNY/8t
zjNMQE1n2mOUrR5nXePj+n6fCfgeeGcRtLMGF9bF9r1kYAbLosqRcUKluMZI
qum+JWZQrUM+ItufD4Nz21WOrzOD+SOcH2VqC2HtDRYRcwILsB47UYOKX0P9
da/BWCILyFo3P/G5pgRaC5+3WZdjATJ2LOz2yaUw2IjZucuRBTzkl9Jrk6mG
9fUegcF9LIDtplVxbFAd5Ix5Yf14hAUUzQvplfypgxdMRo6XT9LPL39YvH21
HvaPnyXMLbIA0PVqQPBcA5xlkAo3I7IC/12eNzmEmiC3xnDc4dOsQEyDfPxl
cis0Kj6dM1TJCqizzsuuWZ0wSqhluPsTK3jLE3O3vKsTfg7U39HSyAriBl7q
f2Tugkf1L0R96GUFj9y0hficuuCO2YseKX9YwbcE9qMpst1waI+NpoEMG7D2
mjOl5H6FpKixW3pH2MCDm4ddPnV/hecW7IqBKv1c5duV24w9EH103HNIlw0U
vc5uIVn2wGeWLuycdmxgR/kPpU88vfBqis/Xz2lsQG7vfcl0uz74dHOFpyqL
DRxmb5T58qAP9jn46719wQYmDBlsy0r74Cml25VZZWxAj+d47gOWfij7JSQr
sJMNMN7/ddDyeT/8zfHwhgoHO1BokN9W6RiABz158w4T2cH+lJidiosD0LY/
dnT/DnZwPVA3sEfoG+zKSzAi7WcHvW8m+oSsvsEy7UeqC5Ad7BHQrPtv8hsM
CHzOXOjHDuw4TsYkTg7CyNFqPbVgdvBWLGAwjnUIPjrRG9UQzg5cr6mb75Ua
guUsHPwTKexgeE7oH+u1Ibjw0G337jJ2IDp/4mXN2BBk+B1uU1jNDmzaXSzs
t4cgr9Gz52q17OCbWnVG6q5hKCf0Vdq0m26vo69QaTIMnZ6qKccusIN7LYdq
xmuGoS+Dsf/uf+wgbVibf/fwMLxvd6O6kIEDGAj9WZxZHoY5BzK1Gvk4gGuu
pZSq9AikFjFfYDzMASbable/jRiBZh87rt105gCsogOZJKVReFVytoDRiwOY
LJe63NQdhd73CL9i/TnA5qFzFIfLozBB75j3qwgOYL5/U2c7cBS2d6QHT+Zx
AMbPsFSoZhQOHyn9fLOIA1RFNTlzd43CucQ2VkI5Bxh+OPEgeWwUcl5ieChW
xwGuFgu/ttsehbpUxzSzcQ7QcLb1+bIoFZpo3Rma/M4Bpr4pxJ6QpEKHnEfi
3n84gNnOuTlTKSq869SSG8fICYJEDG+OKVJhfPPEjBgHJyB7FvebqlJhltyW
7GsiJ1DJb5JOxaiQ8lvhbZM4J+CRuk/y16PCVqMzf82kOMG7yMBFUX0q/FZq
rzp1mBO0NvSeijCgwlW/FEQAnEDh1fRc3SUqZBssZow/yQmEOQwjUyypUAhr
0hE/xwlk1f5TUbKhwqOMG80alpzgaU22e+dVKqw3+cBz2p4TxOmsxj67ToWX
CnwMTJ05QYfYFuvJG1T4fUsp0d6TE1xqvv2vyo0Kbxsv9Hj4cYKL9qvRrJ5U
yPuySDjoDidYXCqa3neTns+Gi8WD+5wg9FOKwo5bVKhoKP300UNOIBhuGTvs
Q4V1uVPU3CS6PtxWzs+PHm/t+d53jznBNLVSYdqfHu+87VU8mxOUxB+ql/mP
Hu+5WH5bPt1+8vAO7dv0eKuDP76VcAK7B2PnFQLp8fTTDs9UcIJIAintD50V
n5l6/kWcwPcz2BMVRIW1fwVLCfWc4I7L3R0rdDY907nM18YJcsZz89TuUOHM
0xi13V85gXUoacuQzgGLZ2/LDHICgsqQPqQz9ymOjyo0TiCWVFjDTOfMJ/WM
J2c5wYntjthMuj/FhXs6Rr/p/cKVJon/i3fyRPiVFU6gLmK5dImuxzR9q+nG
Fie4Z3lt3peuf+ZXFXcACxd4tMHJ4UbPL0Db/0I4NxcgZMR7awTQ4z1STkgS
5AIS4gOOVHp9ns4tfn0mygVKXhvwW/lSocKJNzuKJbnAat1y4Rt6fWuS3cyr
D3IBzuNmLiP0+l/8LpvRJM8FNC9Eho3T++OfmLdnAuMCoZsuub6udP8z9o4L
OlzAdH1BhM2F7l9T8uXWWS6Qc/53vbsT3d/k40Mi5lzgwGzG6zY7uj/1yx4H
bLmAc9Qh889XqHAqRuidkhMXiD/4Z18ifb44VeNVz/twAR9jcYYaEyp8En3+
P4tALmBwQzFc0ogKD49xIadQLlAa2iJieZ4KjaPua99L4ALzhh3G9rp0+6H/
zr8v4gLkb/SX51G6/RG1+LoyLmCl4Oi8LU+FeNhyd1c1F3hFXtgQlaXCicOe
l382c4EkBpz/uwQVHgq56rBnmgsov8lkn+ek2/fsfSH/iwsE/fhydxcLFRrJ
jM1q/uUC+xyKtwy3RqFPt4W7GRM34FfpEcAnRyHabxgQLc4N7iy2eDx+MwoP
3MqrV5DiBumDStzt2aMwtnZdoOcwNwCtynLvE0ehjX1e4W7ADezG+8vKvEch
4dn6UJElN1j99fHYdfp9dHJX3vHONG7wrJjy+1zOCCxyWX9w6xk36BkM4dSP
H4FCVQb9Ivnc4IH3jT7uoBE4dXndw+49N4hjEXUcMB2BEakG2Yu93MBz0Mvs
LcsIbBVYZxYi8QABo0Zf5svD8KidgWHlTh7w+UV2yz2tYZjxJjfDei8PCOrb
Z9gpOwzdDAyUXyjyAN58hu6BzSFIjMm9pmrIAyykKr+VZg5BYw6DZvMYHjAn
/61OaXAQftvOic1k5wUbPQ9Dzyl/gyrzOkcliLxgqE/guvfObzBpZKI/awcv
AGUJHCEM3+A5yr492Qd4gZ6QD8/55gGIB+SU5ujwAveIJ9ONlgMw9+/zgfxg
XvBYcG2jLbAfevzI3lu6yguK92TcNijthWx9WRWNM3zg48tcJW2Bbjj1fsKi
cZ4PlNN6GM1WumB9+kGGxmU+cKHdZ8tzqAtqy1/KsScQwUO4ZxDldUGmxdE5
OyIRhM3tsaRodMF7AfOBtnJE4FVMjkm61gnvRfJmWTsQASHdSNojvgN6BSh4
jVwjAoVr37njrTugnYuRjrULEdB4uh93yXZArXMpM1ZeRJCyvZj0ob4dEvjF
jlgFE4Ew377IvVtt8O6jQzUWT4jg1HuFivqbrfDuC/2JS1+JICFpgHX+dhMc
TlbX2NdPBAN789u4zzZB1dCDCfODRLAS7N1gLdIEf9kww/vjRGD/c7kgq7wR
WohWP373hwjaX5WI5y42wKMPZY15+fkB8fK95AXfejjlxVnz+Rw/YEn4V6JW
+BmesF0VjjXkB0HLZ8utgz/DJxem3M1N+EG22dgSMvkMjeRqdi9Y8gPrO/L3
j9Bfah8n/f3FbvCDrl0VfmPmNfDRpVkF/yh+sKj25vp/Ip/gadCYebiBH1T/
KCi/E06BU/sjfD408wN937RdXicp8C7PqXM67fxgp0NgUCsTBVYPNaxd7uEH
V0NuVr8PqYaH/2swCRvnB2dyOW643K2CpPf1XEPb/GBD5YW/UOoHSD1S5xup
KgBOfuNtFuEuh4EiYedJmgJAZD0r9m1vGRRlPLk/87gASKy8kPTqWRk0/lLb
VaorAPIntWQ/q5bBerfaQ9SLAoDvsQeLl0spfFX4eVzZUwAkfEhti6G9hX77
ay5M5AuA5LRbIpfJJZDP6oWR1WsBcNnWLephfzHMS4o26S0RALM2Umd5w4vh
VyYzi8YKAbDnoSP35mQRlKf9uPqqTgCwGPT6BhS+hlNPyUHeYwJgZRxFnr5Y
CAN714J/TgiA97tD5SW4CyGJl3rv6owA+AAkFmJrC6BWYEHkpXkBcP0vlqGi
UgAzLI4na24KgGkGd+P4vfnwovD1V8wigiBZ7fK7yh0v4I8L54sDdwmCtFvy
xz7358G74Upvl8UFAV6dvmaWngdLljcrZg7Qz2ERca94HuTqSfjcelQQGIWl
5h2Uz4U18dXfkgwEweLZRCUNp+dQnovIsT9CEHzV/SLRoZoFj8BPcbMPBMGx
j6XhX1myoNItL+GiWEEwfWuZ4VNeJlQZ/SqlkioIymo4VYjUp/D4uzTd03mC
QMXjfsSidQa8YLE31LWWzoVKP3ij06Fh3FcuxUZBUCUZ3rZ+LB0a14UlLrcI
gvQd5/l6qWnQTH4m+063INhZIbV8Ri0NXmF6/SmeJgjkWtxSGP6mQvdC5e0y
BhKofx5ku5icDD2p0/cDmEkgT35FpOtcMrxJTuM9zk4Cl/PMxIJZk6HvnfXd
jXwkoB2x2aIVkATvGOOa38RIQEOg4D8Fl0QYu346YEuTBCaGA7z3eMbDeIV1
+pSTwOq5TVHJY/Ew0fFVZLgOCZicyxHs/hcHUzt404j6JPD9SMq5M2FxMPN5
d8UeCxKwa9QzLj4VC4vPWv3V9SeBfoXqs+xM0fCPP3Wj+TZdr4mma3DeA6j8
0p75QjAJhPOHOzGffQARs7OgWTgJrL9x4DuQGgVbKT5HriWTwAnJX9MPNCLh
rHyca/gbEmBymctofXsfylkL3uIqoz9fOm1Bc7wPPaJTbse+J4H4x3/VR0Tu
w9WZJw9SP5KASPl17zuhYZA1Oz//RRsJDEU/uCjjEAr3kj5PNsySwOfRZ5e1
zt6FV7V0f579Sdd/5tSPcq67sMCjaanjNwm8v2lVOd8aAhXbOpj6V0jgIAth
d55hCIT3hyRnWMiA7TPXrnn7YGi1+teKfQ8Z2EqeYIi9GAizDvg7Ru8nA5/d
4KDi3G04cXHjBlGaDIb9Dj2UDLsNb7wh3BZWIIMkzoLt3sr/YIAzX/pBQAZa
lI/lGscCYOrQwd5T5mSw9h+T3qadL3Tg2BF1zJoMsmJydFeYfKGiMgvYY0cG
VxTjmvTzfGBb7Fju+nUyYB4Y0vn36xZk0k6/VeRPBuGTRm20WG/4xT1C+nEg
Gbyo7rqkreENnz7xGQ4PIQMNmaJzI9M3odqy0UnbSDKYlyrJf6dzE7rnc5FJ
aWRg/qei353bC2r2/mtkyCADt0euZJVPnpCTaeb2zywyqG3UlRX19YS5lrUT
9S/JQC7768X9Ux5wkC+w1P89GUxUsL3pe+YO9Xx+GY/2kUG95ns771cukPR8
iK11kAw0jysMaCi7QFpHc9X7UTL4c+oQd8cnZxgo/WJvwjQZaI8tSsCR6/Dd
0JVFnRUykGp+viNX1gkGc5x/cWSdDJpiHTj2fL4GzytrWohtk8GgSZ6DhuU1
OBsr/HmFVQgE8vH/kEu8CsW1OxMKhITA0WuVDZ6CjnDO/aNuqqgQ6Mxh2KNa
4QArn7xeuycmBDioJa/cLR2gyXKkndUBIcA4b0PdXWgPH+RrKRKVhYD+z0Nz
3y/ZwUu9ClMbakLAUNk0oojNDh5gEk+fxYTA8GLvUlWFLfxkSd+fk0IgRkI3
99lOWxgTOVtWfFoIuErNffTosIGW5X3Xn5wTAqk7RS/5htpAmfG63ZGGQsBn
S3KjRN0G/v//dwCp6Eic4sQV+H8J9AvY
          "]]}, 
        Annotation[#, "Charting`Private`Tag$59571#2"]& ]}}, {}}, {
    DisplayFunction -> Identity, Ticks -> {Automatic, Automatic}, 
     AxesOrigin -> {0, 0}, 
     FrameTicks -> {{Automatic, Automatic}, {Automatic, Automatic}}, 
     GridLines -> {None, None}, DisplayFunction -> Identity, 
     PlotRangePadding -> {{
        Scaled[0.02], 
        Scaled[0.02]}, {
        Scaled[0.05], 
        Scaled[0.05]}}, PlotRangeClipping -> True, ImagePadding -> All, 
     DisplayFunction -> Identity, AspectRatio -> 
     NCache[GoldenRatio^(-1), 0.6180339887498948], Axes -> {True, True}, 
     AxesLabel -> {None, None}, AxesOrigin -> {0, 0}, DisplayFunction :> 
     Identity, Frame -> {{False, False}, {False, False}}, 
     FrameLabel -> {{None, None}, {None, None}}, 
     FrameTicks -> {{Automatic, Automatic}, {Automatic, Automatic}}, 
     GridLines -> {None, None}, GridLinesStyle -> Directive[
       GrayLevel[0.5, 0.4]], 
     Method -> {
      "DefaultBoundaryStyle" -> Automatic, 
       "DefaultGraphicsInteraction" -> {
        "Version" -> 1.2, "TrackMousePosition" -> {True, False}, 
         "Effects" -> {
          "Highlight" -> {"ratio" -> 2}, "HighlightPoint" -> {"ratio" -> 2}, 
           "Droplines" -> {
            "freeformCursorMode" -> True, 
             "placement" -> {"x" -> "All", "y" -> "None"}}}}, 
       "DefaultMeshStyle" -> AbsolutePointSize[6], "ScalingFunctions" -> None,
        "CoordinatesToolOptions" -> {"DisplayFunction" -> ({
           (Identity[#]& )[
            Part[#, 1]], 
           (Identity[#]& )[
            Part[#, 2]]}& ), "CopiedValueFunction" -> ({
           (Identity[#]& )[
            Part[#, 1]], 
           (Identity[#]& )[
            Part[#, 2]]}& )}}, PlotRange -> {All, All}, PlotRangeClipping -> 
     True, PlotRangePadding -> {{Automatic, Automatic}, {
       Automatic, Automatic}}, Ticks -> {Automatic, Automatic}}], 
   FormBox[
    FormBox[
     TemplateBox[{
       RowBox[{"\[Chi]1", "(", 
         TagBox["x", HoldForm], ")"}], 
       RowBox[{"\[Chi]2", "(", 
         TagBox["x", HoldForm], ")"}]}, "LineLegend", 
      DisplayFunction -> (FormBox[
        StyleBox[
         StyleBox[
          PaneBox[
           TagBox[
            GridBox[{{
               TagBox[
                GridBox[{{
                   GraphicsBox[{{
                    Directive[
                    EdgeForm[
                    Directive[
                    Opacity[0.3], 
                    GrayLevel[0]]], 
                    PointSize[0.5], 
                    Opacity[1.], 
                    RGBColor[0.368417, 0.506779, 0.709798], 
                    AbsoluteThickness[1.6]], {
                    LineBox[{{0, 10}, {20, 10}}]}}, {
                    Directive[
                    EdgeForm[
                    Directive[
                    Opacity[0.3], 
                    GrayLevel[0]]], 
                    PointSize[0.5], 
                    Opacity[1.], 
                    RGBColor[0.368417, 0.506779, 0.709798], 
                    AbsoluteThickness[1.6]], {}}}, AspectRatio -> Full, 
                    ImageSize -> {20, 10}, PlotRangePadding -> None, 
                    ImagePadding -> Automatic, 
                    BaselinePosition -> (Scaled[0.1] -> Baseline)], #}, {
                   GraphicsBox[{{
                    Directive[
                    EdgeForm[
                    Directive[
                    Opacity[0.3], 
                    GrayLevel[0]]], 
                    PointSize[0.5], 
                    Opacity[1.], 
                    RGBColor[0.880722, 0.611041, 0.142051], 
                    AbsoluteThickness[1.6]], {
                    LineBox[{{0, 10}, {20, 10}}]}}, {
                    Directive[
                    EdgeForm[
                    Directive[
                    Opacity[0.3], 
                    GrayLevel[0]]], 
                    PointSize[0.5], 
                    Opacity[1.], 
                    RGBColor[0.880722, 0.611041, 0.142051], 
                    AbsoluteThickness[1.6]], {}}}, AspectRatio -> Full, 
                    ImageSize -> {20, 10}, PlotRangePadding -> None, 
                    ImagePadding -> Automatic, 
                    BaselinePosition -> (Scaled[0.1] -> Baseline)], #2}}, 
                 GridBoxAlignment -> {
                  "Columns" -> {Center, Left}, "Rows" -> {{Baseline}}}, 
                 AutoDelete -> False, 
                 GridBoxDividers -> {
                  "Columns" -> {{False}}, "Rows" -> {{False}}}, 
                 GridBoxItemSize -> {"Columns" -> {{All}}, "Rows" -> {{All}}},
                  GridBoxSpacings -> {
                  "Columns" -> {{0.5}}, "Rows" -> {{0.8}}}], "Grid"]}}, 
             GridBoxAlignment -> {"Columns" -> {{Left}}, "Rows" -> {{Top}}}, 
             AutoDelete -> False, 
             GridBoxItemSize -> {
              "Columns" -> {{Automatic}}, "Rows" -> {{Automatic}}}, 
             GridBoxSpacings -> {"Columns" -> {{1}}, "Rows" -> {{0}}}], 
            "Grid"], Alignment -> Left, AppearanceElements -> None, 
           ImageMargins -> {{5, 5}, {5, 5}}, ImageSizeAction -> 
           "ResizeToFit"], LineIndent -> 0, StripOnInput -> False], {
         FontFamily -> "Arial"}, Background -> Automatic, StripOnInput -> 
         False], TraditionalForm]& ), 
      InterpretationFunction :> (RowBox[{"LineLegend", "[", 
         RowBox[{
           RowBox[{"{", 
             RowBox[{
               RowBox[{"Directive", "[", 
                 RowBox[{
                   RowBox[{"Opacity", "[", "1.`", "]"}], ",", 
                   
                   TemplateBox[<|
                    "color" -> RGBColor[0.368417, 0.506779, 0.709798]|>, 
                    "RGBColorSwatchTemplate"], ",", 
                   RowBox[{"AbsoluteThickness", "[", "1.6`", "]"}]}], "]"}], 
               ",", 
               RowBox[{"Directive", "[", 
                 RowBox[{
                   RowBox[{"Opacity", "[", "1.`", "]"}], ",", 
                   
                   TemplateBox[<|
                    "color" -> RGBColor[0.880722, 0.611041, 0.142051]|>, 
                    "RGBColorSwatchTemplate"], ",", 
                   RowBox[{"AbsoluteThickness", "[", "1.6`", "]"}]}], "]"}]}],
              "}"}], ",", 
           RowBox[{"{", 
             RowBox[{
               TagBox[#, HoldForm], ",", 
               TagBox[#2, HoldForm]}], "}"}], ",", 
           RowBox[{"LegendMarkers", "\[Rule]", "None"}], ",", 
           RowBox[{"LabelStyle", "\[Rule]", 
             RowBox[{"{", "}"}]}], ",", 
           RowBox[{"LegendLayout", "\[Rule]", "\"Column\""}]}], "]"}]& ), 
      Editable -> True], TraditionalForm], TraditionalForm]},
  "Legended",
  DisplayFunction->(GridBox[{{
      TagBox[
       ItemBox[
        PaneBox[
         TagBox[#, "SkipImageSizeLevel"], Alignment -> {Center, Baseline}, 
         BaselinePosition -> Baseline], DefaultBaseStyle -> "Labeled"], 
       "SkipImageSizeLevel"], 
      ItemBox[#2, DefaultBaseStyle -> "LabeledLabel"]}}, 
    GridBoxAlignment -> {"Columns" -> {{Center}}, "Rows" -> {{Center}}}, 
    AutoDelete -> False, GridBoxItemSize -> Automatic, 
    BaselinePosition -> {1, 1}]& ),
  Editable->True,
  InterpretationFunction->(RowBox[{"Legended", "[", 
     RowBox[{#, ",", 
       RowBox[{"Placed", "[", 
         RowBox[{#2, ",", "After"}], "]"}]}], "]"}]& )]], "Output",
 CellChangeTimes->{{3.935056736456723*^9, 3.935056745929*^9}, 
   3.93505714597412*^9},
 CellLabel->"Out[84]=",ExpressionUUID->"b5960eb8-1adb-471b-be3c-ea55e2234040"]
}, Open  ]],

Cell[BoxData[
 RowBox[{"(*", 
  RowBox[{
  "Variational", " ", "calculation", " ", "of", " ", "the", " ", "energy", 
   " ", "split", " ", 
   RowBox[{"eigenvalues", ":"}]}], "*)"}]], "Input",
 CellChangeTimes->{{3.934969476814575*^9, 3.9349694811799583`*^9}},
 CellLabel->"In[85]:=",ExpressionUUID->"42d8e24e-f2d8-445a-9066-f1e64fd60bfa"],

Cell[CellGroupData[{

Cell[BoxData[{
 RowBox[{"NumberForm", "[", 
  RowBox[{
   RowBox[{"E1", "=", 
    RowBox[{"Integrate", "[", 
     RowBox[{
      RowBox[{
       RowBox[{"\[Chi]1", "[", "x", "]"}], "*", 
       RowBox[{"(", 
        RowBox[{
         RowBox[{
          RowBox[{"-", 
           RowBox[{"(", 
            RowBox[{
             RowBox[{"\[HBar]", "^", "2"}], "/", 
             RowBox[{"(", 
              RowBox[{"2", "*", "m"}], ")"}]}], ")"}]}], "*", 
          RowBox[{"D", "[", 
           RowBox[{
            RowBox[{"\[Chi]1", "[", "x", "]"}], ",", 
            RowBox[{"{", 
             RowBox[{"x", ",", "2"}], "}"}]}], "]"}]}], "+", 
         RowBox[{
          RowBox[{"V", "[", "x", "]"}], "*", 
          RowBox[{"\[Chi]1", "[", "x", "]"}]}]}], ")"}]}], ",", 
      RowBox[{"{", 
       RowBox[{"x", ",", 
        RowBox[{"-", "Infinity"}], ",", "Infinity"}], "}"}]}], "]"}]}], ",", 
   "9"}], "]"}], "\[IndentingNewLine]", 
 RowBox[{"NumberForm", "[", 
  RowBox[{
   RowBox[{"E2", "=", 
    RowBox[{"Integrate", "[", 
     RowBox[{
      RowBox[{
       RowBox[{"\[Chi]2", "[", "x", "]"}], "*", 
       RowBox[{"(", 
        RowBox[{
         RowBox[{
          RowBox[{"-", 
           RowBox[{"(", 
            RowBox[{
             RowBox[{"\[HBar]", "^", "2"}], "/", 
             RowBox[{"(", 
              RowBox[{"2", "*", "m"}], ")"}]}], ")"}]}], "*", 
          RowBox[{"D", "[", 
           RowBox[{
            RowBox[{"\[Chi]2", "[", "x", "]"}], ",", 
            RowBox[{"{", 
             RowBox[{"x", ",", "2"}], "}"}]}], "]"}]}], "+", 
         RowBox[{
          RowBox[{"V", "[", "x", "]"}], "*", 
          RowBox[{"\[Chi]2", "[", "x", "]"}]}]}], ")"}]}], ",", 
      RowBox[{"{", 
       RowBox[{"x", ",", 
        RowBox[{"-", "Infinity"}], ",", "Infinity"}], "}"}]}], "]"}]}], ",", 
   "9"}], "]"}]}], "Input",
 CellChangeTimes->{{3.934969670026332*^9, 3.934969690388432*^9}, {
  3.934969734683125*^9, 3.934969734989859*^9}, {3.934969783470593*^9, 
  3.934969793858767*^9}},
 CellLabel->"In[86]:=",ExpressionUUID->"dfca568c-fb4c-40b3-bcd9-07fa58039b1d"],

Cell[BoxData[
 TagBox[
  InterpretationBox[
   StyleBox[
    RowBox[{"\<\"5.5345087\"\>", "\[Times]", 
     SuperscriptBox["10", "\<\"-19\"\>"]}],
    ShowStringCharacters->False],
   5.534508704033573*^-19,
   AutoDelete->True],
  NumberForm[#, 9]& ]], "Output",
 CellChangeTimes->{3.935056816747429*^9, 3.935057189576293*^9},
 CellLabel->
  "Out[86]//NumberForm=",ExpressionUUID->"4b7fce13-93f6-411f-85f7-\
19dcafe29555"],

Cell[BoxData[
 TagBox[
  InterpretationBox[
   StyleBox[
    RowBox[{"\<\"5.53756423\"\>", "\[Times]", 
     SuperscriptBox["10", "\<\"-19\"\>"]}],
    ShowStringCharacters->False],
   5.5375642266230375`*^-19,
   AutoDelete->True],
  NumberForm[#, 9]& ]], "Output",
 CellChangeTimes->{3.935056816747429*^9, 3.935057215448448*^9},
 CellLabel->
  "Out[87]//NumberForm=",ExpressionUUID->"6fa2d856-e9b7-4d9e-bb05-\
1c07b576265f"]
}, Open  ]],

Cell[CellGroupData[{

Cell[BoxData[
 RowBox[{
  RowBox[{"(*", 
   RowBox[{"Calculating", " ", "the", " ", "electronic", " ", 
    RowBox[{"coupling", ":"}]}], "*)"}], "\[IndentingNewLine]", 
  RowBox[{"E2", "-", "E0L"}]}]], "Input",
 CellChangeTimes->{{3.934970125539209*^9, 3.9349701449974003`*^9}},
 CellLabel->"In[88]:=",ExpressionUUID->"ee59d207-423f-4589-af53-1585f90740e0"],

Cell[BoxData["1.43922662303802`*^-22"], "Output",
 CellChangeTimes->{3.935056979567601*^9, 3.935057215495126*^9},
 CellLabel->"Out[88]=",ExpressionUUID->"9c95a1d5-d79e-4bb2-927a-6e16eb17499f"]
}, Open  ]],

Cell[BoxData[
 RowBox[{"(*", 
  RowBox[{"Calculating", " ", "the", " ", "tunneling", " ", 
   RowBox[{"time", ":"}]}], "*)"}]], "Input",
 CellChangeTimes->{{3.9349701807865047`*^9, 3.934970183636695*^9}},
 CellLabel->"In[89]:=",ExpressionUUID->"900e30f7-440e-4674-b543-ea40c7e2f7c1"],

Cell[CellGroupData[{

Cell[BoxData[
 RowBox[{"t", "=", 
  RowBox[{"Pi", "*", 
   RowBox[{"\[HBar]", "/", 
    RowBox[{"(", 
     RowBox[{"E2", "-", "E1"}], ")"}]}]}]}]], "Input",
 CellLabel->"In[90]:=",ExpressionUUID->"be4a4f07-3c50-4529-bcf6-6489eb78b2d5"],

Cell[BoxData["1.0842038820569682`*^-12"], "Output",
 CellChangeTimes->{3.9350569974755497`*^9, 3.93505721552973*^9},
 CellLabel->"Out[90]=",ExpressionUUID->"f277558d-fbe5-4c19-b4fa-b948156c1d42"]
}, Open  ]]
}, Open  ]]
},
WindowSize->{1020., 552.75},
WindowMargins->{{Automatic, -1020}, {0.75, Automatic}},
FrontEndVersion->"13.0 for Linux x86 (64-bit) (February 4, 2022)",
StyleDefinitions->"Default.nb",
ExpressionUUID->"082b2096-4845-4b55-93b9-2836725e1c8d"
]
(* End of Notebook Content *)

(* Internal cache information *)
(*CellTagsOutline
CellTagsIndex->{}
*)
(*CellTagsIndex
CellTagsIndex->{}
*)
(*NotebookFileOutline
Notebook[{
Cell[CellGroupData[{
Cell[580, 22, 215, 4, 98, "Title",ExpressionUUID->"5fe64600-4719-400f-9624-9a807217e195"],
Cell[798, 28, 427, 10, 29, "Input",ExpressionUUID->"d7f30c5a-92f3-491c-8c01-8136dc47b98e"],
Cell[CellGroupData[{
Cell[1250, 42, 5024, 87, 133, "Input",ExpressionUUID->"983cfaef-aa7b-4664-b3f1-40b2ebeb1be4"],
Cell[6277, 131, 184, 2, 33, "Output",ExpressionUUID->"5a7d3a86-ccf5-426a-87aa-65f74f54af90"],
Cell[6464, 135, 181, 2, 33, "Output",ExpressionUUID->"83404017-da7c-4653-a20d-6a0fe77f7447"],
Cell[6648, 139, 180, 2, 33, "Output",ExpressionUUID->"733ed14f-e6bb-44cd-9f48-3807b64e9120"],
Cell[6831, 143, 183, 2, 33, "Output",ExpressionUUID->"040de604-d176-476f-b5a9-a9d007add876"],
Cell[7017, 147, 183, 2, 33, "Output",ExpressionUUID->"a06f3bea-e269-4b48-9389-4253092dd719"],
Cell[7203, 151, 193, 2, 33, "Output",ExpressionUUID->"6cd01eb0-6059-4c32-a537-ee60e97a8798"]
}, Open  ]],
Cell[7411, 156, 284, 5, 29, "Input",ExpressionUUID->"7622b5d7-fedc-4488-804d-9ceacce66749"],
Cell[7698, 163, 1062, 31, 29, "Input",ExpressionUUID->"593ebba2-838a-443c-97d2-9e1e80e68d5c"],
Cell[8763, 196, 338, 7, 29, "Input",ExpressionUUID->"d32fe4de-2254-4ddd-986a-89c4feeec512"],
Cell[CellGroupData[{
Cell[9126, 207, 550, 16, 29, "Input",ExpressionUUID->"57a9b90e-8d44-4aad-8263-8fd940987026"],
Cell[9679, 225, 3608, 79, 246, "Output",ExpressionUUID->"b6275461-2d1d-4ee8-8869-8136b12de541"]
}, Open  ]],
Cell[13302, 307, 446, 8, 29, "Input",ExpressionUUID->"d99c2526-d21c-4192-ae99-e837e781c892"],
Cell[CellGroupData[{
Cell[13773, 319, 1289, 35, 92, "Input",ExpressionUUID->"b1c16664-caf3-4ae2-8786-8b74263924be"],
Cell[15065, 356, 593, 16, 47, "Output",ExpressionUUID->"2ee42d26-4786-4525-9039-d9528e0ecef3"],
Cell[15661, 374, 602, 16, 47, "Output",ExpressionUUID->"5ef6e3f7-cac6-4eef-941b-aa0350bab53d"],
Cell[16266, 392, 602, 16, 70, "Output",ExpressionUUID->"a764d6ea-7594-4700-a47e-21525797c127"]
}, Open  ]],
Cell[CellGroupData[{
Cell[16905, 413, 288, 6, 29, "Input",ExpressionUUID->"605f09ed-2c7d-4d36-bf61-c878610ad79b"],
Cell[17196, 421, 196, 2, 33, "Output",ExpressionUUID->"f581a9ac-6523-4585-9353-9797e6d6b473"]
}, Open  ]],
Cell[17407, 426, 342, 7, 29, "Input",ExpressionUUID->"47bb0efa-fe72-4289-8f4d-e32fc80bee37"],
Cell[17752, 435, 1199, 34, 77, "Input",ExpressionUUID->"e3480ed6-42a5-4d9a-a2bc-4aabdb8ed647"],
Cell[CellGroupData[{
Cell[18976, 473, 837, 19, 29, "Input",ExpressionUUID->"160ca642-d8c8-42a3-85fc-edc71dafdb57"],
Cell[19816, 494, 189, 2, 33, "Output",ExpressionUUID->"76cfaa66-9eda-49ee-aa7b-5d951bd4539b"]
}, Open  ]],
Cell[20020, 499, 1550, 44, 111, "Input",ExpressionUUID->"efd2f11a-1e7b-4506-a5dd-2fee3fc720dc"],
Cell[CellGroupData[{
Cell[21595, 547, 617, 16, 29, "Input",ExpressionUUID->"e7ee1727-4d1f-4ba1-832f-cd1d15503200"],
Cell[22215, 565, 189, 2, 33, "Output",ExpressionUUID->"ac6d75c5-4df3-457b-ab02-4af4e3d78a67"]
}, Open  ]],
Cell[22419, 570, 1146, 34, 77, "Input",ExpressionUUID->"a7740399-cded-453a-a169-1d1798748b5b"],
Cell[CellGroupData[{
Cell[23590, 608, 615, 16, 29, "Input",ExpressionUUID->"2f386908-4f55-4592-93c7-903c2d299bde"],
Cell[24208, 626, 189, 2, 33, "Output",ExpressionUUID->"ab866ea9-4216-47d4-9df2-baf273b2699e"]
}, Open  ]],
Cell[24412, 631, 312, 6, 29, "Input",ExpressionUUID->"1c04693b-8016-4217-823c-e1ce428ac905"],
Cell[CellGroupData[{
Cell[24749, 641, 862, 23, 29, "Input",ExpressionUUID->"f5122af6-c918-4730-86e2-a50545a11925"],
Cell[25614, 666, 83066, 1431, 245, "Output",ExpressionUUID->"c1f91410-29f5-4170-b630-55449025d47c"]
}, Open  ]],
Cell[108695, 2100, 349, 7, 29, "Input",ExpressionUUID->"2c434596-0286-47c1-9a0e-7cacb897ca8e"],
Cell[CellGroupData[{
Cell[109069, 2111, 1218, 34, 54, "Input",ExpressionUUID->"3188bb9e-7b16-4f55-b9f5-7acf874ab82d"],
Cell[110290, 2147, 189, 2, 33, "Output",ExpressionUUID->"dfefe28b-0313-477d-9b16-92ce48b3dc3d"],
Cell[110482, 2151, 189, 2, 33, "Output",ExpressionUUID->"f436697d-087e-408c-bc28-595963d5c8fd"]
}, Open  ]],
Cell[110686, 2156, 618, 14, 29, "Input",ExpressionUUID->"0c2fcf6c-d329-4227-a8c6-3153069f1bc8"],
Cell[111307, 2172, 598, 14, 29, "Input",ExpressionUUID->"29f0f428-2804-4b25-ab69-4c16ed0ee059"],
Cell[CellGroupData[{
Cell[111930, 2190, 1026, 28, 51, "Input",ExpressionUUID->"c011b53d-e07b-4296-97b3-31302e14f667"],
Cell[112959, 2220, 44888, 790, 242, "Output",ExpressionUUID->"b5960eb8-1adb-471b-be3c-ea55e2234040"]
}, Open  ]],
Cell[157862, 3013, 339, 7, 29, "Input",ExpressionUUID->"42d8e24e-f2d8-445a-9066-f1e64fd60bfa"],
Cell[CellGroupData[{
Cell[158226, 3024, 2090, 60, 71, "Input",ExpressionUUID->"dfca568c-fb4c-40b3-bcd9-07fa58039b1d"],
Cell[160319, 3086, 423, 13, 47, "Output",ExpressionUUID->"4b7fce13-93f6-411f-85f7-19dcafe29555"],
Cell[160745, 3101, 426, 13, 47, "Output",ExpressionUUID->"6fa2d856-e9b7-4d9e-bb05-1c07b576265f"]
}, Open  ]],
Cell[CellGroupData[{
Cell[161208, 3119, 357, 7, 51, "Input",ExpressionUUID->"ee59d207-423f-4589-af53-1585f90740e0"],
Cell[161568, 3128, 192, 2, 33, "Output",ExpressionUUID->"9c95a1d5-d79e-4bb2-927a-6e16eb17499f"]
}, Open  ]],
Cell[161775, 3133, 283, 5, 29, "Input",ExpressionUUID->"900e30f7-440e-4674-b543-ea40c7e2f7c1"],
Cell[CellGroupData[{
Cell[162083, 3142, 235, 6, 29, "Input",ExpressionUUID->"be4a4f07-3c50-4529-bcf6-6489eb78b2d5"],
Cell[162321, 3150, 195, 2, 33, "Output",ExpressionUUID->"f277558d-fbe5-4c19-b4fa-b948156c1d42"]
}, Open  ]]
}, Open  ]]
}
]
*)
