# Supplementary material for: Tunneling Times in an Asymmetric Harmonic Double-Well with Application to Electron Transfers in Biological Macromolecules
Source: ACS Omega. 2024 Dec 9;9(50):49832–8. doi: 10.1021/acsomega.4c08622 (PMC11656229; doi:10.1021/acsomega.4c08622)
Supplement: Supplementary file 1 — ao4c08622_si_001.zip [file ao4c08622_si_001.zip › Supporting Information/Bacterial PRC/HL_QA.nb]

(* Content-type: application/vnd.wolfram.mathematica *)

(*** Wolfram Notebook File ***)
(* http://www.wolfram.com/nb *)

(* CreatedBy='Mathematica 13.0' *)

(*CacheID: 234*)
(* Internal cache information:
NotebookFileLineBreakTest
NotebookFileLineBreakTest
NotebookDataPosition[       158,          7]
NotebookDataLength[    168656,       3305]
NotebookOptionsPosition[    163053,       3213]
NotebookOutlinePosition[    163456,       3229]
CellTagsIndexPosition[    163413,       3226]
WindowFrame->Normal*)

(* Beginning of Notebook Content *)
Notebook[{

Cell[CellGroupData[{
Cell["Bacterial PRC: HL to QA", "Title",
 CellChangeTimes->{{3.935056203903824*^9, 3.935056230726199*^9}, {
  3.935057320884088*^9, 3.935057326255868*^9}, {3.9350576272322083`*^9, 
  3.935057631864517*^9}},ExpressionUUID->"5fe64600-4719-400f-9624-\
9a807217e195"],

Cell[BoxData[
 RowBox[{"(*", 
  RowBox[{
   RowBox[{
   "Defining", " ", "the", " ", "relevant", " ", "physical", " ", "constants",
     " ", 
    RowBox[{"(", 
     RowBox[{"SI", " ", "units"}], ")"}]}], ":"}], "*)"}]], "Input",
 CellChangeTimes->{{3.934967609006109*^9, 3.9349676118594713`*^9}, {
  3.9349704142148867`*^9, 3.934970418316701*^9}},
 CellLabel->
  "In[105]:=",ExpressionUUID->"d7f30c5a-92f3-491c-8c01-8136dc47b98e"],

Cell[CellGroupData[{

Cell[BoxData[{
 RowBox[{"\[HBar]", "=", 
  RowBox[{"1.0545", "*", 
   RowBox[{"10", "^", 
    RowBox[{"(", 
     RowBox[{"-", "34"}], ")"}]}]}]}], "\[IndentingNewLine]", 
 RowBox[{"m", "=", 
  RowBox[{"9.1093", "*", 
   RowBox[{"10", "^", 
    RowBox[{"(", 
     RowBox[{"-", "31"}], ")"}]}]}]}], "\[IndentingNewLine]", 
 RowBox[{"\[Omega]", "=", 
  RowBox[{"1.97", "*", 
   RowBox[{"10", "^", 
    RowBox[{"(", "15", ")"}]}]}]}], "\[IndentingNewLine]", 
 RowBox[{"a", "=", 
  RowBox[{"9.71256", "*", 
   RowBox[{"10", "^", 
    RowBox[{"(", 
     RowBox[{"-", "10"}], ")"}]}]}]}], "\[IndentingNewLine]", 
 RowBox[{"b", "=", 
  RowBox[{"\[HBar]", "*", "\[Omega]"}]}], "\[IndentingNewLine]", 
 RowBox[{"c", "=", 
  RowBox[{"Sqrt", "[", 
   RowBox[{
    RowBox[{"a", "^", "2"}], "-", 
    RowBox[{"(", 
     RowBox[{"2", "*", 
      RowBox[{"\[HBar]", "/", 
       RowBox[{"(", 
        RowBox[{"m", "*", "\[Omega]"}], ")"}]}]}], ")"}]}], "]"}]}]}], "Input",\

 CellChangeTimes->{{3.8738999463911896`*^9, 3.8738999524089737`*^9}, 
   3.873900554676289*^9, {3.8739007271381197`*^9, 3.873900732579378*^9}, {
   3.8739017884093266`*^9, 3.873901795354223*^9}, {3.8739019330190806`*^9, 
   3.873901933579196*^9}, {3.873901986186135*^9, 3.873901993281705*^9}, {
   3.8739020448572006`*^9, 3.873902046289362*^9}, {3.8739024414270425`*^9, 
   3.8739024624447355`*^9}, {3.8739036702459297`*^9, 3.873903677126527*^9}, {
   3.8739042799623184`*^9, 3.8739043160155115`*^9}, {3.873904439279398*^9, 
   3.873904439662422*^9}, {3.8739046933992033`*^9, 3.8739047023115263`*^9}, {
   3.8739049525202*^9, 3.8739049838511133`*^9}, {3.8739050749510703`*^9, 
   3.873905086719129*^9}, {3.8739052030474987`*^9, 3.873905241403318*^9}, {
   3.873905401063839*^9, 3.873905408575946*^9}, {3.873905478073908*^9, 
   3.8739054784237013`*^9}, {3.8739058356862183`*^9, 
   3.8739058563122416`*^9}, {3.873906127594781*^9, 3.8739061288499384`*^9}, {
   3.8739063941484823`*^9, 3.873906394699114*^9}, {3.8739065721306934`*^9, 
   3.8739066016853704`*^9}, {3.87562376716133*^9, 3.8756237794261637`*^9}, {
   3.8756241939989347`*^9, 3.8756241972351017`*^9}, {3.875624287232053*^9, 
   3.875624327078101*^9}, {3.8782204044242487`*^9, 3.878220436218068*^9}, {
   3.878220503553391*^9, 3.878220503814352*^9}, {3.8782205390610447`*^9, 
   3.878220595058139*^9}, {3.8800193403148746`*^9, 3.880019340516412*^9}, {
   3.8800282911252213`*^9, 3.8800282967577753`*^9}, 3.880028517439087*^9, {
   3.8800286317380753`*^9, 3.880028632163949*^9}, 3.880028692621065*^9, {
   3.880028783278104*^9, 3.880028783797879*^9}, 3.8800288571725388`*^9, {
   3.8800289637784557`*^9, 3.880028964234557*^9}, {3.880029000061914*^9, 
   3.880029000557251*^9}, {3.880029065429625*^9, 3.880029065916151*^9}, 
   3.880029110910797*^9, {3.88002914171782*^9, 3.880029142158584*^9}, {
   3.8800292140959463`*^9, 3.880029270727078*^9}, {3.88002930486301*^9, 
   3.8800293052812557`*^9}, 3.880029371200526*^9, {3.880029409478121*^9, 
   3.880029410961833*^9}, 3.880029470299759*^9, {3.880029504298567*^9, 
   3.880029505094962*^9}, {3.880029557788582*^9, 3.880029558310734*^9}, {
   3.880029591185403*^9, 3.880029621254436*^9}, {3.880029673727476*^9, 
   3.880029702936627*^9}, {3.886509438424159*^9, 3.8865094395998297`*^9}, 
   3.88650948736973*^9, 3.886509716894188*^9, {3.886509783249735*^9, 
   3.8865097835421667`*^9}, {3.8865098307446327`*^9, 
   3.8865098327693863`*^9}, {3.886509945354209*^9, 3.886509945595323*^9}, 
   3.886510000595972*^9, {3.88651008932899*^9, 3.8865100896332617`*^9}, {
   3.893333720890379*^9, 3.8933337212976933`*^9}, {3.8943603831434517`*^9, 
   3.894360404754094*^9}, {3.894360612024785*^9, 3.8943606195597887`*^9}, {
   3.894360689357555*^9, 3.894360690558998*^9}, {3.894360817398168*^9, 
   3.894360821213064*^9}, {3.894360925958694*^9, 3.894360948512788*^9}, {
   3.8943624578041677`*^9, 3.89436245895513*^9}, {3.8944566205972347`*^9, 
   3.8944566211630383`*^9}, {3.8944584759093323`*^9, 3.894458480444577*^9}, {
   3.894458704181608*^9, 3.8944587095084476`*^9}, {3.89446159408482*^9, 
   3.894461603580634*^9}, {3.894461792499248*^9, 3.894461797624606*^9}, {
   3.894461917725871*^9, 3.8944619248164997`*^9}, {3.894462248497773*^9, 
   3.8944622527973557`*^9}, {3.8944624162096443`*^9, 
   3.8944624203463383`*^9}, {3.894462569224454*^9, 3.894462573574651*^9}, {
   3.894462757998148*^9, 3.894462762242113*^9}, {3.894462872992792*^9, 
   3.89446288558204*^9}, {3.8944630677765207`*^9, 3.8944630728800707`*^9}, {
   3.894463243780725*^9, 3.894463251825862*^9}, {3.894463483813303*^9, 
   3.8944634873731003`*^9}, {3.894620207572687*^9, 3.894620208334755*^9}, {
   3.8946215926737137`*^9, 3.894621594890459*^9}, {3.8946217273450947`*^9, 
   3.894621730296371*^9}, {3.894621842348752*^9, 3.894621845958226*^9}, {
   3.910795881399907*^9, 3.9107958818461*^9}, {3.910795974231226*^9, 
   3.910795975119216*^9}, {3.910796072993465*^9, 3.9107960734785643`*^9}, 
   3.935057140100485*^9, 3.935057382992539*^9},
 CellLabel->
  "In[106]:=",ExpressionUUID->"983cfaef-aa7b-4664-b3f1-40b2ebeb1be4"],

Cell[BoxData["1.0545`*^-34"], "Output",
 CellChangeTimes->{3.935056269205887*^9, 3.9350571445795393`*^9, 
  3.9350573869591084`*^9},
 CellLabel->
  "Out[106]=",ExpressionUUID->"5a9810a7-372b-46f1-8575-60827fcf8fa2"],

Cell[BoxData["9.1093`*^-31"], "Output",
 CellChangeTimes->{3.935056269205887*^9, 3.9350571445795393`*^9, 
  3.935057386961228*^9},
 CellLabel->
  "Out[107]=",ExpressionUUID->"f0e4c3dc-4c83-4094-be0b-977fcf4b2d07"],

Cell[BoxData["1.97`*^15"], "Output",
 CellChangeTimes->{3.935056269205887*^9, 3.9350571445795393`*^9, 
  3.935057386963593*^9},
 CellLabel->
  "Out[108]=",ExpressionUUID->"6309a014-7056-4002-92ab-1d74e28d87a5"],

Cell[BoxData["9.71256`*^-10"], "Output",
 CellChangeTimes->{3.935056269205887*^9, 3.9350571445795393`*^9, 
  3.9350573869659147`*^9},
 CellLabel->
  "Out[109]=",ExpressionUUID->"2ed489a9-c3bf-4738-bd4f-761476a9a667"],

Cell[BoxData["2.077365`*^-19"], "Output",
 CellChangeTimes->{3.935056269205887*^9, 3.9350571445795393`*^9, 
  3.935057386968244*^9},
 CellLabel->
  "Out[110]=",ExpressionUUID->"0a536c46-5d07-4deb-a7c3-e653c5230998"],

Cell[BoxData["9.087433887531185`*^-10"], "Output",
 CellChangeTimes->{3.935056269205887*^9, 3.9350571445795393`*^9, 
  3.935057386970436*^9},
 CellLabel->
  "Out[111]=",ExpressionUUID->"13c6a565-b8e1-469f-804a-dbf0e574b221"]
}, Open  ]],

Cell[BoxData[
 RowBox[{"(*", 
  RowBox[{"Defining", " ", "the", " ", "bistable", " ", 
   RowBox[{"potential", ":"}]}], "*)"}]], "Input",
 CellChangeTimes->{{3.934967670908803*^9, 3.9349676719268093`*^9}},
 CellLabel->
  "In[112]:=",ExpressionUUID->"7622b5d7-fedc-4488-804d-9ceacce66749"],

Cell[BoxData[
 RowBox[{
  RowBox[{"V", "[", "x_", "]"}], ":=", 
  RowBox[{"Piecewise", "[", 
   RowBox[{"{", 
    RowBox[{
     RowBox[{"{", 
      RowBox[{
       RowBox[{
        RowBox[{
         RowBox[{"(", "0.5", ")"}], "*", 
         RowBox[{"(", 
          RowBox[{"m", "*", 
           RowBox[{"\[Omega]", "^", "2"}]}], ")"}], "*", 
         RowBox[{
          RowBox[{"(", 
           RowBox[{"x", "+", "c"}], ")"}], "^", "2"}]}], "+", "b"}], ",", 
       RowBox[{"x", "\[LessEqual]", " ", "0"}]}], "}"}], ",", 
     RowBox[{"{", 
      RowBox[{
       RowBox[{
        RowBox[{"(", 
         RowBox[{
          RowBox[{"(", "0.5", ")"}], "*", "m", "*", 
          RowBox[{"\[Omega]", "^", "2"}]}], ")"}], "*", 
        RowBox[{
         RowBox[{"(", 
          RowBox[{"x", "-", "a"}], ")"}], "^", "2"}]}], ",", 
       RowBox[{"x", "\[GreaterEqual]", " ", "0"}]}], "}"}]}], "}"}], 
   "]"}]}]], "Input",
 CellChangeTimes->{{3.9349676962966967`*^9, 3.934967697753969*^9}},
 CellLabel->
  "In[113]:=",ExpressionUUID->"593ebba2-838a-443c-97d2-9e1e80e68d5c"],

Cell[BoxData[
 RowBox[{"(*", 
  RowBox[{
  "Graphically", " ", "checking", " ", "the", " ", "form", " ", "of", " ", 
   "the", " ", "double", " ", 
   RowBox[{"well", ":"}]}], "*)"}]], "Input",
 CellChangeTimes->{{3.934967742502747*^9, 3.934967749273876*^9}},
 CellLabel->
  "In[114]:=",ExpressionUUID->"d32fe4de-2254-4ddd-986a-89c4feeec512"],

Cell[CellGroupData[{

Cell[BoxData[
 RowBox[{"Plot", "[", 
  RowBox[{
   RowBox[{"V", "[", "x", "]"}], ",", 
   RowBox[{"{", 
    RowBox[{"x", ",", 
     RowBox[{
      RowBox[{"-", "18"}], "*", 
      RowBox[{"10", "^", 
       RowBox[{"(", 
        RowBox[{"-", "10"}], ")"}]}]}], ",", 
     RowBox[{"18", "*", 
      RowBox[{"10", "^", 
       RowBox[{"(", 
        RowBox[{"-", "10"}], ")"}]}]}]}], "}"}]}], "]"}]], "Input",
 CellChangeTimes->{{3.934967774404854*^9, 3.93496781530895*^9}, {
  3.935057609327642*^9, 3.935057619072966*^9}},
 CellLabel->
  "In[152]:=",ExpressionUUID->"57a9b90e-8d44-4aad-8263-8fd940987026"],

Cell[BoxData[
 GraphicsBox[{{{}, {}, 
    TagBox[
     {RGBColor[0.368417, 0.506779, 0.709798], AbsoluteThickness[1.6], Opacity[
      1.], LineBox[CompressedData["
1:eJwB4QQe+yFib1JlAgAAAE0AAAACAAAA85/lv3vsHr7pc7m/mrs9POYljqGg
5x6+fBSJtS+rPTzaqzaDxeIevsgdH+HJmj08wLeHRg/ZHr55ap7ZDXo9PI7P
Kc2ixR6+ZezpT9Q4PTwq/23ayZ4evkiStFFbtzw8YV729BdRHr4zZhiqUbg7
PM8cByq0tR2+rS4art/JOTy8au50yGQcvkdawzFi4TU8tnD/gDAqG757o2IX
pZMyPGqMw1jE9Rm+/IItb9ZSLzwveU0RNKcYvmQxTq+OuSk8AR4Bi/duF77z
Ub6aOy4lPOSTeuWWHBa+p9YoXob/IDyAH6cLYtAUvnGEU9g7SRs8KmP98oCa
E749KB/ZU14WPOV3Gbt7ShK+kq4MX91/EjyuRF9EyhARvpkaZH8HQxA8YE6w
Mom6D77iDFFAdbYOPIa1LZ41Hw2+/FWEkgyiDzzHjP6LibAKvmATi2iTmRE8
KgZbO5UNCL4En4UUbQIVPACrHYL4dgW+FTA0NsrZGTzxvzNLAw0Dvo3dO2kh
sx88BHfV1cVuAL6gPoMr4L8jPGU8lcVf+vu9NqsvQZcSKDwFz5Zio672vbQE
ysdygC08irhkLpZ78b2TTv0k9coxPI0Es/2vQ+m9XlJryJv3NDwYQZZJJX7d
vaXPkSmrxjg85vPDVE20w72IbRHNTq08PDbjQXM2zsI9Pu+MoHShPDwdzEYR
n0rePTZ/rEzaLDg84ZIoa3Pk6D03yd8maVs0PJebvyNcuvE91ixQutqWMDzY
lh5jz+n2Pb2zz9awhyo84rHWnfO/+z1kTIpBif8kPFXEuypUfwA+e3Foq211
HzydvzgEB/ICPo5vddtF/hY8co9PRmJYBT41x8neqPUPPCa92sYF8wc+vvdG
5DueAzy+ehLFAWEKPmoR9YtsnPU7NZa+AUYDDT6LNYGLqMvgO5BBF7zieA8+
lx1aHn6FuTu84ITvE/EQPikOx3Gok307n084oNo/Ej7X7tzDAUjRO3UGwo9N
eBM+0RSz7+Rl6zs67IWe5MoUPifzzkbRzv07RbyW4U8XFj7GBK4O1tEJPEPU
fWNnTRc+BND2IjVYEzwwG58Eo50YPvaWXh5+yRs8D6qW5IrXGT6XjGmgxYUi
PDUj2/hGCxs+sPamc5y0JzxKy1ksJ1kcPswUrSQNDS48UbuunrOQHT4bupzN
NFMyPOSWM78ilh0+J3d0xK5iMjx2crjfkZsdPkSplUEvcjI8nCnCIHCmHT65
bLTOQ5EyPOaX1aIsvB0+gnBjNLvPMjx6dPympecdPplrhy3jTTM8oi1Kr5c+
Hj7fL+fWF080PDQJz88GRB4+Qo/tlmJfNDzH5FPwdUkePrtjPd2zbzQ87Jtd
MVRUHj7ha7n8aZA0PDYKcbMQah4+D/kihyTSNDzK5pe3iZUePvIGvMnSVjU8
XMIc2PiaHj6Ct1nuhWc1PO+dofhnoB4+J91AmT94NTwUVas5RqsePqaH64HG
mTU8XsO+uwLBHj6IWbKeIt01PPCeQ9xxxh4+rbKb9QnuNTyDesj84MsePumA
ztL3/jU8qDHSPb/WHj6WfBAg5yA2PDsNV14u3B4+CqofkOgxNjzO6Nt+neEe
PpFMeIbwQjY8YMRgnwznHj4oZBoD/1M2PPOf5b977B4+1PAFBhRlNjx8WjXF

       "]]},
     Annotation[#, "Charting`Private`Tag$146539#1"]& ]}, {}},
  AspectRatio->NCache[GoldenRatio^(-1), 0.6180339887498948],
  Axes->{True, True},
  AxesLabel->{None, None},
  AxesOrigin->{0, 0},
  DisplayFunction->Identity,
  Frame->{{False, False}, {False, False}},
  FrameLabel->{{None, None}, {None, None}},
  FrameTicks->{{Automatic, Automatic}, {Automatic, Automatic}},
  GridLines->{None, None},
  GridLinesStyle->Directive[
    GrayLevel[0.5, 0.4]],
  ImagePadding->All,
  Method->{
   "DefaultBoundaryStyle" -> Automatic, 
    "DefaultGraphicsInteraction" -> {
     "Version" -> 1.2, "TrackMousePosition" -> {True, False}, 
      "Effects" -> {
       "Highlight" -> {"ratio" -> 2}, "HighlightPoint" -> {"ratio" -> 2}, 
        "Droplines" -> {
         "freeformCursorMode" -> True, 
          "placement" -> {"x" -> "All", "y" -> "None"}}}}, "DefaultMeshStyle" -> 
    AbsolutePointSize[6], "ScalingFunctions" -> None, 
    "CoordinatesToolOptions" -> {"DisplayFunction" -> ({
        (Identity[#]& )[
         Part[#, 1]], 
        (Identity[#]& )[
         Part[#, 2]]}& ), "CopiedValueFunction" -> ({
        (Identity[#]& )[
         Part[#, 1]], 
        (Identity[#]& )[
         Part[#, 2]]}& )}},
  PlotRange->NCache[{{
      Rational[-9, 5000000000], 
      Rational[9, 5000000000]}, {0., 1.6118199456974814`*^-18}}, {{-1.8*^-9, 
    1.8*^-9}, {0., 1.6118199456974814`*^-18}}],
  PlotRangeClipping->True,
  PlotRangePadding->{{
     Scaled[0.02], 
     Scaled[0.02]}, {
     Scaled[0.05], 
     Scaled[0.05]}},
  Ticks->{Automatic, Automatic}]], "Output",
 CellChangeTimes->{
  3.9350563052166357`*^9, 3.9350571446566477`*^9, 3.935057387031279*^9, {
   3.9350576120776577`*^9, 3.9350576193778954`*^9}},
 CellLabel->
  "Out[152]=",ExpressionUUID->"58a90f5c-6a6d-40a3-9828-884fa052b699"]
}, Open  ]],

Cell[BoxData[
 RowBox[{"(*", 
  RowBox[{
  "Comparing", " ", "the", " ", "energy", " ", "values", " ", 
   "\:200b\:200bof", " ", "simple", " ", "oscillators", " ", "with", " ", 
   "the", " ", "height", " ", "of", " ", "the", " ", "potential", " ", 
   RowBox[{"barrier", ":"}]}], "*)"}]], "Input",
 CellChangeTimes->{{3.9349678810732822`*^9, 3.934967905136544*^9}},
 CellLabel->
  "In[116]:=",ExpressionUUID->"d99c2526-d21c-4192-ae99-e837e781c892"],

Cell[CellGroupData[{

Cell[BoxData[{
 RowBox[{
  RowBox[{"NumberForm", "[", 
   RowBox[{
    RowBox[{"E0R", "=", 
     RowBox[{"\[HBar]", "*", 
      RowBox[{"\[Omega]", "/", "2"}]}]}], ",", "9"}], "]"}], 
  "                 ", 
  RowBox[{"(*", 
   RowBox[{"right", " ", "well"}], "*)"}]}], "\[IndentingNewLine]", 
 RowBox[{
  RowBox[{"NumberForm", "[", 
   RowBox[{
    RowBox[{"E1R", "=", 
     RowBox[{"3", "*", "\[HBar]", "*", 
      RowBox[{"\[Omega]", "/", "2"}]}]}], " ", ",", "9"}], "]"}], 
  "           ", 
  RowBox[{"(*", 
   RowBox[{"right", " ", "well"}], "*)"}]}], "\[IndentingNewLine]", 
 RowBox[{
  RowBox[{"NumberForm", "[", 
   RowBox[{
    RowBox[{"E0L", "=", 
     RowBox[{
      RowBox[{"\[HBar]", "*", 
       RowBox[{"\[Omega]", "/", "2"}]}], "+", 
      RowBox[{"\[HBar]", "*", "\[Omega]"}]}]}], ",", "9"}], "]"}], "     ", 
  RowBox[{"(*", 
   RowBox[{"left", " ", "well"}], "*)"}]}]}], "Input",
 CellChangeTimes->{{3.934967909992509*^9, 3.934967962915909*^9}, {
  3.934969886910596*^9, 3.93496995901789*^9}, {3.935056351414069*^9, 
  3.935056397861539*^9}, {3.9350564349481583`*^9, 3.9350564585029984`*^9}, {
  3.935056880341*^9, 3.93505694296349*^9}, {3.935057275840885*^9, 
  3.935057280494607*^9}},
 CellLabel->
  "In[117]:=",ExpressionUUID->"b1c16664-caf3-4ae2-8786-8b74263924be"],

Cell[BoxData[
 TagBox[
  InterpretationBox[
   StyleBox[
    RowBox[{"\<\"1.0386825\"\>", "\[Times]", 
     SuperscriptBox["10", "\<\"-19\"\>"]}],
    ShowStringCharacters->False],
   1.0386825*^-19,
   AutoDelete->True],
  NumberForm[#, 9]& ]], "Output",
 CellChangeTimes->{{3.93505635619175*^9, 3.9350564269233713`*^9}, 
   3.935056460605485*^9, 3.9350568960410833`*^9, {3.935056931582163*^9, 
   3.935056946100222*^9}, 3.935057144680641*^9, {3.9350572716249123`*^9, 
   3.9350573073986683`*^9}, 3.9350573870556107`*^9},
 CellLabel->
  "Out[117]//NumberForm=",ExpressionUUID->"6f7985ab-0967-4110-890e-\
ad126abfd5d1"],

Cell[BoxData[
 TagBox[
  InterpretationBox[
   StyleBox[
    RowBox[{"\<\"3.1160475\"\>", "\[Times]", 
     SuperscriptBox["10", "\<\"-19\"\>"]}],
    ShowStringCharacters->False],
   3.1160475*^-19,
   AutoDelete->True],
  NumberForm[#, 9]& ]], "Output",
 CellChangeTimes->{{3.93505635619175*^9, 3.9350564269233713`*^9}, 
   3.935056460605485*^9, 3.9350568960410833`*^9, {3.935056931582163*^9, 
   3.935056946100222*^9}, 3.935057144680641*^9, {3.9350572716249123`*^9, 
   3.9350573073986683`*^9}, 3.935057387058827*^9},
 CellLabel->
  "Out[118]//NumberForm=",ExpressionUUID->"efb1e0a6-0a0d-4ed6-a397-\
6786499be907"],

Cell[BoxData[
 TagBox[
  InterpretationBox[
   StyleBox[
    RowBox[{"\<\"3.1160475\"\>", "\[Times]", 
     SuperscriptBox["10", "\<\"-19\"\>"]}],
    ShowStringCharacters->False],
   3.1160475000000003`*^-19,
   AutoDelete->True],
  NumberForm[#, 9]& ]], "Output",
 CellChangeTimes->{{3.93505635619175*^9, 3.9350564269233713`*^9}, 
   3.935056460605485*^9, 3.9350568960410833`*^9, {3.935056931582163*^9, 
   3.935056946100222*^9}, 3.935057144680641*^9, {3.9350572716249123`*^9, 
   3.9350573073986683`*^9}, 3.935057387061347*^9},
 CellLabel->
  "Out[119]//NumberForm=",ExpressionUUID->"c88a1ec9-ff5b-4f42-8d71-\
09e2ebf2454d"]
}, Open  ]],

Cell[CellGroupData[{

Cell[BoxData[
 RowBox[{
  RowBox[{"V", "[", "0", "]"}], "    ", 
  RowBox[{"(*", 
   RowBox[{"potential", " ", "barrier"}], "*)"}]}]], "Input",
 CellChangeTimes->{{3.934967985857827*^9, 3.934968000491062*^9}},
 CellLabel->
  "In[120]:=",ExpressionUUID->"605f09ed-2c7d-4d36-bf61-c878610ad79b"],

Cell[BoxData["1.6674579518372579`*^-18"], "Output",
 CellChangeTimes->{3.9350565117315207`*^9, 3.935057144702758*^9, 
  3.9350573870792522`*^9},
 CellLabel->
  "Out[120]=",ExpressionUUID->"c03836d5-c6e3-45e7-9c24-31ecbe0567ed"]
}, Open  ]],

Cell[BoxData[
 RowBox[{"(*", 
  RowBox[{
  "Defining", " ", "the", " ", "eigenfunctions", " ", "of", " ", "simple", 
   " ", "harmonic", " ", 
   RowBox[{"oscillators", ":"}]}], "*)"}]], "Input",
 CellChangeTimes->{{3.9349680845258837`*^9, 3.934968086084929*^9}},
 CellLabel->
  "In[121]:=",ExpressionUUID->"47bb0efa-fe72-4289-8f4d-e32fc80bee37"],

Cell[BoxData[
 RowBox[{
  RowBox[{"\[Psi]0R", "[", "x_", "]"}], ":=", 
  RowBox[{
   RowBox[{"(", 
    RowBox[{"1", "/", 
     RowBox[{"Sqrt", "[", 
      FractionBox[
       RowBox[{
        SuperscriptBox["\[ExponentialE]", 
         FractionBox[
          RowBox[{"m", "*", "\[Omega]", "*", 
           RowBox[{"a", "^", "2"}]}], "\[HBar]"]], " ", "*", 
        SqrtBox["\[Pi]"]}], 
       SqrtBox[
        FractionBox[
         RowBox[{"m", "*", "\[Omega]"}], "\[HBar]"]]], "]"}]}], ")"}], "*", 
   RowBox[{"Exp", "[", 
    RowBox[{
     RowBox[{"(", 
      RowBox[{"m", "*", 
       RowBox[{"\[Omega]", "/", "\[HBar]"}]}], ")"}], "*", 
     RowBox[{"(", 
      RowBox[{
       RowBox[{
        RowBox[{"-", 
         RowBox[{"x", "^", "2"}]}], "/", "2"}], "+", 
       RowBox[{"a", "*", "x"}]}], ")"}]}], "]"}], " ", 
   RowBox[{"(*", 
    RowBox[{"ground", "-", "state", " ", "-", " ", 
     RowBox[{"right", " ", "well"}]}], "*)"}]}]}]], "Input",
 CellChangeTimes->{{3.9349681159709053`*^9, 3.934968127919608*^9}, {
  3.934968617124158*^9, 3.9349686374139843`*^9}, {3.934968687989641*^9, 
  3.93496868933533*^9}},
 CellLabel->
  "In[122]:=",ExpressionUUID->"e3480ed6-42a5-4d9a-a2bc-4aabdb8ed647"],

Cell[CellGroupData[{

Cell[BoxData[
 RowBox[{
  RowBox[{"Abs", "[", 
   RowBox[{"Integrate", "[", 
    RowBox[{
     RowBox[{
      RowBox[{"\[Psi]0R", "[", "x", "]"}], "*", 
      RowBox[{"\[Psi]0R", "[", "x", "]"}]}], ",", 
     RowBox[{"{", 
      RowBox[{"x", ",", 
       RowBox[{"-", "Infinity"}], ",", "Infinity"}], "}"}]}], "]"}], "]"}], 
  " ", 
  RowBox[{"(*", 
   RowBox[{"Checking", " ", "the", " ", "eigenfunction", " ", 
    RowBox[{"normalization", ":"}]}], "*)"}]}]], "Input",
 CellChangeTimes->{{3.9349681381061373`*^9, 3.934968165837653*^9}, 
   3.934968258742831*^9, {3.934968299362012*^9, 3.9349683131911983`*^9}, {
   3.934968381246419*^9, 3.934968383713613*^9}, {3.934968431446093*^9, 
   3.934968474299479*^9}, {3.934968573895541*^9, 3.934968596577475*^9}},
 CellLabel->
  "In[123]:=",ExpressionUUID->"160ca642-d8c8-42a3-85fc-edc71dafdb57"],

Cell[BoxData["0.9999999999999677`"], "Output",
 CellChangeTimes->{3.935056574049151*^9, 3.935057144838327*^9, 
  3.935057387220563*^9},
 CellLabel->
  "Out[123]=",ExpressionUUID->"93b880b0-c299-4b38-be7d-dc3050eccad9"]
}, Open  ]],

Cell[BoxData[
 RowBox[{
  RowBox[{
   RowBox[{"\[Psi]1R", "[", "x_", "]"}], ":=", 
   RowBox[{
    RowBox[{"(", 
     RowBox[{"1", "/", 
      RowBox[{"Sqrt", "[", 
       FractionBox[
        RowBox[{
         SuperscriptBox["\[ExponentialE]", 
          FractionBox[
           RowBox[{"m", "*", "\[Omega]", "*", 
            RowBox[{"a", "^", "2"}]}], "\[HBar]"]], "*", " ", "m", "*", " ", 
         SqrtBox["\[Pi]"], " ", "*", 
         RowBox[{"\[Omega]", "^", "2"}]}], 
        SuperscriptBox[
         RowBox[{"(", 
          FractionBox[
           RowBox[{"m", "*", " ", "\[Omega]"}], "\[HBar]"], ")"}], 
         RowBox[{"3", "/", "2"}]]], "]"}]}], ")"}], "*", "2", "*", "\[Omega]",
     "*", 
    RowBox[{"Sqrt", "[", 
     RowBox[{"m", "/", "2"}], "]"}], "*", 
    RowBox[{"(", 
     RowBox[{"x", "-", "a"}], ")"}], "*", 
    RowBox[{"Exp", "[", 
     RowBox[{
      RowBox[{"(", 
       RowBox[{"m", "*", 
        RowBox[{"\[Omega]", "/", "\[HBar]"}]}], ")"}], "*", 
      RowBox[{"(", 
       RowBox[{
        RowBox[{
         RowBox[{"-", 
          RowBox[{"x", "^", "2"}]}], "/", "2"}], "+", 
        RowBox[{"a", "*", "x"}]}], ")"}]}], "]"}]}]}], "  ", 
  RowBox[{"(*", 
   RowBox[{
    RowBox[{"first", " ", "excitited", " ", "state"}], " ", "-", " ", 
    RowBox[{"right", " ", "well"}]}], "*)"}], 
  "\[IndentingNewLine]"}]], "Input",
 CellChangeTimes->{{3.934968641782331*^9, 3.934968685164023*^9}, {
  3.935056594865738*^9, 3.935056597709494*^9}},
 CellLabel->
  "In[124]:=",ExpressionUUID->"efd2f11a-1e7b-4506-a5dd-2fee3fc720dc"],

Cell[CellGroupData[{

Cell[BoxData[
 RowBox[{
  RowBox[{"Abs", "[", 
   RowBox[{"Integrate", "[", 
    RowBox[{
     RowBox[{
      RowBox[{"\[Psi]1R", "[", "x", "]"}], "*", 
      RowBox[{"\[Psi]1R", "[", "x", "]"}]}], ",", 
     RowBox[{"{", 
      RowBox[{"x", ",", 
       RowBox[{"-", "Infinity"}], ",", "Infinity"}], "}"}]}], "]"}], "]"}], 
  " ", 
  RowBox[{"(*", 
   RowBox[{"Checking", " ", "the", " ", "eigenfunction", " ", 
    RowBox[{"normalization", ":"}]}], "*)"}]}]], "Input",
 CellChangeTimes->{{3.934968657304002*^9, 3.9349686607889357`*^9}},
 CellLabel->
  "In[125]:=",ExpressionUUID->"e7ee1727-4d1f-4ba1-832f-cd1d15503200"],

Cell[BoxData["0.9999999999998576`"], "Output",
 CellChangeTimes->{3.935056606490838*^9, 3.935057145123098*^9, 
  3.935057387509438*^9},
 CellLabel->
  "Out[125]=",ExpressionUUID->"80b8f697-6631-4fcf-8a71-5bfef4225960"]
}, Open  ]],

Cell[BoxData[
 RowBox[{
  RowBox[{"\[Psi]0L", "[", "x_", "]"}], ":=", 
  RowBox[{
   RowBox[{"(", 
    RowBox[{"1", "/", 
     RowBox[{"Sqrt", "[", 
      RowBox[{"(", 
       FractionBox[
        RowBox[{
         SuperscriptBox["\[ExponentialE]", 
          FractionBox[
           RowBox[{"m", "*", "\[Omega]", "*", 
            RowBox[{"c", "^", "2"}]}], "\[HBar]"]], " ", "*", 
         SqrtBox["\[Pi]"]}], 
        SqrtBox[
         FractionBox[
          RowBox[{"m", " ", "*", "\[Omega]"}], "\[HBar]"]]], ")"}], "]"}]}], 
    ")"}], "*", 
   RowBox[{"Exp", "[", 
    RowBox[{
     RowBox[{"(", 
      RowBox[{"m", "*", 
       RowBox[{"\[Omega]", "/", "\[HBar]"}]}], ")"}], "*", 
     RowBox[{"(", 
      RowBox[{
       RowBox[{
        RowBox[{"-", 
         RowBox[{"x", "^", "2"}]}], "/", "2"}], "-", 
       RowBox[{"c", "*", "x"}]}], ")"}]}], "]"}], " ", 
   RowBox[{"(*", 
    RowBox[{"ground", "-", "state", " ", "-", " ", 
     RowBox[{"left", " ", "well"}]}], "*)"}]}]}]], "Input",
 CellChangeTimes->{{3.934968722717272*^9, 3.9349687298098173`*^9}},
 CellLabel->
  "In[126]:=",ExpressionUUID->"a7740399-cded-453a-a169-1d1798748b5b"],

Cell[CellGroupData[{

Cell[BoxData[
 RowBox[{
  RowBox[{"Abs", "[", 
   RowBox[{"Integrate", "[", 
    RowBox[{
     RowBox[{
      RowBox[{"\[Psi]0L", "[", "x", "]"}], "*", 
      RowBox[{"\[Psi]0L", "[", "x", "]"}]}], ",", 
     RowBox[{"{", 
      RowBox[{"x", ",", 
       RowBox[{"-", "Infinity"}], ",", "Infinity"}], "}"}]}], "]"}], "]"}], 
  " ", 
  RowBox[{"(*", 
   RowBox[{"Checking", " ", "the", " ", "eigenfunction", " ", 
    RowBox[{"normalization", ":"}]}], "*)"}]}]], "Input",
 CellChangeTimes->{{3.934968742639412*^9, 3.934968747575474*^9}},
 CellLabel->
  "In[127]:=",ExpressionUUID->"2f386908-4f55-4592-93c7-903c2d299bde"],

Cell[BoxData["0.999999999999998`"], "Output",
 CellChangeTimes->{3.935056630977343*^9, 3.935057145249399*^9, 
  3.935057387683505*^9},
 CellLabel->
  "Out[127]=",ExpressionUUID->"0ef77c01-1182-4c43-bcea-22624b4b6831"]
}, Open  ]],

Cell[BoxData[
 RowBox[{"(*", 
  RowBox[{
  "Plotting", " ", "the", " ", "eigenfunctions", " ", "for", " ", "node", " ", 
   RowBox[{"count", ":"}]}], "*)"}]], "Input",
 CellChangeTimes->{{3.934968832872608*^9, 3.934968836122961*^9}},
 CellLabel->
  "In[128]:=",ExpressionUUID->"1c04693b-8016-4217-823c-e1ce428ac905"],

Cell[CellGroupData[{

Cell[BoxData[
 RowBox[{"Plot", "[", 
  RowBox[{
   RowBox[{"{", 
    RowBox[{
     RowBox[{"\[Psi]0R", "[", "x", "]"}], ",", 
     RowBox[{"\[Psi]1R", "[", "x", "]"}], ",", 
     RowBox[{"\[Psi]0L", "[", "x", "]"}]}], "}"}], ",", 
   RowBox[{"{", 
    RowBox[{"x", ",", 
     RowBox[{
      RowBox[{"-", "18"}], "*", 
      RowBox[{"10", "^", 
       RowBox[{"(", 
        RowBox[{"-", "10"}], ")"}]}]}], ",", 
     RowBox[{"18", "*", 
      RowBox[{"10", "^", 
       RowBox[{"(", 
        RowBox[{"-", "10"}], ")"}]}]}]}], "}"}], ",", 
   RowBox[{"PlotLegends", "\[Rule]", "\"\<Expressions\>\""}], ",", 
   RowBox[{"PlotRange", "\[Rule]", "All"}]}], "]"}]], "Input",
 CellChangeTimes->{{3.934968855926483*^9, 3.934968887855036*^9}, {
  3.935056670257205*^9, 3.935056673342792*^9}, {3.935057591524291*^9, 
  3.935057603190509*^9}},
 CellLabel->
  "In[149]:=",ExpressionUUID->"f5122af6-c918-4730-86e2-a50545a11925"],

Cell[BoxData[
 TemplateBox[{
   GraphicsBox[{{{{}, {}, 
       TagBox[{
         Directive[
          Opacity[1.], 
          RGBColor[0.368417, 0.506779, 0.709798], 
          AbsoluteThickness[1.6]], 
         LineBox[CompressedData["
1:eJwU13c8V98bAHB7j8/HXinfMqIkoeRzzz0yKlGokESJiCIyKtkzK7uMkISM
jIzEPZUVIjIKIWTPsref31/39X4953XOeZ7n3PO6V8zcXt+ShoqKCtJRUf3/
uZAy8tFtWhTFGTaesL1PqzIqHv4ydUwUBcYLcfi506n05Cj51g6JIv15+YGy
WHqVT2WBmpzdoihn4VSpwwKjSnjLwea0WlGkZaOt7+HGriK9c7enIVkUWfk6
1tvq8qncMF1e5NcTRSSHYPEXLgdVWkQYpYtL9qBQJ901YT1dlUqbWad6CxE0
tZPzRfVWqkrpvR0vOWlhdONC4O3V2TEVm9Bqo5olQSRtW6EeeEiWcuShDlkh
UwDpLl9WUdZ3oVSdVth7MU0AFfeNW5dedaUY8AkfdnwhgAR1D3yxcnhAefxu
/ExBtACq17yQ8rr6EaVxxtfrkJcAsk5LTDdh8aJYmH+YO3BFAJlaImKWPpDy
/JzkN15WAeRsOG7SmPyMIiPE0avAIIBYsuxW3N89p6DxxYmL1ALo0U2aiLKO
eMqIfxV91Ao/SgmRmaPCkyjyn65hHMP86OnoN0/RoVRKk0JMLgPBjwzA0rKD
UBbFjNbtg/h7ftQuVY/S5d9Q5r/fqFd/x49Emrsy7hhmUwTtjwz7vOFHXe69
XNv1uZRbbxqFd2L5EW+S5lCRbCGFWpQ6ZMWOH0mG7JQsu7yndNHaMr29zY8M
U34LmLwppxRMdPhbWPCjlqDXVtGTHyjXS7K8vl/hR89zMr5dTiIoSFvXJUd9
dz72zyfjJz5TRIZXbP2P8CPuUTnO+je1lEduKTfMhPiR6t414RtyjZQurtOG
yvT8KLwtUOfH6xaKUvasNvdfPsRU2Y5f29NOiVGNOzXTw4cK1Qy+v+X5SZnv
wk58qeVDvDosr3p//aK8TCcfU6jgQzPw63OFhH6K7r2Rwy8L+FDyfl5g/22A
sqNSLsWRsTsfxZdV0XmI8pYxbL9bIh+yvfFIkVZjmHKt/broeAQfmihk16pX
HaWwpSgIXg7gQ8PZWfRt9uOUShsmnio3PnTvYvGxH+2TFFulXo4jDnzop438
9U3HGYoQTQFz0i0+xK6arOR08C+lsdmXjtmED1GH+pD+VP6jPIw33HHW40OH
3a0GpV0XKFKWMutDmrv5KGfObV5dovyU21m8QOFDCptPJG/ar1ACNtvmKo/y
IaWL2zr1JWsUxfqMyYOSfOjZkcR5KoVNynD0o5E4ET6EGATkL89tU7g0ublu
8fMh3c2dyKtHqDDV1RygyMWHVgZ/fHSdo8KSTfqetTPyoayQCfg4mAZr4nCp
SaPhQ6VRD2cUbtFiG584/jls8aLeAtbRtXN0mJE41CIt8KJuqahgj+MMWMDP
LpffM7zISXjorBJgxEqeOLx6O86LKhS25yd1mTCu2bRN7X5epBDXiz9KYsFg
qspBkW5edE3YVuLxD1bMTr/j8lQ7L/I+7cDcKMqOfS2lz3/SwIteB47K/+nl
xNatk38Z1fAiL56BAYZsEiYlfJxJ6uPu/D6Pq8TsyJifp/WNumJeVJ1WSXIi
c2NFR6nDY/N5kYnihNnjf9zY4J/4DxbZvOiPoIpD7i8eDJz5yk2byouEz38y
MW7lw+6s34RtCbzIkirgSesvfiwxd/POy1hedLw5IcpsQQBbJcnW4SG8qH0+
wmbljDAmUV03zxHAi+w8HHUlg0Swy85me/u9eFESF8dX1LkHK+qOePDYhRcp
Hv5lbXphHzYQcvD1OQdexHn64vwndjGME1R9F7rDi17KD4iWdohhd9IWpMtv
8KKzPtd/DLnvxxIuhRoGmfCiDJGWx5PXD2ANDOJ+hoa8qO3xzjXx8+KYhK1B
35I2L8rtXSIxn5XELu2ZY649zYveUjaGswylMN+WQKWYU7xogtXXxsbxIDZw
rPyp/AletGyaKOPxTQbjGNWrpD7Gi1C04oMl0mGM8nxyvPUwL7r4+uLe7huy
WPym8Cn7/bxoT9VXjcrnclj922I7IMqLNPXp5r8YHcWWr+sksgvyouGiu28t
xeQx/VqPxRwOXhRHfZWjv/kY5uXKL+bGzItEjkWUBxQpYPkHC3S06HiRur3e
0LWXihhb+GDG+BoP0jzU+vFWynHsJHzUXrbIg8pzd5JC809gt+e5qALneFDl
L+eyhq/KWJ2B+hXxkV0vjKq9laZgXnszWc1bedC645NFlQaIhT9QDwz+yoNu
X2L7HfFYFXvxfZDmXR0Pqip4xXj2+Cnsg6/IOi3Bg5bP6acL1qhhDb3lzofe
8yAtPRmFzjh1rEvR8N+ldzyIJ+bAw5OOGtjSWOT46zc8KK3/h+9d9dMYneoR
i2/pPCj2eLXIusoZjCuh6fdyCg8qE1S6+hY7i8lpM/48HbfrrvkWpRvnMJuC
x7UTPjzocMBCVp6QLvaQWUiVy4MHpdzsWzpfq4sFmZdVnnzIg16erQ0ed9HD
XvPMvwux50Fe94s3Jf7qY8V3nx4ptuFBnXa6+hbvL2JVdYdyei150OZPG+Gv
QZewgQdWaYdNeJDVsTcW1moG2Ox3OlEDQx70hNuaUU/WENuSTov30OdBFObS
jC//GWFCfb0RLWd4EMvRZjB10Bi7rKrv6aDIg3jVsrxrKk0xi4S59Xg5HsSf
LtxRuWOGOS6EulTJ8CDzU6bdw5nXsYjXX+5y/8eDRnthdjKbOZa8bTGhsocH
Me7tb/zdYI7lGdJYWgjwoF7RmeG68JtYIzNmUsLBg1jP9yhVyVli3eY9P/uY
d+P777a4cdzCxitcLzLQ8yCZ++XXJZZuYfR2RVqGG9yI0YmFF/VbY7BNUnlt
jBuRlI+tdBy+i52XqS0W+8ONpu+Oveq9Zodd8zOX0+rnRkND3ncFE+yxR0ov
JBM7uNHLgBCGaBEH7MnTk6+qW7iRFC614/7NAXs+/lN0upEbHWxt//4k0BEr
SeDiwz5zo6CfegclSU5YzUJ+pGUlN3IPhmZ6A05Ym7YOe3gZN+KlDmf+9t4Z
+7sdSPc7jxvFsy70kv1cMembW/NeCdzISr9o35cwN8y9fU8/jOVG6VbfIter
HmOtaqCBKoIbgQsJHKH0HpjLAc8UL39uZDIYfC7E2AtriEkJhl7cKLY1ciGN
7I2J0H9ypnLjRiPVg5Kprd5Y1QiVttc9buTwbigkw8oX4zUQOw5tuZFBRmnI
LeiHWdep/kd1ixvllkbRP/rPH+PI9Fn1vMqNco4uxivQBWJXrOlee2pyI2Yn
qZt7tUKw3K4DEbgqNwpbOGMc+DAU2z6j4bajwo2kYziuz5SEYekHA/Q8j3Kj
ki5PmyWZCGwlPoOCH+JGBTPXjA1+R2BaLF8kdyS4kfbe21Q3EiKxv5OM2x4i
3OgZaUjqs1Q0pnZVagLw79bDO/pk3WY0Fvf1TMc2mRvpqPy53dEdg1Fyn2R7
MHIj7vsoM6YgDgu6y2roMc+FfpO6fbV6E7BffTKnwAwXcj5iW32ALgmTPa99
eHuMCz3m/qUQcuIF1iEbRuvRx4Uult1iFW5IwSRT8maxLi6kyrDRJhedij3i
/Na91caFzCTWso6ffYnt/ctR4F7PhQ7c8/J525SGOV4/kohVc6GYRRXGuoRX
WE3rhYAtggtF6lCuRjikYzaFESbu77jQ+lOV4HcnM7BSRy5m92QutBK+HHVO
Mxtj/iO/SInnQtIrTyZXLXIwk4sXf29Gc6EjLlSo4GkuRqMQU/L4CRcKrT3K
o8aaj11OL06l+HGhRlNx+TjZAiyLpzNk04MLXfKrEk7pL8DOL/GaP3biQi9G
T3cLXy7CXloq6VDsuRD7tJGLrMg7bLHT4MTmbS40nPdMInrqHZZQ+ozjsRkX
CiGVbxSnl2AjroIVblpcKM8Mo+oOLscEnoKlGA0uhHf1p8mHfsC0M24eeQu5
EOcRruWAZxVYUUfeqwGl3fypDbzeNBPYyFRb39pRLhRWcWRaYw1hArSr/NyH
uZCjq0kvReAT5nH0VKjG/t398yuPlt34jBWesaozFeVCCV8MPEmkKmzYLJTq
gSAX4nHy6d1fW4WdC//hlM3JhbTVlI76qtdgAlM21zg3yWjoqV/0dMoX7BxN
xDOpFTK6qAc620PqMQ/Bku+q82T0rVHs2levBmz49I6G0zgZbdzW8NUJ/Irx
mx3wCvtDRiJvBUIi45swLZezHzL6yciS3m7SqLQZK0yPlu3uIKMsWvTNn6kV
G654bz3fQkb7xq9VjGa2YgLtfWmsX8mI1Z57y0znO+ZBLcUPPpPRNSw/Niin
DdMyrdxJyyOj15xUCzkVnZi786ByZRYZvSnWMKqI+oEVhDI4db4iIz6HeYt1
h58YX4XuOGMCGWWE7TNQ1+rGzrY5/ycWS0YxnFFUS2o92OOJBJOTEWTkFP6N
R+z0L+wP/0jrnQAyUrkd8fKKbR/Gd4SFNcCbjNRr+F6Kh/VjWppHNFIekxHl
Lq/hdPlvrMDpYfl3RzJyo6+wYRIexB5/Z09TMiMj2c9htVFDf7D8cfneC8Zk
lLb639/w18PY0I4h3+3LZFTovefqiP0IdkY2LTjxHBmZDPE1fBAew9w0vtQU
a5KROTpzqHlrDHtrMr3drEpGQvx1H6+Pj2O8IUr3qU6QEYN9cbZu1yR2Ju1q
nuAxMpIuGmM27J/CHpd7jcnLktHcM4ff8rPT2NBY41XLA2TUfteTYejQHPZW
3Uy9kURG7ll1TZEC89gJqXeHN1nJ6KWh9sG+mnmsipWRX5aRjLS/8rC5ui5g
P9reTkRukZDw7Mas199F7HopTXv1KgnRZbjb2JYtYZPxBpVLCyRkSqMUFO+/
jG1f3w6/MklCebnfJb+dWMWC1PUfhIzsxr8H3LghuoZxSWXcIAZIqPJx3E89
tnVMYk5HQewnCfnftaL1otnEzru/6B6vJqEb3DUXo+SoQNf1f1VCH0nIotmh
Xq+BCpira+RqfyAhxYYTyolW1MCFdcajoICEiAvDLM9LaADVHLQeyiEhDt5L
oyWWtCC4LUaPJ5OEXDtT2+RF6EByPOXAgxck9P0u/cyxF/RAyj2CPfs5CTn4
m2jIWzOAouvDy7+iSWh08bik30lGUCcZ2oAHk9C2cCP1kWUmMFfyy47RlYQi
6caqPb6zgUfxR4yUHUnoBMMnjvF+dkDn7qtqe5eEzJKrP20vcQABdRmelpsk
FDDz/YXWSxJIk/TcojIjoadNTFG3KGRwiLV9VN6YhOC2ihO5jwxg26PyOF0S
4vpzRK7/CDdoLPmWVn+OhEqvfvK7PcQNLsX/F7quSULi2b6/DBJ5gPX1RlNT
jIR+P6OTxMX4QMSsIJ2E9G6/gg2ZOPwEgVDb3RlDcRJa9TOztLgnBNJLPv94
so+EuuKGL++3FAbvH99+M8NHQhleFB+W23vAqetE1F4uEkrLFyN/fyAKmtTI
j/XYd+tn2c+ARe0FAyzl50toSSibnVut4N8+0NEreO/bFidyeG6QOBomBsZf
fT4lv8iJXNcqx9KP/AdI8uTxtQFO1CwSwurltx9cP18g/+QDJ1IyqUv2eigB
NtVMh4ULONHFvKKo51ckQbwyW9zb15woXtZzTv2UFGg7YL3WHsGJCn6oncuS
lQb2Qnw5twI4Uejq+ffsx2QAG6nGZM2NE6nO1L+yUD0ENDb2fhK14kT3X8tp
WbvLgqG/zQ6FJpzIR5HnWX/OEeAx6rZfXZ8TWYQeGJ52lAPvv/8MuI1xovB6
bSqOj0eBdNZTnWJuTsR4/6fp/QwFUPcC29Fk5kQsH6I9oaMiuBk9VdC9zYEc
rxjz1GkogSSP0zw7ExzI1EL3wn76E+CE01Jt5G8OtO6RLBL37wTovP3K9UAn
B4rtFOlfGVUGHJd3es5+4kAxul0J/TMqIFsrL7S3hAM5H5R5xkeFgdPwKrDP
4UDuLoLVr0QA8JIpexkTx4GqD1E0D6hAsEBtb/37zu58HcEb2b9OgYgVESFH
cw5E/jR2ui9aDRyaafxKZ8SBtAnYv6yvDm51SRyRVuNAfU1Op0ZHNQDNt46B
yhMc6OkBKKtRqQlSqn2iLshyIPYHVF9fxJ8GXW/7l5wEOdDprMP6NnfPAqf0
0ExGTg702vT04ccWWoCccPJKAh0HYn3E3FRtcQ5o+cdVfpxjR8JJ90x0fXRA
5dXzvix17CgrYp/41z16wEhvU+FFBTuaZ9MfoFTrgSXN7NEjhezo2VD+QKud
PpCVZ9C6nMSONrlOS2t2XwRfJYs3xiLZkSnfn66U55eA9R7zvEeB7Ii24lYl
m9ll8JIJkVId2RH3DSOlgzSGAGzbVslbsyPWU7dUb/42BD0Lgk6119gR7t4b
U1tjBHh+O/+cPMOOosye/zj2xhgElBxOVty7Gzc1O5Q5aAr+rA7PPOJlRxWK
7T4Ti2YAUpKwT6zs6IjJV5HGoOtgvYqlT2uVDZ1rSBRXKL4BDBmqDkXMsiGW
kLjwF3rmoPjsw8edw2woA/9bbLFoDuxax4Svf2dDseJHbtVqWYCv3Cm2r7+w
odnVhMsfty2AlKFBxSTBhp5iD4d/vrcEQ301xs7ZbOhyDsXtOLQCBlMv44N9
2VDkgIlR50sb8E72ykTLQzbEx6Q91xdqC0iOJGXee2zoqnZ6d7fnHdC46tGV
YsKG+tynGis87IAkRUlqRJ8Ngdw+uyMh9sDPc8ZV+iwbUoqTHzLSvQcAgwl/
iSIbOuwm2M3q5AASz3JbrcuwoaYftLzn2R3BamhjKf4fGyrMLHzxPscRFHEr
GzRysKGTljWSpav3gYQYX+zvMVZ0QUHK2KHLBfhaNA8f6GdF0zy/mVlTXcFA
pp+CTQcrMrKt1rpo9wAkyC60L35iReUFG+Xf9z4CKw7Z+0+WsaInMpQYd1o3
cKnkxn3PPFa0SvXbqXrWDXBQWrlYElhRhdfivz197sDWM9D8QgQrEr4+xvJ+
wAPUV4GimABW5MpsrL4y7Ql8zubp7b3PirJI43zqJG+wbBAcoaDNilKPrKof
9/AFFxNUBx6eYkW36sCrbxJ+oKBv9cjHE6zINvJW4UaHH7CxsGo5K86KJksj
+r6fCgBfMkX3PhVmRfZPNRV7aQLBgalOuw4yK/oRu/oFNASCfgd1DrNtFrRf
8OnDgdtPgErJxrX0RRaUG3C2Ikw9GDxfLcqbmGRBJt3XnttLhAB9TzEdp58s
qF2nneszVRj4Erod8qSABfUoK7mfC4kAudsVH7Zes6D+8yZKDOKRIOrewwmH
RBbEfpBr6kRNJDC9tKhpHMCCdvLb5xq5o4F6XaHzNzcW9MFFtz6iJhocPGGf
fsqBBW07zDQkusWAReFJahkTFnR6+Ty3+VYs6AnLlEvRY0Hqp5KCo+rjwMcd
CzPu0yzon2Je9nzCMxD853flxlEWFFszVHnKIB7sy+l0bWJkQToyxiXpsi8A
w57oDLjFjLgkStbrTiaDqXDdzuJ5ZvS74nGFgW4KKHX8Kv+ijxl5r3M2BDSl
gqThoBvkdmZk56Qe63DrJfA20Izwr2dGMb3+5Z/p04D2yc8zd98xo30DTKJ6
l18B+VwPkaGs3bjj/pkF+nTAL0o5Z5DMjAS/LGhXV6aDIeqyLPCEGVlIlb77
jGWABw25NznNmJHHqqNCYvQbYKpiE+V7iRlFFz/rX3TLBmp5kp9XzjIjBpvl
Kzfu5ACOyDTRAQVmdHagjyr8Vh5YpLmuc0maGb3npSocvPcWdDvteVy/lxkJ
2FSa2/vlg3Sj590FLMzobcJkBTZcAIIbLzOJUzGjHFW9+dbHhcCewn08fokJ
GV3bd/aNUBE4uS88xnuACf1UbCAP3noHvo/5XtAvZUL7NWNWGjRLQekVVY+6
HCYk+Ofd+W6OMpD0dTv35O4lFqJUwvWlrwxY5z9k2R/KhLItv3bKRJaD82LH
lZ95M6HzHibvRF0+gGPRi1asrkzoRFxrz5h5Bdh2sa9duMGE9lHG3rBeJsDw
+KFFK0MmNGmkL7tgjECD8eR/vdpMyFH8Rk/j7Y8gBlh61RxnQi6RW9Ifv38C
0gxXVWLZmVC7TLzPyulqgEgu9SdpmZDuscF//+aqgZ5w5OWBVUbkR7ZY9n1R
Ax7IfbGXGWZE2d9d7KVZ6gCrytBmazcjOkrOeZDaUAeSNbaeuLQwoidkkpHD
0y+g1vhY+ucPjChm4ofSqmwDMLI8f9SqgBElV3ZUijA3gmn724gtgxG5tvfD
h5ONgMs/pcswkhE5H+ag+1rdBK7ns7LPWjGizuN78idsW8FCuURC9LXd8THr
JQZrrSCgRlVS+SIjcvfMTLYJ+Q7yul1V/QAj+uOSBsRQG4DDUd8OKjAi5VeI
zGPWDjpm8662HGREO4Hy5PP0HWCddthZiJcRBXBJzGmYd4Jwjh2aTyyMaNTz
voWp4A8gJigUYUnFiM40Lp65/+MHOCOrm10wxYCabk8/MrzZBWKNKvs1qxjQ
Dem5jZrmX0Dq5k/b6TIG1Huo287xQy+ovDu/GpnHgH6ympe1vu0DQz5S3H3P
GZC71bpFYv5v4BKmluoTzoBKQ9kpGqYDgPm56WEpPwYUs+Ezwz8xAOTyYk7f
t2dAoQ3/OkzYhkB1WX6HgCUDursvo0Xg9RAwqGq8gYwZkDdNaGj1qT/A/SfV
Y2ZNBrQvQvqlf9gwaKS+W5AiwoCybRn+WFiOAVO2IEyDiwFJPH2WdFx6HPzj
e9U4yciAdN6sRl9dGgcCh7qHFRfoEW+To8rNlEmQo7To8GucHtnS230v8JgC
QJVzx6ufHkXWvwnabzkNLA00BJsa6JEitZW+6ZlZsHr9eobDR3r0+rhg1QuN
ORBq63aMv4QerZ1ejn4g/hcUeRXqmKfSozD2oMe2x/8Bqpw9Pqsuu+vpbdyK
ilwAl2hP5enepUdGCSkH9h5cBFlXb3Vl3aRH+2tqMsRrF8EFtnzZK7r0qP7f
QuMB1mWQfBf+Kj9Ij+jFoF1V2yqYr7Vg4NpHj3wy2HhmI9eApuiTozZ89Gjd
TCG21GAdzHz7HihES4+OspKKqv9tAIrcTQW3Xjr0y/VKS5zjDogICjRrb6ND
EXMzoiVHqfDhgZxgmQY6tNyXGpKWR4WHRC4O/CqhQ97V5gH2BdR4z7x/GOUp
Hdq5Npv9dZgWlz2X/T7Gnw5t36pgO/OYDvd59e3PtBsd4vjvXNJBAXr84CX+
ky+s6RDPWJFm0jUG/EFJ1uiWKh0SoJrZ/vcfM97E3kw2OEGHrg3Hq6oPMuP7
bv2jvJWlQxLKkR+4X7PgX/hORpsK06FDL89JN2BsON+Dr/jHRVrEzB3Tsv89
J27TOmfDP0WLxtgrVFwvknAkxRNnP0iL7h/mbDvzjYRbdptM7/1Gi45x2hyL
/kbGi0/OPvfKpEUW9b5tiZvcOFM0V03XC1p0ne3lkGIUD24ypTQnF0OLYr6F
anAf4sVpkzw1Br1oUem5wFbyXT5cf4s0r2pMi2YOHr/0UlIQz7isuCdBlxZF
cHLNtw8J4ut5V87Ma9Ki2RX1XxdfCeFppmnJacdokbuaHrlNQQT/9/HYOVp2
WvQ8xWZJNHkv/k3T9HIwDS3iJFVWkc/vw7Obg8zIqzRIYVC9Z6l1H27+q+/+
3j806O2F/6x7hsRwYM7kkdFFg14z1D4WcPwPF56QDzr8jQY10jW/eUe/H+9Y
DkxSKadBmZw9fgEnD+AF7kUZVW935+PPUaDtPYCH0vUVnE2nQTq4KIeVjziu
wSVfa/iUBnUvclg87JfASw/3zty3pEHU66aRgl0H8ahihtV1YxpEU5z5RPC1
NG6ncpTGR5cGTevTHDrzQAaXPBvAF6FCg2REv0lMHz2M07UW7OM/SoNuBf04
XCUgiw8Y/JJOlqBBxqDpfBDDEfy5hRyeS6ZB5rze7T1ucrjTlPHZY4w0SJSK
3q1mSw7XdfS/+GGTGr0eTtOL8j2KM3v1WNWPUaOl5DHlC4ny+KNEv4hhghoN
7iyl5m0r4Ab/5SfYvqNGP8QOsnC/UsTl33Snz2dRo3jU9MBEWwmfKpUtp4qh
Rt/+iq4fenscN2nrGhSxoUajqZ1v1opO4ieu0E6/MqNGv1jpC/N8VHDegcPL
0pepUfP0z1I/Iwr+bcaHRRlSozX5KbIeP8Bx5sPHLvPt7sf5NpPuAsRFIgyx
XlZqpJu9dUfXRRVf5fM5fZOaGin0aLVLbaniBQd+XnWYpkItv4JutPGp4f9B
b7+wKirEMVQ3c9ZdA9+uywnneU+FLKZ3X5D/NPEenR/PE/Oo0MEBuJ+rSROP
viqT9+Y5FWoarFtJlT2D07l2dtbaUaFgT/rwrGPn8JfnmD12LKjQrxSPryJL
53CwD5NQvkqFrD7v02io0MZdG9Jdck9TIZXvrd6GV87jk8JO/NH7qJDoS6U/
b6Z18cC/mR+b+HbXM68wPG2hhx+o/WXFwE6FSD75UYK/9fAPvQH3FuZ3iF+A
TqioXx9P8RYv+pS+Q2hzS2HSTJfxLukwGoXIHWKqcVZyMPEyztWxqJ/pvkOw
7Y2eDzhmgPtJ1CyEGewQd8NEnzHaG+I2X80VrzLtEJH+lgf7BI3xdKdG/2+L
24TplnAnQ6sx3rdH/ofq4DYR0BM2Th1yFde9R+0q9WGbuKU8rDXFeQ1X4k19
v2S7Tezszzd7fug6fg8xMt822iY2k11Fq5Ou42+s7K/0qm8TTOdwygDnDVzk
w+4vzJ5tojqqphjs3MBpzPpUIlq2iD3vuE2r6SxwCpNGKG3lFmFUOFFeHG6B
Oxfm9rpkbRH+H82f4CKW+DjtY/dr3rvj/31h8jx1C/+WJfRR+tgW8XpWLPgS
ssaZ9H04k/duEZouCZ8rrW7jqhsTZmS2LWLdH44G8drgxTrlVKvDm8SzB1eO
IQ9bPGHe8FRt3CZR00dn2htsh3ckfow64btJzM0XbyQb2+PsGpJ/cuw3CaX1
O2p9/Pdwr2fLvlFnNomzNzden1q6h1tSYmvN1jeIYd4fKjLtjnjBKeYOuZEN
IueW5WmZa/fx9TPuQ9StG0SzZ/Pn7cn7+NPLljuvXm8QRBaX9xMuZ7zcTlF5
XHeDOG2xcfp4jCtO5/zmdLnKBpHV+9D+J/4AP++2xyBYYoPIfPDKTe7vA/xP
IP39Q5vrxEkLMatws0c4+8vO3HuZ64SEXpBbwWN33CjzbIVq1DoRiN3UatDz
wNPyiAYu93UCqBoUvjvkiR//8Hq0WH+d+BApH6bzyAu/0e68b21rjTDmMV5N
tvbBc7snZBvH14ixSzKq76Z98OXf17DE9jViTbKx/KqTLx4yrWGMvVkj5Huu
ezSE++El9Hwx3pfWCNvbBUG98wE4FVtwmj6+RpxkkQnSjwvEtbi2C/ZLrxFm
PUzph0EQ/lt0tLl2Z5UYbDxuG5T4BGc+UcrIkrNKgJKTuGxEKH4JSPP9il0l
7g2lGUsYh+HJ6skHcr1WiR+aC03eB8PxY3oBqucNVomByValf11P8Ws2Bm5R
1KvEGauWGouPkXjWvcYnN6dXCC3nm1vLKlH4vAt4rvBzhVAfoTnbWRGFB/pK
lPzIXSFYc/+GN9VG44VJy7NCRitE7Nl2ZjH6OHwzzWZr6tQK4aVcEBWSHIdr
vulnJQ6vEPx3Vay2VJ7hv0rqpMxoV4iz2e55Zr7PcfqWOPNXb5cJlS+PP+09
nYjnMtQd/hm/TFz9Mip1mioJ1wdLqyz+ywSVA+MTaZSEJ+ddfOp4dZk4ZRIz
l3QmGVcKJVWqMi0TE7fKNFqaU/HeajzQeWGJKHq0mMyIv8R9Nuz03/QvEYYm
Vsp7373Ev9k0j5NKlggm5T3HFdLT8Ftng3kHbiwRV/9InKPPTcfZvMsHuHWW
CIMDe3rVlV7jRe/Hc06fWCKeG6eRdqpf49uSp0/lcywRzAv1v5UnM/BnDHT2
HhWLhMYXoYZTFm9wAI6dLMpYJDidInua2bLxYWdz+tHIRUI4q58mvDwblxv5
lKhjvUiMlB5R492Xi9dXu9eL8C4S6d5WLUoH8nG7jdxoXapFQkEuf/nav3yc
51ivqd/UApEfwljXdKMAv552cmnq8wJh+iiPcUSlEF/1WhGrsFsgFs9YGJ0n
v8OT30vMzF5ZIAQngu+shL3D1f9efv+fxgJRN6ULC9iL8Qiz4vPBwguEkGwi
nshXgh8EDm5X6ueJjeOFXU66ZXirc6pm2Lt5wmLq482ysTLcJa+F/Dl5noil
qeJ54/MerxKRzZJynifYTrFozFeX48Ybkx0rYvNEQWuZfJpLJU51TChVhn2e
+EQM7AwcJvAMm7O2Zqv/CDGj5eHQCQKf786k/vLtH7FEXy0Ra/cRD35vIRvn
9o/4EZWtrXDlM14YkqF4xPofkdFUwuLz6TPeZTpOqb/0j+ji4j0tKl2FS9Df
Obd++B9x4KVllxNdNV6ld9/adOAvISLSfIz1Zw0+caDEfqXpL3E+pJyOol+L
k1aXXSLK/xJMUrecJFtrcdPkR/5VUX8Jnid7w2531OFrk95pEhp/ib+Wjpzn
qBrwfaj6zcejfwlrTSf1nagG/HQkfaGR6F/CdIyhY1qqEZe25/LknZsjKPZX
A8tNv+I3mMTK+y7OEaRcEzvuxWa89SQ4bLdnlljsesh2e+o7Ljr4WSV1eYaQ
EpzMor7Yht8J1NBqa5khxrJkqn5WtuFMHdpWSj4zRPlcYp/ts3Ycv3v15fbo
NHHpAdNc6O1OPJT7d77cp2nij96ePbeHO/GecnNkHj9NpP0WGhy78QN3YbD5
VXdumug4YfGQzvIn/jblAe/Tgini/tcHB7XDuvFNjc39n59MEVtZ4HGzaA+u
Ne0pv2A+RTQMth60eteDj54IvGDIO0UoXutZ2D/6Cxdti32y99EkcdsnQuXZ
/X48jO7dVr7aBPGIdl2cbe8QvmlxIeiF4ASxIT72SD9sCL9TO8UVMjdOpPRf
jBPcHsK1Aw5I3UocJ2RPmsbeGPuDszHF6YssjBGtcYzf7/SM4I+t5fuYG8YI
3c29cedMR/Hp+m9WK8ljBJ0bfbzYyCje9ITRvU1rjPjjcPvG4sYYHsr6MDMo
bZR4EVtZwKE7iW/a8sq7PBglyu3HJj1mJvE7TYWVN8+PEnNbQ4oO4VO4dtjk
d7A+QnRwftkr9WsaZ+M02VzUGyH6VpX8mdPm8Mf2qwFDkiOErfcp6m7Zv/h0
Swy5dWuYaJI9/PBj+F+8KaJZIufNMIFfnAqfu/QPD+XC9W5QDxNF8zzrezfn
8U3HX7/O//xDyF4XU6q3XcDvtLveouT9IQbv2bsM9i3g2jEFbvxX/hCWpyX/
JDQs4mx8/2U0FwwRVt6v3qd9WsYfuyC5ioAh4vLLxGItjRV8+odxRZbJEDGt
2naorWkFb3oW3erLNETMnYtcrBhexUMF6TeUrw8S983/DBUqb+CbD1/6SyoN
ErNhM+0sPzfwOz0YiZdtkHBy9vlU7bqJaye6iP8tGyCOfFQsTazewtn2jF/I
4Bwgjt0LWbmnRgUFVOPOinv0ESO8W072t2jhpr3ghdgjfcTi28ahY8208Hdy
0iX6wV4iWk8lYVORDmZsppmNqPUSWyPhEp/Z6aHC+3zn18y/iLc1NITMTwYo
MCbvxlvRQwQJnLOUuMAIN3hLvfzv9BAeuW+UXRoYYdX9yhDLlm7C7t/GYdVa
JnjhSMNL8dgu4kiz7dHPPSxQ3lQ7M1aziyhIOjKWeosV8oW15NKv/iTO033W
kl9ihb2TnWUjxj+J+1kv9iUJsUObjKHm1/t+EJ0VJ7eWAjlhwJ7NNfHcduL3
EzvOW4+5oI22507stXZi2DMnj/UXF9Rxo6Fn4GwnTEf7xN1UuCFPNxNp1KGN
cHipKNZFzQNfxvBKZBz/TuRvHjro/JoX+lU/l+GbaCV+BXc9u8jNB63nhY8G
JLQShp4m5tCXD5qmqj9oWm8hGMqd1m/f5ocP+U3TtQOaiTe1SRJMuoIQOlvk
H5poItjebJrfbBGEDO02H9i0mwh38ucWIT0hGBPu2tpE/kroSSpI1F8VhgX0
kZvaL+oJwbEPSeee7oGjC9WXdIqriVc+et2eFDEY3PtKQ02omrALuVhMHSEG
D9f6Kil7VRGBL9hUqEbEoFOcmoC49mfibxbd89Do/yC9Y0DZ2heC+H74MHs8
7QGoraYZPxJdSTzzlN5TevMAjOFhcPtuVkEo/nLa8qs9AP8r8wdvVt4TNkcb
3l4KF4dg06/WSLKYED06q/9EURL6N6tnqi8UEWlPHXKo0yVhUzLdE7mPhYSx
wedMKx4pWOLDFE96+5a4s3M8XmRDCs6yMWbas78mkoWXbpIHpSEV3ym53qo7
xAVDkFHHdwSe8Ak8csHzIhbQwvxZOOsIFGkazucVe4DR7JN8trxHDibpLVU0
6T3FOnWbcuJK5KBs4/Y+HueXmPapU8Vpi0dhqqTnNUrfK+x5Hotuy2l5yOW/
E2+hkYHFnjxsYJEkD5dwKu4S3hxsvHL2WP/ZY7C/x4tG5moRJns4sOBdqQJ8
xvx5H/70Hfap6HhELa8i1D1BjV+sLsaGtCuE7F0UYVWst5ubTBmmQPfOKo2i
BF/r+ix+3ajAylkp+njfcaj0R/W+0rcqjOq63SstZxXIwrUTqe9cjSmoXtaK
2lCB/bCywE6kBpNk+FqH+VFgQLLSbIZNLaZeN3V+PAmDP67I3OZnrMfaaVdP
5k7jMDtoPPDY23rsPP8sf7wahB5lrzMuXG7AuHaubRyPglCCd99w4KtGzPR8
2HzKMVXo2spjtoo3YxbOsaYfAk9B7Z3v7jxjzZiZTcl394FTcJ/s0yS58G/Y
zU6hk00n1WB9CHOPdW8LZqhzl23/ohoM3e+ZfYfyHdP/ejrp7iMN2Nt/X7yv
qx3zthBcs/l1Bmq6tCnYHurAlgUe7qXSPbv7zXBUfc2zA3P7LRb4tO4s9KPM
mvNKdmLcq/w3Ksu14KEE61Qd5x9Y65Dw/iPl2jDu6Jf8X/U/sKRIsqcL0IFU
DeIfb4v8xO5ZuLqs1erAjpWhPv/qn9gRh7qdjl/n4ePL14QRuRvzrL6iPBup
C0enK6S1Lbuxq3TlU5t9ulDXT+hkz/turKZH74OOjB488O6n0bJZDzYS2LZa
36AHm0j6cbJvf2FC8cwJBXwX4Z4mTXKKVj/Wvl+fqXXxMvRbMpZ7/rwfW0um
FajWNYCTovYXIkf7sfz9PdICbw3ge4dnYb4+v7Gt852+G3cM4RvWRTqFawNY
RazuGblNI6hWqO4tEDuI8Rq89m6yMIHLtd9IvJWDWBTn1iil2wRm9xilkv8M
YuJxX9+YX7gGSXR3P7IcHcLCZ1UoI9AU9hvEbm02DWEVs+l3SkSuwwebIw8H
6YYxzVDprPFT5lCGfI+5X2YYS76mZq0Yag77xdef9+gPY03eQzHhP8yhxgWO
9+2pw9hJhp2f9+1uQq40peVaygi25hUQaptjAXNPBzpmO41i/7VHSahcs4Jm
JmSazMRR7MLFVyEb760gl0Ni5KuqUYxhj6c6LZ81fJiQX5BEGsOOJSZ8WW23
hpozP2fDc8ewarOypVkzGzgYJWV7f3gce9ERtPO54i50nIn3KOaYwMK+iDLE
HLeDdGdYo5ZOTGBnDhmfPVFiByW2Zt67hk1gmUf3+3CW2kMbq3cMj5UmsYqp
s2T9sXtwUQWk+QVNYSaFldZucvehf1x+SW3RFDZacnvczuM+5Pu3r4Ghbwpb
rJlU8Gy+D5UzaP8GHZ3GqlaEztDZO0EPUgMW1jONZUvWN9N9coZMIxe7Yw/N
YuG207f3vXgA4/Ha6R8Gs5gp89FH8dsPoHSCEpWA9yxmzp5VZnvjIdS5ICiZ
0DmLHcwW4z0k8whGlfc7JXvMYQvWWtMRLW6Q44tC0EXrv1hsT+aZfDNPaOA0
Q3Zy/4tFzWt8Ku/yhCliGYkxUX8xif/exBce9IJyj/nzOyv/YkZ5j6fbMryg
/tH1TkPyPyyp6cf68Rxv+Czx436TD/+wsOI9de/6faEfP/FXsOUflpB5335Z
0g86Rn8gfv75h+GDD30kHf2gdkiJ4UX2eSyf5R+1GbM/pHLLCdG6Po/N5ksC
W7UAaG38bOEEwwLWO1Htdno8CF7+EfNpWWgBk57mU8hWfQJP6UeFFR9ZwLLt
1nfEk55AEa0wSbkrC9gJbuyg06Vg2Krse1UydwFb0YpRrGgLgScE7at59Rex
2FhVqiCmp1A89k5E+61FjIc+S6/H6SnkIttci3RbxG58mdR2HnoKp5ksV9he
L2KUvo3x+usRMHXVWIZudRHjejPF/vt0JGTq0oyef7GEpZAONl87Hg2XLqpf
Lyhawub8flSGPYiGQy2qh+2+LGG11nMnHn+IhpVfKF8m/i5hsZYPShNhDLxX
Jr8xoLaMffLaY8VrEAu74kRvtkwsY7nL+1Y9M59BdVfmRcmtZexec1KRxN9n
sMBw0c+LtIJl1/kMhyg/h0ECjRlHj69g5o4m7559ew6VE5wno/1247r7nH9T
J8CEF00ORntXMbfXNLJB4UmQwaOMplB+FfP+Ys327U8SdDRNi2bWXMV2njmI
TSm/gOf2Pij5cGcVC3aV0i0cfwE3U/eviXxYxQwvrOUm6KbAa+mPvAYvrWE4
pLPIEH8JG/0sySet1zDhQ75rNw1fQiVL3bQotzXsTKbP0YQnLyGHhESNWtoa
9iPwZ9/9uZcQZX5nzJhbw9qp86MXPqXBfTlST22C1zE3g0GlQbd0OFT448XC
xw3MRkRH8a5hFsQUS+7NdmxgaeDyZkBKFnz+PlptYmIDU2RWaDs/ngXPf9Sd
6OfexDiTPLhn3N7AiqZGhUarTaxZaKzeJycbxoyhr6mcW5iv+rw98+E8OGfz
IjnxwBbG75+gGOSVB7Vm3RzilLew4pXFxLqOPEi1dII/9OYWlskomB7g+Rbe
pXln7lq2hX37U7l0tD8fau7JXNMx28YaDl0gR18vhC9T/ZvOOG1jSgEq3BER
hXBzv0WK2pNtzPddh8PSp0JYJC2mofxuG6Muu3Bl478iuPdEYsQBxh1MJygB
0kwXwVX9p5Ibb3cwsuzW1N2oYni5pkL6kicVMElPv/Cfwnt46r3YsugTKtBB
11O9efc9lMsN/DwRRQUaQm7cwbPeQ5aYi0aeGVRguceweHtPOUQ3p/yzm6kA
l6iPuR3HByhJKzxIJUINkBWQuEJbCddUHz3Le08NPql/43679xMcVRwwf1BF
DZprvJqs1T7BjoOasmpN1MCxLJTexOoTfEvmqu36TQ3KM4xMpvM/QfPBN/O0
jDQgbPiebJnaZ/jVq1vH+DINOP96wJ/RpQq++HiCjnGeBjTvEFnr9LWwV0jV
IXWDBjAWKZ3lkKuFIi5n+5XpacEpf7vqK8a1MOGQ8fs7ArTg/WEq/Hl+LXwe
73anDdACMS2R5SKTOhh1H3W8CKEFwtzDPlc+f4FBkuqvFcTpwOk3mrIsxY3Q
8ekFTXMjesAwe+2adlIrPFip19FkTg/sPfmPXvnQCgfGL5ofv0sPLkopM/t0
tUKdU0YebD704D9FdV5J3u9Qaul6aWkOPWDdgDHlT7/D38aOEqw79KDr2GuF
zidtUFsilqH4NQP4r/2v982IDihB9NTRLzACZV1/O6auLogecdVS32AB9K/u
s/M/HYCHZOh/BNuygMjJfTxvUgdgwq+VUW4XFnDy4QrTsaIB6ELpY5IIYQGx
AXQfDncOwMPbmdpaJSzgjDKbaJnQIEzyxjqimFlBxgalceDVIHwUZP1nfxEr
+NA8K1mTOwTHT1xdzK1kBVzP+k92Vg5BgwkdeqUvrMCDiY7tR9MQlNc6Jnmm
lxWoXtEbfj09BCdYt23uMLABRgMVfVeZP9DoafR8sTEbeDod+y7r9R+oGIeo
NWnZQVLFxdTg4GE4tJrpJMLODiYGH83IPxuGEVcjx+b52EFhA4lS92oYTu6z
aE6RZgd7TVb25FUOw9Qc5vg1PXbAkENV6zIzDNk+X5LLS2UHEXZnl1u1RuCH
/eCVbzY7OHuL2ZbbYARaBUjyGRezg2unfKjAjRFYdW59g6GeHXj+PfZby3UE
uv5I+XJ9jh1o9KyWgbQRODQ1acoDOMDQzZ0zNgsjMOJ8x/fJ0xygN3WTWnhr
BGKFhPpnPQ7AcbXydCHDKHzuEiFtZ8kB7l3JGQgTHIXnqZWWv4RygHiWy0do
wSgs5/MOc/vFAUb8iErkPQpvPbSh0h/hAFNCVfvLnoxCnt6L96XmOEDmZeXB
qMhRaPdS4konDSc4lic3sJA6Cg8cajpwRJoT8MZSQozQKIxQ5a8cesAJAv0F
/kYt7Jr1VWugDydoHE7RilkbhU87ZUcOhXICc3Ln9Qc7ozD8tiaHawonmFBx
uznOMgbDIp2vs9Zxgrq2Wl3LfWMw9Cq1c0ELJ+Dv/8TzSHzX4mFPLndzgtid
S6P3pHddnl6UMs0JbgXX3aRTGIO1f2/TJDCTwI2YgYpPGmOwpjM/9A4HCfzR
De37c3bXH5b4cO7dOPdnt3GdXft5ywyLkMDiWfJs7OVd3/5SUipGAryE5ytw
Zdfn2eETCRKoohJ9Xm+ya4H4S7JyJHA0u5bB6+aut/r7qRRJQHFixjLv1q6H
DtxuVyYBZOr3reL2GKzOLXB/oEYCW2TPEDf7MVgVucx47gwJXDjeXX/Icdcu
lKg9OiRA3gwbRE67hvUZVQYkkH9c87H/w12LcxyNvUoC+0/tmyp32zXLpQqr
6ySwJ5qGs8V913PxGictSaDzfcTvGs8x+LnjdwubDQlkRk5dSvQeg5/KxY1/
25GArVehlb7vrpNthwvvk0B08jZp0m/XvoV2fg9IwGrijpZ5wK6tV1YN3Eng
y10ejorAXetgvgd9SOCQfYjBYtCu5X3ZNwN2HToqyhG8a/6GZ99CdvPrf2/O
FLLrTY7/XkaQwHdhHtE///fgpdz7sSTwNjtIJzl013UJSpoJJPAKic8qh+06
Z+CTQAoJnL39cKtk1x8jJM5NvSIB15yIh1zhYxA53+kkskiAx2fl+oX/27jI
LCKPBAT/vi+683/jqxPmRSTgSGdmZ/N/HwBOimUk0NI3H33m/2b222asJIF/
bzb3M/7fsw1BPZ9IgJTmuzdjdz3UzsmdV0sCunQcQeL/9/vLLzwbd88D00sz
/939oheJkvotJPC881NW7W4+yGew8EAHCWTY3rs1ups/spKkrHTt5hNzNGns
yRgktO/WNfSRwH+NdOcbdutVefSdbtIQCUQJ3/YK2a1nJd9aj93Ybn84TU7I
7ta7csBvjvsfCej7Xb3Au9ufB29Ps1xYJoHLIK5Mfrd/xx6ziAdvkADW464g
s9vfbP4IYyoGMpgWvxad92gM3hrRd1ZhJe/WLyT4+IMxKPaON8KFRAaaHO2f
kpzH4PPzibXTQmQwc+WJyNru+bskYjoguY8Muohok793xiDn5L4Nc3Ey6D40
S6rePa8B/hly3UfIwGZRgnvDfAw6VxYm1qqTgev0qFbZxTEoF+xUSqVFBk0y
O0shF8bgtOHx7yoXyEDiQW0K5dwYtFioZCi6Qgb9D2hV5U+NQX3peodkOzK4
9ItNyEF2DHKsBod23yeDraR6XqmDY7ChVieT5yEZsIhQair2j0F4o7032JcM
uI0tUx4KjEHZ5/2nXZ+Twan9dhR9qjE4afnSvOgFGZAmxMv+7d4nr49ZuM+k
kUGh7tQnu937RqRlouhmHhk4MFhtUI+OQhaGpT26VWSwV4LWJ6JhFI7eZ12U
mt7dP02xvW3wKExT/cZh8Y8M0pnnDBd2779rnJEHU5bJ4PhEy5rxw1HYkc1n
xkvNBQ7Bj0yNVqOwalCskZqPC8SmJ9fIqI3ClAsnUntwLsCq5Tf73+IIfOSy
bFupzgX2dNOX3JkcgQYvio8nn+UCV7mKS5MGRiDblFzLjYtc4J1/H31B0+74
gIPb47e4wGi0tWjWqxF4iRAyWQnjApzFTOnUOiOQRWaLn6eXC4T9rFHzDx+G
o3oVf5YGuAAlfFt4zHsYfn7wMP/nCBfQSHwVq+A8DB/ULWkmznGBo1bqMtFX
h+HIjVnn/2i5wfTByT0WksPw0/Pf7XLS3KDNeKnAs+IPdGaoeqrzgBtQmo5H
rv8Ygmx8W1PP3LnBuVO/A+brhmC6+IkzQz7cQGRWaqa7dAi2qb+lcg3jBvfs
lrkfxA1BWd8Eh9Q0bjBEd4R57dIQHN1xvLjQxA28D82WnW4ZhEZr+/njxXiA
y7PVw5MfBuDJaf/k4UYe0HlmtgZb64UalXGDF/j5wHHPg44q5zpgulEyLiXC
B76V7TmUeqgD0i29fkElxgeMipwn+Dk6YM3hkiuF0nwgs5eirvq9HaqntH/n
AnzgxL0qOW+jXfuQqjot+IBG4d3wQZs2qH4mOO1qER/geiPceT21FaYPR1Ip
lPGBa1/8Wr39WiGdd7wpWyUfSA0xOF9h3QpryrOEiFo+4DXva/jgaCtUl/kS
JdrNB4aoeC9RglqgOged7+AOHxBK99e81dsM1Trcb1rp8IM7Rl/CbHMboekV
Gv0sfX7QyGx7m8+1ET7qD4AThvxAQk5NlOZUIywaf7rH1pwfWBXPZCd1NcB9
Wy9/2rnyA8Reu3eIqQFui9edc3nJD85Qn9tX7/wFfnDlUPBf4gdZjBR3X+8a
+GMz6r+6dX4w+Xc0zvVSDZz35iczUgmAtzLUUW8la+DB0H2zQSwCoLSvmHfk
WzV8niqfFbpXAPT1H3C4v68aOjcYiMScFQCPOtArltbPUE44he7VCwEQG7du
KfkZwTtrounBaQJgp9X0rtVjBDN/Jqs5ZgqAF21lyvwnEBSNSfZRLRTY/YiZ
kaotICAbezLVQI0AiKzm1buYWQnHt5M2RaYFgKq/hPFm1geYOpSwGHdSEFTj
LbYWm6Ww95NQjAcuCLSPdshx1pZC/pSEY7fUBUGqU//vveGlMPxqgqPieUFw
te6+j4NYKXzcEf+3/YYguNJx+dpX7RJoVPd8mvREEKS3sanRlr6DnNlxw8E/
BYHnYUXWdy0FcLFirONKryDIKF01Ovq6AHY1n6iVGhQEgY8UpejdCmDav57X
dZOCoNz6a2aOZAFUUN5rRbMtCNb7O85+Z86HRvWZEw8PCAGjY9OKIS9yIaVn
tfvMQSEwN3W/uEM/F4pNn23klxUCphVlIxVMuXCSczq75LgQeKEjR3XdJQe6
G8rd+aclBFikbliNGWXDtNH3s9YOQiD7jD+/4sksGLDK/Pu4ixDo0FA7sLia
CW1ZrrYwuAmBUd0tfbX3mVBBdis/3U8IjInOFYSfyIRfnFUdBp4JgQBZPO8z
ngGn6RoXDJEQyPdE7L+s0qHi/l+rmqzCwM6grGFd4CX8sefNQw+SMIisZN2/
8ScVugi4rpfwCoOp5/vj/PNTYSk79+aBfcJgW0bxtcKZVHhiVWuHRlEY/Lkr
9B+xkwxPNn+g/2gqDKg5A+k3OJJgz5eggOWbwuC9J3P82ZJE6FZlwCh7WxjI
l9xbDDFJhJVl80wv7gsDUb+2A8N5CRBLk2ZzCxIGnVmuNTlX4yF0TeA6XiQM
mBhCtCYG4+CAg3W0XZkw6LuDbofGxUGvO0o8GZXCoPbAo0902nHw8402Xt4v
wqBcUOPD3fJYeEqbRXDh127cgjI88yIGaog92ptPLwJCOmOK+UKj4KjwmdT/
BVwDo/zmChw+j8CxaTVNkkCGFhYhHhAcPtu4a/YMD5JAxguyIo0aHD4Otx3R
35SRQEj26SVrLxw+UjgprOWokEBKy1ksJ1kcPvfLFhMG4o1ACh8jXgVeHD6H
iTwwwICNQMpy7I/jYhw+wgQ4JI8gjUBKGn/zn2wcPsXyy45hY4xAS2mkuhiA
HD5RwdE2k/WKQEwH70gKpxw+nuamogxKiEAMW7h66KscPu3rJN7v+IdAzK6B
rMawHD7qk5SkwaiHQExWFBCDuhw+/hxjxScLh0BNpTnX+80cPq8urNK/2oVA
TkOEZe30HD4E3MN/N6ODQA6XTZfL+Rw+jvlZzvtfg0DO6hbJqf4cPq6bXC6M
HYNATpKpLGYIHT5xScAICZuCQE/hzvPeGx0+mKw2QzufgUBQfxmC0EIdPjAw
MsKdlX9AENPis65HHT41dQLj0SZ/QNAmrOWMTB0+6hjMs2C5fkBQzj5JSVYd
PibtmgiA4n1AUB1kEMJpHT4ods6HYkR8QFG7rp6zkB0+RrLKZrZDeUDkljO/
IpYdPkniZm163nhAdnK435GbHT5HZs9qqnp4QJwpwiBwph0+2ShKxjy3d0Dm
l9WiLLwdPszulK+yQHZAenT8pqXnHT7DIu2QQpFzQAxQgccU7R0+JeF/+c1A
c0CfKwbog/IdPgmPJPCD8XJAxOIPKWL9HT7I4n2KYFZyQA5RI6seEx4+OLKA
oHUtcUCiLUqvlz4ePpWQMC3vG25ANAnPzwZEHj41bPqL+5xtQMfkU/B1SR4+
+ov2mu0fbUDsm10xVFQePqbtHGhpK2xANgpxsxBqHj6P1AbdEVhqQMjl9dN/
bx4+CKbAX53naUBbwXr07nQePnZHhI3deGlAgHiENc1/Hj5YdAWnZKBoQMrm
l7eJlR4+ygD5jO4CZ0BcwhzY+JoePnA6V65/n2ZA752h+GegHj4j1q+YmD1m
QBRVqzlGqx4+brQZhEx+ZUBew767AsEePqr0ZzIrEWRA8J5D3HHGHj5vIF2q
aLljQIN6yPzgyx4+bmCa7QRjY0CoMdI9v9YePioYTXFGumJAOw1XXi7cHj6D
B4Aj4mdiQM7o236d4R4+DP83hMkWYkBgxGCfDOcePtTa1e/3xmFA85/lv3vs
Hj4h87bQaHhhQBcbcJM=
          "]]}, 
        Annotation[#, "Charting`Private`Tag$145431#1"]& ], 
       TagBox[{
         Directive[
          Opacity[1.], 
          RGBColor[0.880722, 0.611041, 0.142051], 
          AbsoluteThickness[1.6]], 
         LineBox[CompressedData["
1:eJwUV3c8Ve8ft7m2e69VSMpIshPlnq4yEjKSlaxSvoiSUdkKDQohI2VklJmQ
uM9zjp1Z2SHzkk3IHj+/v87r/fq8P5/nfd6fc57P8xx2cDdxpKOhoYlmoKH5
/3P53TjqOysCe4yjdF9mn6+cEH+RlvpHBP4RNfxpWqxZ2Zer8qhuVASma81c
P9ysVYl9Cdfm+iUCl94ZaNYfu1D54vux1vQ6EahXvxx/qtigUnrvdl/jWxG4
mbexd+eWWaW9zeoKv7EIrClIoVJv/lf5XYhZuqRUGKaRhKXUeKIqKc7znt9u
CMEbTdH3XtgPVZbd2QuSlz4I60QtGI21JSjOETUWtf8EIUMbX2OaoQtFuCST
/9miILzX/YDKVuJK+dEf3m04Iwjp2E5dvCvtRlE5rm/aPywIcXcqFJ1y7lDo
mjoNl5oFYU8Sz/o/Q09KMvOEtmi6IHQrCbjeLR1AaQlhOel3SRC6qpud7noR
RQn8OL2soSsIU209lL2uR1MU21uKmTUF4aObNYHp52IoCYej5V+pCUIzhxcd
QCyW4ogJynw8Kgizah4uizxMoOzuSB/p3RSAr7ksGgy40ylyDwx4lLMFYEqm
YnFU3GdK09yjIJkgATj/jCwixkah3HCoWDhqKQCb2n3DBThqKZ/eXJFM0xKA
Rw3kx2XXGii73Ys2wooC8ED6wWrn9BaKHk9EfKKIABxqNW6qFfxJSdCTbONl
E4Davr+7+Vw6KeOh1Ywxa/zQxmfrGt62l6KIXSNxUvlh9dfRaU/ib4rFteOW
+n38MCGih6+9eogSuLnu+ewHP2S1rHbrNx+htCjH5jEBfuiN87/PXkClLP20
/6b5mR/K77SKKMROUATd5aghH/hhyMp77btZkxQy+84e9o4fJqXRU7DJacrN
D00H9+L4oWdhZrOr7RwlUjvhFCmCH/Lr+uBimBcpJWOOl31D+KFf7J5/YMBf
Sl+QkvvX+/xw5azOQ03+ZQqtCO3zNTd++ADNOzXeuUIpmuoMvXGDHx6jTSk+
P75KsSvNCfppyQ/HDi29Nz+2QeEK9vNFDPnhSNkzcdGsLQrUN/LO1eSHsbXB
mnz2u5R4xYpl+7P88O8BqgulZ49yW+DoXYHT/PDzoOQ5oSIaIERdcwmV44fU
vfef2K7QgZVG+6kz0vwwuiljO12FHjQXNt9cOsoPy8oUwv+KMYCHvu/sbQ/s
+8UoKQOEmYCJPW6Il5cfNkvx/DY4wQyO6dyzbuHa1/dJ+ynQZQG9eB1zNUZ+
yK1rsfIhlxUUrRd1LuzxwZDw/6buLLGB8MEDJlmbfPBHzc3F3AscQOXjvD5h
kQ9eHBucUiZwA84oi6bG6f34+l9+Sg83GPeq1gka54Mat0nKTzN5QKxG/Lm5
Pj5o767wvcSGAFwlabCMLj5oeKOBg0aPCM5zOJOsfvDBJ78slFzO8YKlXpJq
Qx0fVI+8OV1uyg+aYHapP8YHoyYW2sruCIC09zxKypV8kEE09gdbkiAwujN+
Iq2IDxbGHOJX5xcCUmaGuea5fNA6fUnH2VUY7J35KsWZxQd3shQF43+KgALm
yCO+yXyQ+JTjuccfURA2t5qqEM8HM2uMqi+VHAbXOuxEJqP4oJbJZw/0mRhg
f6cseCWMD66iGdekzI4C6uO38WzBfFD2fmwjXl8cUJxZiNW+fLBgve2Zt4EE
cFEZ4JS7ywefXeH1bvWUAueEtCPGXfig+bbm9kjyMXCArgj35iYf9L1vJ/r5
hzRoan3EgLPmg21GrvyCN0+A9M9zwagZH0w/RfJj/iYLHiSa73kZ80Hxg1KS
SsLyQMrx+OaoNh+stsmdxT4oABq9OJ9EDT7ITq2JmPNXBD3yeyuG6nwwR+2D
0cJVJRC23b5AUeCDt2/I4zVPnQQ2o+q378nwwfNGQD7ypAo4+S1r+pgkH4xV
3TqRcPYUoL56OB4vxAcdJPF3Dz1QA3htAv4mPx/8Z5NrQnh/Gmis5yIn8Xyw
+fWbuZcDZ8Bb69+vO5j5oOvzIbe4+who4fSuTafjgxFyYlVOv8+CLYzz790d
XnhBinroxAcysBAnX+Re5oVKnQd60FPnQFhPr/fQHC+Uap4mvGU/D0qf3s0o
mOSFWhLB+sSZ8wA/n76tP8gL/ZIZvULqtQA59cwxoV+88EMF8Lleqw3cTDqv
zHTwwtFf6iyFrTqguYyx8GkjL2zYy74Qw3ARbDq97beo5YWN+jADUdIDUgdP
sUihvDBBBXc90F0fPA50sq8v4YWRP0vuyhAMQbEC7Yu4Ql44tXQhdJFkBEbG
EitufOSFYnN/E65tGgHkQjOBPpUXyugKk0YiTIDr5nVyexIvVPvvSkDF9csg
OW/bNS2OF8pv+mvIaJqCdW7Z+rPPeSHNtVGWl0fMQPGvqPt+3rzQNYmz0vo/
KzD8/Fim3l1eqOPcpP8n8SrgQqp/HnDlhSyaYTzbPdbANX1Z+qs9LwzTX1+U
DrQFSaYR5k+seWFTqGF0racdaGQSf2xuzgu333Yf2VGwBxIuZr//6fNC7NIT
uFrnAEyFF3B1OrzQ91xirk/KdfDoe7hK7DleaH4uRDEk4AYYVvr6UlGVF+bZ
vGQas7kJErcPnnM/wgs1VdqycjKdwbeCEjdEZN/vz3hB2W4XsGpnkMwhyAsd
THwHhYm3gUldwEouJy9U1aopfl3hDoJ8+A/74vb93qJ2ysXcAYXHigwuMvDC
c8vvpJgN7wL2FyNZkxtEePYg+/OVEQ9wmvyw48sKETIUej+pL78H/lvC04Qv
EGFLqh8nQ6InqDfTtBQfJ0JX5wKjWz7eIOhQNpvDDyIkV46+six/CF7c1wx/
1kyEMmfsfE61+4KUnyN0n+uJ0Loxme/5mh+oeCS0SQ+I0PCURr7bzUDQOPDV
S6acCMtvcNL5WQSB3pPmf00/EyEt256gF0Mw+PcnejLzAxG2Gk7MJt4NAQwa
cjfa3hPhfSqzirnSI4BPahlafUeEy0gfMrv9CMjrM/foxBOhV0qQ1khOKHAu
8qubCiFCv/d33j65/RQ8wB3QwAcQIb1b35Fgn2fgicMXyukHRDgjc25VIeI5
yCQufX7uToTRA483PHsiQcntl3IlzkRYwlSvPs/5ElTXy+QOOO7nP+094nMs
Cgzfv5V+wpoIlRZ+Cp8LjgbzPxlEzMyJ8I9sa9WrUzFgRzo9McCECMWSbKxU
/sWAA78Hor5fIMIjiNiHxPBYcEXDJPDuSSL8Yk0JKuRJADeSFjYT5YnQ0fg5
nQFbIvBYjvCuPk6Et0+URIxxJoGozIbbBDEi9Ha8Vx998g14u3tj6owwEX44
puEQYJkC8s3pHG8IEGET+2MZzqdvQROOZF3KSYSBO8sM98NSwS+Hvp7fuP1+
3n22I6SQBiYrfS4zMRLhaeNbCc9H0wCjW/FF8y0CLN6rbe21ygDkdkm1jT8E
yD85PWj8IQtcOl5XcniMAP9E3PxoHJMNrj12kL84SIB/bxGePH+cAx6qpEgm
dxJgOYNE2eGwj+Dpy9MZNd8JUPlPw2GN+FyQMNkjMttEgMZWcwcPf8oDpUl4
PlIVAUpz3wzqYCkEtcuF0Y4UAhTqY7mmeaQItOsbcLz4QoBb30dUHb4VgcXd
cIahfAIMK/587LpEMZC+vrMUlESAa1lT7VTVUuDfITxIjiPAJAaxz91HysCP
80gjTRQBXrn91b5F4AvwPhr4LiiUAC/MdJK8xb6Cxth3z8hBBBgnUHaeS7UC
CDFiXjS+BMi2IC/pbVkJqsdp9IPuEKBpwxlcfhUAvGaHT5FdCNBZlpbtGQ4F
TvUaYjQ3CXApKLswWw4DnNkh64FXCfCXxWEu7+QqYOnEkBmoTYA7V28jhztr
QV7v0aizGgQomdVWE15eB3YvaPnunSFA3justjFZ9eD9sTDjQAUCpFLUXRXT
voG1xCz1szIEWM8u1p5W0AgusjZI7kkQYLf9ROR/DU1gcZp5N0Bo379CLGNS
qBWcvyo1hfATYHLBxYZ3Vm0gvvlC5y4PAVqA0NOFmd+Bet7TjwHM+35Vj+6w
KP0ET26zmQcs4eG3+W3Sf0adoP/38XPIHB7uaoR54U50AdlL+id2/+ChwEMv
zVF8N+iUjaQP+I2HWp3iIvVbPUDyXf48qRcPKwaP273b6wUPudp+7bTj4cnu
lg0Dzj5waJGzyP8bHoan9vGtGQwADzu5ZFINHtINeZ4aC/wNan8Yhu0APPQK
UNJ9AgeB86coa//PeBiQnbDKVjwMyjzwOP+3eGi4JnhVtGgM4MYUV9QT8TBX
zwMbfUQF1pcvD22/wsN5x0JTJ7txQKccW+r3FA/P6E0KyZ78A668L0lVf4yH
5a2TR+VlJ0EOsev5dgAeqvZuX3qgMAUu/eN18PPEwyz50rYoixmQ5qhioO6O
hzZP2AY1/GfBSpeZ6vZ/eDh5X6dvL38OJJW95vSz3Y/bC1a1HlgE4z6Clb4X
8XBh/v686OoSEHiJ/IvVwsPzwVzG/xUvA/2s63IFZDysUf3xctRrBRR35mcM
q+Ah7tjNsQDCKhifaf+9oYCHV5oticrzq0CAfp2fcAIPr19jeYb8XAMBCuci
tI7gYXpoMDH+0wb4dOFWvY0IHsp44dgiCjcB1TaC5r4gHlL/Wmkc+7IF9F50
e37kwkN9lQzvNuoOEJhxvsa1zQMbt7+o2zjQQj26qNdSazywevLEw1scdDBA
sPSnxhIPTFZjFp2CdJCqs6flOckD+RYz7lxSYYD8tkeDIsd44FfmV6ol2wzw
orduRdYgD3xj69Qa38QIP71/Jfurkwf+mHd98defGVIry52WvvNA+bGSP3vX
WaBAx+90tmYe6D0QlPDFBAcDaKX4kSoeeKrT4YabHhu8aEPZS8/ngZmzzJVl
n7mgv9eIGiWHB+JXXjZbe3LDoggmz64MHth57goph7ivq9JokjmJBxqksr14
cAsPddu9xA7H8UAPnZ5UjwME6DeVZH06igeSu9+fF9rfh8b4x3+4hvHAvlxw
NnB/TvPJsbKFBfNA3tPCtuD4/rlZW07rnR8PbPkbX1tKxw+LPB98/enBA037
PIib3wSg30+OdBVbHlgm8PbYf6gQLJxUHDC04oEJ/YdWabqE4eieOd9/V3ig
UYjL1/EVEXhBNv1Zsh4PvM6kdizyoyj01WqoLdHmgVHpOf4H9A7DAuvZ3VaN
/fqs0uTEv4ch73OVezSqPLBCOdPzovEReCH9ar6gEg+MaKa8+ct6FPp9Dfqj
KMsD6R6fqbnXfBSO/mm66niUB36iHyawOkjAAk1bzSbuff25zW9wc8egqtTn
E9ts+/3e1fnGMSwNq9mY+WWZeeBVtfiT7f3HYXd7wVT0Djd8OcSc3z9/AtqV
0XXUrHPDzF7DlAYmOTidaEb5t8wNbz/UnLAjysNdu90XltPcUODeS0xSWwE+
0TS5/3ycGx4+UyZh/EcB4qWy7MEwN8xTFubSeKEIJRYMlA/3cMP54VBX7Xkl
eMk/5ddkDTfsr3vxlWNHBfba/a0+gHJDVwvWsdD2U9BBUytPv4Ib5qtmLSQV
qkJvtrmAoiJuiF+3FCsMPg1pFshOo7nc0OXInyWSzxn4rD3WmJjNDdnoPx59
6qUO3yaqH72fwg2ZJ14tvIxEoJR/FMfHBG44cPrFykL2WVhsR13tf8UN+26m
FUnfJMN6yYjGs8+4Ybl0Tpx+kgZcKO13Y/bhhiwbC5cbtTXhw0Q5CzUPblir
5SigT6sFGfwfabjc5oaSKm4sjtVaUEDzOPH7dW54MDhBX8tSB6ZLBu7Q2HJD
Q3nX5HC5C1CGrWNC0YobmhmWnzDj0IXk9odf44244Xeuw18zhy/CptK29G96
3NCfYQ/53K0HTRPFIja1uaHBFW7dm1360MmuycaGtK8nLWR9ce4SjJoXZJCQ
5oZlDxrtDJqM4YH223Pm4txQOc6g2cHVBL4vrep+KsoN45r4RY4QL8Nyv/8+
zPFxQ7fW+Gu3vUzhOTsQcwjPDRe2v2zYyl2BLed5/Iw5uOFiZdlG28IVOMz6
9VIpPTc0fs/jxhxqDjsHBO+07XDB/DZm6wtWFnAyo+qc4goXfPWqqGpFxRJy
K/JMbgxzwWdPr0XHMV+FdpeKFJ9WcEFu5xdKbzhs4fZ5G+rBIi6oG3DHAHfI
DiaqsccXZHJBmcKpm7sUO9h+1GmjI4oLjnRdz1lkdYDuB/hyb4ZxQUMr8X+2
lQ6QnbvWesOXCwZaG8bd9rgOtbYOYSK3uKD15QO+tv9uwNHF1rufrLkgyWxJ
t6HKEQZM+B7RNOGC4nIb2Z1xN2H5z56w/0hc0CaxkYbOzAlK57w0KCFwQZcZ
pzDps66wPoW0p43bz9cx8VEwvg2vv5op+rXLCfvoLho533aDbwJ0iHtTnPC5
ig7zhsMdqOr5ry56iBMSmIKGHtPehV3/Zfgc7eKEtQ1jcUuZdyHnlb0+XYwT
7hhtlBvR3oMfL+ZHDJRyQtFrmVkl5fegDvkq4p7LCd90j74e8faEQce/pMXG
c8JPJvUdsSzecJnW3WnIlRPiCw9/7H7yAEatCR3wcOCEAjWHj0/7P4Qyc03N
DBacMBIL4abz84U3eyXkpM9zwhTKAaaXsf6Qrq1zmKLKCU1WJJ9+LgyA72pC
YgxlOSHvnujzM12BsLdg8J+nICd8VdFD4ycaDD3fR2Qzc3FCf+vDO5s1wZAn
6bRlEgMnnGRjv+p1OwReDI2noAscMGH7SbtaxyNIuXrpEWs9B5SlWIUHLYZB
C+Nt5ZRKDviLu2FCvykc/tP+OCH3iQOSxWV/MuY9gbKKTBevvOGAoyEo3v7J
M9gsWbL1J5oDHtpLL0l+9Bw6CTvkPwzngDP/VWQsh0fANBbInerBARfap9kv
5r+AyK5LtaITB2zYYpNaa3sJ+5YFPeuucUB6QUrIS/8oSBzy6pm+wAFZTgwZ
y1VEw7DSE29PHuKAoeqGvbMPY+HYOnXuIS8HtFsweCYjGwfJ6m9IGBsH5LQ/
meP2Jw5uVrP+vrjODqmLL37Vub6G5kzVMlHz7LBVw2tEUy0Blug+8OuissOD
JzIsktgToduPPwftfrLDwrU/xYXfkmAz4Z1LZgM7/LrwoenPp2QoZW5WOQ3Y
ocLl0d6J9Ddw9HetlddHdhhFN7F1NuUtNJtJS3z2iB3eWkXTg/zT4GdZy6nv
D9gh7S2cMj1vOuT24FbjvbPPh37nIz6lw6b1gN531uxQgJVLz2ozA0qqq0iN
m7BDnX8pXatZ7+HjwDkfaV12aHHslYCuZSZEmKz5S0+yw6wRpjet37Ngsi7h
1uZxduiPv8tzPTYbrkc0lZ0VY4fyApJVnrY5sJigZtbEyQ5fivkvUnEfocRh
vrihP2wwg/aYzPmyfPjoRiv16CAb5PoSuLdRUgCHsx8rO3eywV2tx6bslEKY
JLvcsYKxweuHLNVklorg2t2PR05/YYOn2n4SeB59gqal9vcC89lgWQp73meB
Ysip/gPPmsQGj6acBm0mn6FLYLiDYRQbdKW3SElY+wy/VSPFsWFscIP2p1BN
WgkM0c03PnSPDbqLnj06w1QGV82eRSnrs0F6o4KUAsGv8HKSxvCDc2zQxSmq
IXn+Kyz6vS6HqrJB7vNlK3ebKqDzjVvfdcXZoAFjRnHlawpsyBY59PIgGyS8
+dXz/imAR2e63Dp52GB0S7imwyMIB+9qctrussKr02udeToYPFO6de39CivU
jyhSY/+JwYT14vypaVbI+E0pvc+mCpoEHjbw7GGFKS0GI6ZPqmFDxO7zp0Ws
8G3ba9+/fHUwb7eyYieTFZKHtkLxPXUw5s6DqbvJrFDz6vdZako9tDFd0bYK
Y4XqzaqiT8nfoGb9J682X1ZYbMwd0CXUCI+pur8/d5cVHpkL9P1G0wRXDk7T
Hrdmhd18a/cLhpthX2S2/DtjVgh3/UVO/G6B6N4NW4IOK5zCIjv+G22Fz8aG
KFsKrFC08aCLJMMPKJrb5dPCzArvWI71WTi2QybhV1nkHRz8SWYO3mHtgDMv
jLpKlnBw0ZD9zpWyDljm0ayY8hsHb3E/ZxgX6YJvqE/seTpwEBWt+PhooAsG
m2lHhX7DwV6XydKM1G6of7pq7vZnHHzow8SpS+qFinkBQqM5OOjTEhFynu8X
5BdR1zN7i4MSvU6NH1Z/wVHaLznIUxzMMKWt+NrWD+835l3nssVBprBDRJux
IWhzxjnmkSkO0hgKakUFDsPz+ZJVa7o4qMVwWkgTPwI5o9NFhpVxMMljp/eb
9ihcobMzMJXGwS2uyrKFyVH4y1PY79shHKw7f08lLmoMvrdI+FXEioNiJm6A
/y8VPmu6wiJOg4NnbF7bm30ch+7qhFOJ/1hgx9j6Rvd/E/C06IvY4GEWKCWR
QHdv+w/8+eeRoUkZCyw+Emyt5z0Dyyw1AupzWWDB97ueNbdm4Zvm3bzT+5tY
xx+pXDP7OehU+ID1SAQL5E9xDx2+vQAvHT6l9jqYBWa+VeopJi9CpVcrt9h8
WODQveVonu+LcNfbvW7ZngVaZqe2I5t/IXVSZuWWOQtkD3URsXm9BButpsUG
9FnggPOQXKXaMoxFHINqT+3XT7XIHXyxAqWZrp6J42CBHgzFB2cC1yDk9v52
mp4FClF3kzUvrEPjg9FXhteZoUnbZJoY/wa8L9/gfpzKDI/CwmSNxk3IdmZ0
+8cvZvhx463d37wt+FZr56n3d2Z4hr/mJn3CNqyzUnpfVcEMH3dfOnw2dBda
OF5SuFXEDOvceZbGw/fgrPt/kD2LGSrYZuR56tKg+NB3vebRzLD91NPpZ/a0
qF0hG8f8LWYYdf+eyGojPbr8VSLp1TVmeG/xjlfOHQY0rFZDUu0yMzzOtFBQ
KsSI5v/y0XiMMEP5jKSayFAmlEyNaTumzAyfhTI5F59jRjvn869+P8YM36Y8
TBlnZEE36aleB3iZoZVNZc7pdzj0BeceHcbKDJdLE0urvFjRw4IHohxpmCGd
KM+Pw5fZ0AuyRh+LZpjgk4LisQtHONA4C8qgdjUTRJfwtY0vuVGp6z0us1+Y
YB2FLvGNIA9Kub20Hp3PBBmIagFt2TzoaIgU4XfCfv5/lfV9P/God+T51JAX
TLDGxvHOzm0CikuwOSH1mAnecgX1XFxEVD4/VueeOxOkFESTUu140ZovhZ0C
jkywx8n0kzsPH2pW3WQPrZjgKeWOpz8b+FD//TGN02aCImkvqra1BNAm2ttF
74SY4KXO0RHOyIOoDfsTkhaeCeoKiAeGuQuhf/kymqaZmeBs/cAFXkthVEDm
F/XkMiMMUE48a37uEJqrsnK3f5IRSp+320MOi6KIBtde0CAjXD/o+8o4UxR1
NNMSbGlkhHVBv579/XoYXbezy7qLMkKe3OIe9KIYGuHiq8RfygiPSLapcQ2L
ocVBnwwcUhnhd7XeLiBwFKXJFQ5Z92aEj7Qm396ul0BN6c/lG91m3L9X7d90
PSTRnKs3e3Ou78dryEljR6RQQ/ZCWUsjRviukH8bxh1D394m9389xggr5l9+
MquUQZfqbjDhRRnhrP3HRJtXJ1BtkacKznyMMCSXshR7Vxada/sZfoCeEdqt
lwm/E5VH1eWvK/sOMMB83jBRI0FFNOpJuG1HOwOMB/0+CamKKHU499nxRgaY
zSOV+vW4Evo8emW4v5QB+o5WbC4bKKN9S6GR6i8ZoJ2Q7eDdOhVUVu9jeWwo
A+zRz11873YKDcloG5v1ZYBvunw5UoVU0WOm/KdTnBjgp+M1JV7hauj90pyJ
HQ0GeH5rSiX0jTrawtHKY6bKAE1EReV+uZNQ0Zt/1QtkGeC3F/dthHQRtIHv
9CubgwzQSYSSwMZMRvnuN59FV+ihbJRpnNmyBur8Y8GZf4YeSrgJcx32OYdC
KWK8+wg9HD+btZmwew51/GU9e6iNHuq6zLWvCWiiJafnE4Ky6aHmibH0mwHa
KMsrfG1vCj0UlP9oFimmg1rPqCzIx9JDPZG78hrNOij9m0CtkSB6KBKs+qxN
Whc12eFe0rCih989FA+JSeijWVdOCicZ0cMYU/LopSV9dDPf8sKSNj10zPBM
PFhrgKbbpL9NV6KHq0PUJrkHhuhfVEmPnoMeHr1+69JAvDHapm1z5RkdPcyw
dYYRoibox9YntjzrdJCGhVppWmCCOvT/vndojA5epLmw+L77Mtq5Gv7mzFc6
2LKwG9l4zQwt8i/Oqi6gg6KCLcdL2MzRCIbfRbrv6aB+aEMqBs1RLbxinflL
OtgtRLTvVrZEy04MzN1zpIMJC1wipo7WaEwJ0/qmFR2UWyzyyyRfQ93OKNCF
GNHBdp3AP9fFbFBJ3TC+qDN0cM01bXxswxZNuCF/No+HDtpeeUiU27NHPWes
dJWY6WA6q08E8tQBNfIIvVyxTQubGM2lTPivo7igvlvf/tBCB3Dt5ubZG+jD
5MdRVEALnWhQt7z6m6iZWGGSy2daaK70UvOk5y1U8cOv90s5tJCWZpi/SsIJ
nSmT/UoTSwtH6yn8Hsn/odbtvSNCzrSwst8s63qDK6pqST+bYUsLc0cXZKTS
bqO8wydWpa/QwgeyvnTHg93QtrkQVjUyLUzvVmA2lL6DnsWdULrCRwtHFA+6
y0l6oEJR5qQBNlrIJZ3+JrHQA13nC9G5TksLTXMmP46fuYcWHe25eneWBjIq
MQZH23miYuTgx5HVNLAjJ8zkxm9vdLc+9wWxnAZKRIivMzzxQfsMuhOS82mg
792XMT6n7qOvrh7P/5BAAzdvcCFWmQ9QBp+urjo3Gjie/+LmDuaHpunhAvZu
0MAFg5qYgnB/FBElSahdpYGzc2eaoi8HoD6N773zdGjgeZlDIV5bgej0QU/+
V6I08JaasGdjQzAavpiNtvDRQJ3/lKZ6NELQo3X9t5g4aOD0c8dPPGgIWjEQ
dmd5aQ/E0Q6yW9Y8Qt8Fixdj7/eA9uti8PJfKNorHUmnHL0HXl+AVy49D0Px
nSsm2f574Cqs0Z46Go4+lqhdjjTbA6aN00L8N56gzs0OJ6+y7AGLdr13UrzP
0feeTaFtK7uAszbywJuW5+hvYcVujZFdQHfIt7nqSQRqdIfWR6piF4jjAxSS
uV6gKryp5f9cdsGBBYThQX4Uegcy4/6z2AVGbvGkQuFo9MMtd8sBzV0g1hAY
iUZFo0IVyGa18C4oPfPYviwwBqWz/X0m6vsO2LLZ9WV/FIuqs2hF0FN2QBtC
i4iyx6Fen/IGvHN2wL9WGrcPCXHoJL2f/7XgHWDmSM32oMSjbTkHUGml/XyR
9KNXFRJRFpMQrreHdsDt/5zeRfcmohpbU7Y87DvgXvKjy+uPktASg68069Rt
8Oaew034JxlNWjI/Vxe/DXqu/GcpOfEW7UxGY1QfbYNqj9rark/vUA4tybFc
921w1jnB7KJGKhr0evVRzIVtwPY2x3JYMA11VI+rs93cAmrnBz4rzKajRedw
nfLjW0D5aXf3C48MdPOC/yjtjy0wHrRT8Xg7A315xXEvI3MLXN5gEE06mIl+
dTupNmm0BZ4+vaYq9TQbZfD6oPP1zBZwD/S2YZDLQS/5Cps9k9gCu41KUzq/
ctCxcMZ7MtubYJxjZ+z+mY8oR1pX3p3sTXCJPJPUqZaPWmTrVmrEbAKQonxL
jakATc8HjXj/TcD3Nv0ETW8Beqoic6LEZBOkiA9NH9IuQu07vEQ3djbAXVUx
33rhYjTv15Rs0+QGEHXXLAhKLkZXh66Rkjs2gFDqzbBHQp/R57NaVqQPG8Cn
Xpr6RaoELWXkiw023QBPZw7Y6LqWoTTsz9JNzm4A769uNz8zfUEv4neLjkhv
gJNjHwyEM7+gQyITrXV762B0QXHPbL4cxamWMbPmroP5dx91jUorUVNEmq8/
bh0gWsS0DA8K+lbz7dG8oHVg7s7U0qEMUCXjMI1LZuvgVif/D61vEL3mbOYb
Q7sOnGVP0/vxV6E5d5qeXp9dA6SLWyZWz6vQJW8kQblnDVTJdjHJ0FWj4Y8k
Srvz1oACzafc5fVq9NOb1fkDFmvgmptPsyJHHbqd7rwzc24NKMp+OP8tqQ7V
/jDIBk6sgVbloNHF4/Vof2m9lC39GsjZmvE2tWxAGb/HO2QUrIKSQ5wnFkcb
0Tym+hM9iavgXm9yu09EE2qC/FtnDV0F//G1thw73Yy+zb/80uPqKpjRI7jf
TW9BVSK4KRosq4A+vlX4zofv6EDN2XCv5X/gNC6v8NWZH2jIlpvJh8F/AHdU
Flt8/wNtc26d5C79B67+E5NzCfyJ3tR9xjts/w8sX6xiFrjSgbIHfx0mGPwD
VWshpZ9/dqDF5ZO5Oqr/gLnRJ8zYuBPdldQ5V8j5D/yHLuoPWHahr5kY3AMq
V4Dte8K0ckwPiiBKp4uzVsDJOaOEaalelOrlwDgRvQKueHSMnqnpReXHsWQD
pxXA/vkPCxN9H/qtxv+bEO8KsI7++CXj0wDqtpX3yohmBcxlslq9vfUbJSoN
2DyeWQYHfXadpg8Ponbpp//NVC2Dy2FKav0ZQ+h60NrhSrdlcPqCYeiu+wj6
tlxibt5yGXg/YLlX8HsE1Vy8Ui6mtQyIj1PgksEoGmVbcunZwWVQ+vVW1z2V
MfQYctfX8tsSIJk4JOCOjaM/vFK1Iz8vgasHxVfY8sdR7/zvPFVvl4B6iMD8
YeUJtFpINkfKawmckjg51Kb3B7Xamu5cO7wE6Nxk3WUyplAapQOpxzmWQNPx
p/SNGtNolrOui+36X5BV8cmCizqNLv3Kpm1o+wuSfSbnZpRm0WflN2Tjff8C
z0LjmLP0C+in51kn5Zz+gmqnM37JJQtor82k+jfTfX53Pc2w8iIqweiqt3ni
LyC/1vzRu7CIVhvfc7IZXgTko+QBtYAldOpoqftayyJIupSgIflnCeVeX/WO
+roIviqJQX2TZdTm7cPQ6phFcFXFo/K23Aq6MR2cLqG1CP6jt5E1ZVpFRWHN
B1RhEZwt2jxnELKK6kQzfrIQWQSafu7FQzRrqLQ7PpB3YQG4pEgXMjKto/Ys
h7/+vrwA9I/y+vQobKI/TiMn3ITnwSuhIOeHQnuoyEjVmdTVObBoMVPW9G0P
dQ3Xutj+fQ4QLeqqLqvTYCyd+rdUQuZAuvG3tqy/NNjZ21fTdidmwVbRZqTk
PTosgjBUKI/NguSwpXMhvXRY31cH6JA4C4jC+s/nz9Jj3kzO/fV6syDq6pPW
o7wMWMG7+7wvi2YAj9yUtkIfI7attX2k6ukMODjT+4RszIRdnA1UXHaYAZyr
/06XNzFhE6rhhua8M0CwMf4wdx0zJtIe9/TQw2nQyDkmX96LwyIZPu8Unp8C
o4YB9mbhnNj2DcMnKYJToPOZi0KXKhfmWjeDf74wCQacnrdJzHNh+mFHpW4m
T4J74u9ZdIu5MXaWeBOh5T9AxetItqMGHvNzUvyNa/wDaIhHDKI+4rHZb223
1t7+Ab9WMnbXeQlYy1Nm//aLf0BOxq284mUCFsH2IPtJ+gTQqWx04mvhxbZd
eBW9708AtbQS+cALfJhryyfK9UsTQFyAyP2kgQ/Tj5z+iWyOg/tR1n6FrfwY
O5f19orxOAiid8vv3RLEIvBnje1pqeAm/8OB57Mi2LZHf/+lnjGQkxdjjCUe
wlw7fG6q54+BBNkFX01xUUw/tsiX33IMnIx4s/SiXxRj5xPLai0aBYyPaSgy
tmKYnzeUrwwbBbnNy1oCdWLYbLdVZY71KDC+OHFC8MQRrOX1qx+PWEbBOOvv
v4/oj2IRgoxbanYjoDFXxFq8WRzbfpAWKqkyAkTLf34ePSeBufaRuHnZR0C+
yzcqG5DA9JO9xRe/DIOlhx8//yiXxNiFJw2zuIaBE614os/3Y5iARryueMBv
gDujsPbssSy27S5oGCf3G/DFDPxYEpbDht6+MWUcGQC74aHechVyWNZ2uu34
+QGw1zXqn+cvjymXF3pl4vrB040m2+kfCpjAH0Vf3so+MLl+ALw/poht8ZYF
hbr2AeGhiNmdR4pY9T3Kc8fvv8Cz40VzOSQlzFCuMU08rhe48A3V59UpY4o2
+tlx2r2AHpetIyVzEuOL/J7HuN4DvqSe7PCPPYkNTHd9GbfqASbcu53dziqY
c9Zoa6ZoN0i5UdshLqeKhQlvb4jndYASfiajFmF1zFk/cC/uWgdAgg48oGaq
Ywa+dIxMXB3gXhbNmxvyJIz4i4V74m47UHpazV2nj2BpsbwSWad+gi59OSei
CRl7XJNwnG/qB4hOlPhrlErGnJYOKoQl/QDxGpn5MwtkzCZV837L5ncQc+Kg
uckrDewBv817/bBWkFHVfCB85hxG9rpRKDPVAmBqpL251nmMqcO5gl2/BYhJ
nZcvTT2Pxb7w+dHC0wxO3J4tUrTWxIoYo7f1U76Bu3pfrGYmtLCJ5RpTg5Ia
IGIV8c3EWBd7NpChdf5ADZi6X3ejrVYXO1H3SEUtqBqU1QcXKp2+iHnGnxcQ
168CJ7lPMf6S1sMYPcK+bDQA0N0Qpn7jqAGmf147cfwVBUjYB0nT5RhgsUQm
35+2laBTHLQ3nLiEiX0JRT6slQO8nvXlmbOGGLL9uM5CsgT0tt8UxlAjLLRV
M1tzuRjUrmYqvGc1xlreMjyVRz8BVxvaWGhmjJWGsCRyFxQA/K/VlzlLxtg8
O3O2O0cm6Lx3qL1T7TJGw3dOfqDaFXCplHr8xplhqiHhcoaBl0mcNcJFLs5m
mFALtZD38H3SodJ7iUEtZtgb43+VLcYvSX8nXn03jTPHZJt2RYleaSQjn8lL
OqctsVTJwGvqvzNIRkJf1z5mW2L40L3EG1pZJBcW8ZEaPivs31kaQilvLumK
qZio7KYVNtgXRHf8ajFJpVJANq7bGnuNqxI9+/IziWtJQPWyyTXMSJX27OWa
EpLqeu/Pje/XsOq4YF/f419I57/l9hz8aYNlGoWsNG9VkixXt7oqvOwwlTGN
eypt1aQvqc81btc4YKz4vWgTrxpSrG92yZbAdWyQTClyE6ol5V5Fchbcr2Nh
b1Xms5zrSIHUk3+FxG5g3ZbH/+Nn/ka6HODXLJbgiH18MhmuVPCN9HVpLsZj
wxEL+JKZZXilkcR93PTSZeubmASvKDU8o4mUFiueOihxC/P5QbRdP9tKMqQx
jKj67oTp7/30J/5pJSnzVpmRkP8wUdmXb+RftJH+GJaPPyj4D/v2HNfnNPCd
9L4ZF38p1hmLOBL40VX9J8nkBLvuQW9XbGDwnvjv3g5SdY4ngVf/Dqbt3a7s
ItNJis4gyE3G3MGKOBQ0NwI7SUp27ZntfXewx+rzDrySXaRvjj8btm/fxWSS
nFINvLpJV2ekZPDpHli8QkNh/7duUrhdpjj7kgdG0yiO/ifUQ7qWHPlL/fw9
rHNt9HdoTQ/JICDkr8nUPczvyrWDkOcXKdlRd7RB0wubmK2U1nf8ReoaK7ef
e+uFGT0+cLqv/BepFt2oc9n0wo5+7rFYte0jSbjnyIaWemMt3CbxsgX9pOG4
118+qt/HhFu0ed5dHCTlMdacmI7xxR7/s5JPSBgkNavWnpfa8cWmRdwNoycG
SeUbTaVdTn5Y+d3XkY9Chkg8WEHVS01/7APbCoPytWHSVE/bsU2OQOz8J81g
gbgR0nlLQXU972Bsta6Nm5cyQtp9ej9h4Usw9rHPIpVnbITEKj7GcWczGONm
uI2yKoySHmhI8XCFhGCDZnE72y2jJApV/gzbm0fY/e3xByMMVJKsedrDMzuh
2HGeO7jB41SSvrWidbtBGDYovpnQZ0Ilkc8OLbq9C8O0DDnLO1KppHdXw6/U
aoVj+HSV1Tr1cdLHMhVpuXdPsDydcI+PnhOkH0n9/S/Dn2O21jx02ckTpBiJ
c8r9U88x/N3k6IzqCVJQpozGVYMI7EFSYdEb7j+kKBb6DUaBSEx7rmf+Rd4f
knfloQQbygtsJEbK5R51kmT/l0lm83A05jGXGFDCOUWy89t8HeEQjTFcYIv5
pzpFEo6iNV3OiMYkdubKfSKnSErfomK0j8Vgzrc+M/mpTJO4rX93nUNeYStn
kPTHT2ZI25fspl+9isNC4wtL64pnSD8ezfL5jcZhfH9FG5l+z5BMvU3jrynG
Y2pZ9ItPFGZJCTs7enxd8VgAdyMpsm+W9Gfo/JMMiQSMZfzyrziZedLQj1Ym
u+0kLPFs3Wy32TzpXb5hKYt1MiadpEIjEDxPCv5sdrKDkowZGApKJnXNk5KO
QLXe4DdYzNdBz7cBC6S9KfapWcG3GGeD8pPLToukgEvv7hhWp2JmnnM8nv6L
JME7ExUdW6nYu8NZybExiyQKbUfR7sk0TN6Pv7CLskji+3GDdCkvDTNR2Owy
5/lLGrS2d9pKTcdeJ6NHrCv+koId/va25r7HHvODRcHvf0lzizmq4gvvMY9X
FaBn7C/J782kvpJSJqb/vNT8MscS6dvqgwMPQCZG45v7/KLdEskW5yDc3peF
OVm9XlZlWiapNE60/1X7gF3pjsVWDyyTvLkemF59+gE7ZxITWSK3TOqPZ/8V
/esDJnQxUlLecpkkP3grzMXvI/ZD7dFVybxl0tdDnXnrzbmYqqB7Da/JCom/
0Mn086sCTDzONarj5gqpc9K+P3axAMPzOF+L9l0h3fMZKbO8VIjNsjiusWeu
kL5YO/joMhVhqetWxxnWV0gO2bfHVxqLMJZe7VdLKf9IWkrTr/NuFWO98SLX
v0+tkgzFfdPO0JZhmj64FcmdVZJu4XvlndNlWJH5yuMg7jXSxRd3Pyl5lWFP
BJqyFE6tkSwub+jTzpRhakle068er5G6rZ4SZAa+YEkpLXctDq2TXgjy2R7t
+opde/8waMR0g1RSqf068CjEmh478px22iD5LEuJF9+GmIqjUXqM7wapXe6k
3s0vEOOUkKg9n75BcvM4+9xUH8Vg9k/mrIUNEptSnKEUgmGiuVIvnZ9tkto9
NXUDH1Zho5+6U5bRLVJYyFibungtRjpZeme+c4t0R7lh6++VWiyh/NX5qakt
krZ/leNqWC12CTWaGiRsk7rt/OZmp2qxypYm5aZb2yQ2GHw+6nMdFvsHNqdy
7ZAitdPW3l9pwLSFszcMbHdJfowLQ2qdTdiV2kpp00AaxFUj0e6C2U/sXPnh
VZGnNIjMeGtUtNdPTD4vvGoqhgYRVLi9uhL7E2ONvWwRmEWDLLaXGuI6f2Lw
+kzox1Ya5HLGRx+7y+2YJP3BERohWmSUZBARZtaBbWg8fJ1fTouEbTkV2rl2
YSmoKgPzEh3CGnzrYT76Cxs4oHE3dYsOcbDkmv078gsT8tYdVGOkRwz+e9l1
kqEPS5KxKncVoEdwkyETXy/0YQmJvq7tCD1Sf8gvPeNnHxZzD3amPKdHoiyd
VQJH+7EnkpqZyuIMSG2y1Iz89m+sIUQf3ybLgKh2eOpoCQ9iTIOmgbdUGZAD
8h2LWsggFhrraJmkx4AoBm49xQUNYiG04Rw0HgxI1ekyrXC6Icy/v9GrGTIg
XOZnaK7TDmMeLw21HSwYkWOnjLoq/w1jxyjGnS0OjIjySfPX7xhHsOHJyw6n
bjMi1yJfpzjzjmAG5ywC2EMYkcFYkFSiPIJJ/bMrK8tlRJy8Z3XYPEawISsP
CbY9RkTk4dubVn9GsPhwzxIvHBOSdM1e5+G/EUy/xPvcMIEJudCtOf2AfhSr
4PC1KZViQmLK6F7xHRrF4rFH8bYmTMjXhhNq5aajmL5EHFNJJhPyNDrBWOnr
KEZ/+XWsSBETIkpdb+Cr288PTBR7WsGEDKbPP2z/MYpJ/kpBbL4zISNh/hU/
/oxidBFZ3iwbTEjjXtmHfsIY9rU8h+EePTNS0drH7ikyht0Z/xjzm4MZyRz2
2xqWGsMGkcKCYjFmhOPYlxwV0j7/75cJa31m5LciNb72+j5fpMKzwYwZYZIN
zl5xHcMk9Ch0ivbMSI0n24d/XmNY7HtMhNmbGaHZPVDhFL7PN280+/SOGTla
cvU7U84YJvm4mXrwIzPieNL8UHHh/npFrR5hJczI2ZOhVOkvY5gea/uLq43M
yJnauIOP6vbrg756xmVmhM/+iV/10Bgm9KajDGwzI+IGKpRb42MYwbcly4uJ
BTEstxcanB7DaNRg2LggC3Iy6+O8+r8xbJX/i3fKERak8+79iqObY9jsauHN
KydYkNhz0lYDu2PYr5I07ToyC6JtSPr+lZmK/XiVpOJ/kQWJd1GgH2KjYvUe
ryROmrIgBLWT39q5qBjFOIJv7hoLspMj/z2WQMWK5UOZMm+xIOLfyhqP8lOx
HK6AVeu7LIhAIYtzyAEq9m7ee4Loy4Iw3BG4ni9MxSLynOofv2BB6uQxWecj
VCzkuX2ZegILIvqg2XlLnIo9cLbKWkljQaQ2g9otpKjYHd3L8Xm5LIi6yT2h
EGkqdlNKP+xGKQuCBK/tectQMWtmLW8hlAVhrpc8eUqWiplMkG52fmNB8h9M
eFbLUbELdSpmEe0sSPif4fsCClTs7Hs5bc0BFuShWMyWqiIVU3kkpbI9zoLk
dGuVH1GiYjIOhyVKFvb9EDjo0ruPxTQO8LlusCCNssw/zZSpmIAogekoPQ5x
te7NfruPOffYVvvZcUhhumpB4T5mHGSYeMWHQzRDijKe7uNtyk6XnigOefDl
wwWZfbyUvFpHL41DFpbu2rzerz/5cKG0UgmH3I8kZTft6xmynMy8R8Ihb1Sl
J+r29XarjsQd18EhFR80hp7IU7EW/r7QMSMckq7hZ07Yf7/q1XavZCscslVQ
Q3Q8QcXKu5odL9/AIcSIf7/9j1OxgpLaK2xuOER0ffzhtWNULPMV0KrxwSEb
0g4l9JJU7I1H2UnfYBxyhUHJ9M5RKhZjXCiu9ByHRMcdEs84TMWeyOfwzsTi
kPHMhaVkESoWwJXGmPEWh9QouD2zOkjFPOcT/1nl4BAlqsvXwf3+u7TGjOOL
cUjGs6pLUkQqZvH8cV1IHQ7pPsI1x8pOxS45+5ee/o5DskTWEjL2vzctXe/M
pV4cAvsP/qWhp2KKzE6hDrP7uKVhjWVjDJOasPM6sIpDhC8MGX9eHsNE6iwd
2/dwyNQ7i8LD82MY2yM9rXMEVmRBo7pHd3QMo3PQPLkpxIro1x03px8Yw9bJ
JPFiCVYkbXbuXFDXGEbdlWUUO82KfPDe66xpGMPgQ3wdrT0r4jJ38KrbhzFM
5jhj9zMXVoTfgK01InUMS+pfmyB4syISKQHTDq/HMG/13ywSz1mRwWaYc/Lx
GHZiN1v/YikronSRn9/Dap9fkHStA2VFTpn8AxcNxzAW20g36yZWxExfB+k7
v78+6hHlNsSKZBhJPBKWGcPeBJM6Y3BsSFYU/onSxijGqig/fpDIhnzUT7ao
mhnF7o+Krb4XYUOOlKemMg6OYqbnWQS+KLEh/lk3nnyqGsXYGDuu9l9jQ/Qp
pmXxoaPYwydOY0eK2RA2NZuUN3sj2KTq1ZU8ChuSoXl379XcCGY2ZcCo0sCG
hGnf9TrXP4IpXlSSvDDAhjyr0WOqKx3Bpth2nV2Z2BHEnInpxq0RzOLlq6US
K3bkTquXiDQYxurPhtEjjuzIk/lc5oysYUx58T6xwZ0doURVhHe9HMa4jG1U
fj1mR3yEPeWd7Pf5+GMPdwrYERtez5aL+/PmZDyk1abnQG76RbgFOw1io+vZ
nkIcHEjG9eQkT5VBLOpq9J8lPg4kmKM2b4V+EJsWvdH6TpoDqT7sXpmS8htL
zcUlbhhzIFrJrTkZzQMYe5WpfH4qB1JsyyGOI/RjozPTNkSEE6GttM4SMu3B
oi51/pzW4URer1p9Wyb2YKRPQLPKmBMhdzNibl3dWIJ3lLSbIydyx0q74vKV
buwSrcpqQwQnUiPkd2TZqAv7yhcc6dvPiXRHUaIsVTuwKA1+yuh9LuSom/SZ
8JRWLIot40d4CBcSPr73s4GzFXvZJTsuE8GFSETU+8QFtmAv/tPm9HnHhaCP
PAKGbZuxyGgvO7Z6LqQKFdi+e7ARq1v8jy4Jx41EKt9Ncw+qxarJ37KqzbiR
3uVkPbcjZRhl+PEC4S83MrXdc/2RaRH5foEOq+EqN3JSr1dYNe0TWcmPVfzZ
Fjey12cZljhXTP7IH2VFw8SD8OvMz+uGlpITLiXXzR7gQQbkNV6XFVaQvSif
kus0eRC9/ovGlV7VZNmEQR2fBB6k3n4qNdW5hTztmOZQnMKDBFm//UTD1ErO
VLrhP5fOg/yqx+f/Sm0lC32fKr6ez4O0C757OdPZRmZl+idsVM2DjB0I4RZL
/kGeuMe2IjXLgxQVLXJjc+3kd4aqqX1n8Yi22efTHoY95Ifeqy4UTTxiXfHz
T0tkD9kspeTUW108ctrIWqK5uYfMPiP/3f4yHtlYO0lXqN1Lfhh2bHfyJh7B
wpJv7Jz6RTYFB6zXIvHI0u62FRNLP1me2iv5KwaP9OMJ4mfI/WQ2ttfLFa/x
iK5Riw7z/X5ytQXheUAaHhk4Pj3iMNFPllthq2AsxSMXMwEzLxwgsx7f4ScO
4BG2ygPdfRaD5AnjyrF/w/t6Tb/cUXs2SK66/6CwZxyPpOVl1olXDpLv1//T
Tl7AI/8YPeMzDw6Rx+3nvcToCUjETOUp5Z4hMpYw1CEvTUDi+KLHiW+Gyclo
yju8HAGRvf3Hg+/TMNl74qrLihIBsUKJd/rrhsknlHvpykkEpCOOj7twfpic
9P2Hwlljwv7/qRp9nzRC9mKqfmlwn4A4Tl6M8/4+Qmbn25l57U9ANE4QUNbR
EfJ7cdULoyEExK/rksuVlRFyu2YBjU8kAWntd/7DITBKln2UdDc1nYAEfnoh
irMeJdfFdLVOZxOQl/q5dIauo2TrdG7pk/kExK1o4+dFv1Hys6qw0cYvBES6
a43nRvIoeWLP4/JyCwHJ0JbzFuoeJftzFRSS2glIuI80gYc6SiYemmJ70kNA
lABjSOXfUfI5xLZWaJSAHFBSn1FgHyO/89M7qb1GQK7fbp3JJI2RVSLCoqO2
9+sfH2G9qDtGbkuumuujJSI27tLm703HyNsVp7Lc2YlIp49Ng6/zGNli4wh/
4mEikvvYPrE8Zoy8wGJ7b0yCiKQPvc3hfjNGDhNI+n5ChojMV9YUH8ocI5ec
4n5SrUJEbt+7f/Z62RhZT0ePyq5ORBJeCbEmwDHyqFkY2VyDiLgNNdk+rh8j
c3tvr8/oEREG94ZLj7vGyNmhp66oGBORC3YepISBMTIS5/EpyIyI7ET32d8Y
GyO7lkz+x2tPRJotXFkkFsfI9LVH6m1vEhGPnO7Zg6tj5KQOG7GPLkREivlB
c9PWGLlxqbMP8SYiUUUSBqZMVLIdHfepp75EZPDGrI0cG5W8zqP3qiOIiDRs
ml+o5aKSXx4OWxAOIyIffkdpEohUsoRClZ7TcyJSJ6QeJSRAJQPydnZxFBH5
Xnf/v+GDVLKp0SmGnTgiMqwywGV7iEqesfWw00kmIhmObrUJYlRyiHs+JTqV
iIwLZTVGilPJgoGTAgOZROScguN1RIpKLnpxxEsil4iY5q10f5SmknXe2vy8
U0REJBZoXDpkqOTB/MQTlaVExKk57la5LJXsBTqfMlYSkd7YA3xW8lQyeyvX
hCFGRD4fu1RVrkD9XwtnGk3l2sbxjiNlCGU/O3t4tgpNp5RQ6XC5hEg0kZKO
N1QanZA6KBkyS1EI2VumbTrUMQ8hdoQMFacyHMPeJFFEB7XL+7xrvR9/a/2v
6X+tda91f7hvTO0x35nwlAb+UzuLOraIcMdYIFfURAOnvqMGeVoi9NoUvYfe
TgOF0DR/I20RlrtxZ007adByMMM2nuKvRdnpnl00ePVQa+lDin+dKz6Y00fV
LzSbCab4ql7dfI+IBhIGUnYrKa683pYrP0r5pZEXcZXKL67ttsVPNOi7weuN
p+rrSY1IuU3TgAg5mOxJ9Xd193RB6hwNzvVZr2VT/VdGLHDo/EGDrdkmTX7U
fOI2OflFkgTYRb3ozqbm11NiVGyXJqC2I68gjvLnqo366bPyBMxbxWeZUf5V
xmsS95UIkI7eS6+i/NVfYf77PElAY9B8xQy1Dx8nG7amKgFqTkdzKtkirMpw
bHRcS0DU1q0+pgwRwkZv1fotBIy+vG7ycCmlvxjcPrONAP37pTORSyh9wZ1r
6/QJWLd5gbSONKXfkfs6wpSA/f9+bHkzL0Sfa6U3qiwIIHXNd73+KsSqGoHm
xAECqlbT+NwvQjQw7Q23OkZAq4JxYeioENFaHpmu1Dwa29b2vBCibxxzfM9l
AmCLh/TGZiHWdK1OuOZNwO1eHVlzAaV3MJjuDyTA/k4OY7RIiIYuFzP5CQSk
T0qtbY0Vov+jq4fe8gg4orShNTxSiLXTIRKy6QR4Wj2eUQ4S4k7vB8dc8gl4
ftgvKvUSxSEvFXUEBEQzPVcF7aPim/95fKqRgDY1KdXnJlS8/Iez91qpfJ2n
Nwz9KkSjmJ+ffntDxQ93qkWvEaJxirZn7TgBLc2B+0TiQTSpjB3Yt5wO7My8
0jbeIKYd4RqsZdNhS19A34G7gyj5JT1pwUo6dd6+0CsIGUTBxiLbR+vpcEo9
iSRcB9GY9+rFMqBDu3hW8ThS7K9Y23mCYj1GtfPbATQ2C0ux+4sOop63F4Zn
+jFNFLVAu4QO1nDCQfZ9P0r6xdvLVdIhNEc5ndXVj4KyTObjp3QIYtXGz1f0
o/EvDdGct3QIho6YPh+K5SUDBubp8GFWLHHwp3406rjm5Gy5HCobFrpLzfTi
ZhZPMjVJGV54T13ZXtiB5+c4aWEpyvC+saXnQXQH8l9zjdz4yhCc8C6RdO1A
zl2uv+EjZdhfH5RnqdGBcku4C/oFysDTTAlKyHqFIz/ui9ljyjDoJD2uk/YS
kwcTpmN3MKD45BA/K6cde2qYd30MGHBXfdD355vtuJyXoHXKmAGmHb0Bni7t
GGmX4KazlwHuexomyjXb8WpH/MQrBwZ0V1ku1nJvwyP198YUQxlw/7Spz1BS
Cypkx4rCXjPgljadF7qqCacr3nXY9jAgfbXbG9mPjfimZfvTtQMMyO+pXtVa
1ogpk13p9aOU/kw+V+lgI2rrqjhL/GBA1mO9mozAZ3jkGf+9pxoTXGQzHOXm
6jFluPTjaVcmGKbcrLu0VIBBs9J92y4zoZ//Q7B5qA7PyVD3bG8m9Bq62m4q
q0Ntje/5aTeY4LA8Y820Qx02eBi69scxwfI/2YGJxbU4Jtk0dbiKCVqtin42
55+gjmr37C5ZFnw8J1vz8n/P0MgsTx9FFvh9XGlxp+4xXla+8rWIYMH46JKm
9x6PsXiJklhtBQvEifnzNj2VuH3WfF5ChwU3wybDVz+swB0t5Qur7Vlg8cON
r+1ehl0NIUH/OrHglBnfSUWjDL1rbRZpnGHBV55B6r33pVhZ8nlxkjsLHOFc
uLZjKeqnrJfzDmFB3cpFJRJHSxCvJCzb9hcLOsULZv5wKsJ+19N3XEpYwC0U
ZCxeU4S+57fSMipZMN1mxiU/FOITh5cE0cCCL7nWQx2XCnGnhQxjqpuqbydW
do4sQJOVXir5C9kgYHr1hbx9hObNthvW2LLBcGbXc+XYP1FGRdV+oT0bJpaV
OX4z/BOb3MZuCR3ZQPbK3kr+mIvmzOtTvPNsmIzYsUTDPBf3nEkrV/ZlQyS9
ereOTA5aLPpkJsNnQ3Tf5NnJ3EyUsyv1Gslhw/Uq9ftuJzLxeZ5fbv1DNhyt
a+5NZWeihQ1NMaCcDScjiyeW3uKjZbru628tbBi5PDH1zTsD9xrdODk+zQYr
l8WHFnqkoXycZVzzHBskXP9Q+741DVtH6Y1ZP9ig7rs8OXouFfdGZ204tZiE
jREKy6J9U3HfQOvUPywSvMRc/bqYFNx/neHfvpOEQx78Z1Pdyaj4arAgz5SE
4+E3Igz4ydi+OncowoKEeypDqsvdk3F/K+zebUOCv855t5NyFJMnFGvPkFAe
2RJeE8bFAxV53ILbJOR1PTWt5iWiKFarelUsCbtssyRD9BLxsltpX1QiCVe0
tbj+XQl4f13tiosZJBS+sp7/iZmAw3GdKRsqSRDzJJ27Mu6h1yVxRvo7Egbs
1jMDv8Sg3H6/Bto4CWe7ZIbZaTHI+0VqJOAzCcmGzjHlVjEoGFRY5/idhLcK
0erfi+6i/AHVHI4SBwxthhJtgu5gykbz/DjgQLvv3Rw16yjUlm5rkzLmgEvT
7a6RpVHYILKa8NjNAd1jSX1h7bdxLPE3TWtrDvxtdW7Ofv9t3CrjWqB4lgM1
ApULcoWR2DQcVxIaw4FiF3m17NXheKyW/WY2gQOaceafGyrC8FPSg1nnZA6c
MNybb3swDGmHcnR35XBAP6Bu07OAULSvq6qQeMIB2d9dK3+bCcYJrlGPaz0H
LG2ObePHBWOA1zNxfzMHbroXThrpBmOm5kv96r85YBITc8HZNwh/XXLYXqOH
AxMOcaeH1YOwdaTbJ2mAAx5Nn4is54F4XHCcJ/eOA6IAC37OpUD8//9HoBJS
YDNKBuJ/Ab7wkss=
          "]]}, 
        Annotation[#, "Charting`Private`Tag$145431#2"]& ], 
       TagBox[{
         Directive[
          Opacity[1.], 
          RGBColor[0.560181, 0.691569, 0.194885], 
          AbsoluteThickness[1.6]], 
         LineBox[CompressedData["
1:eJwUl3c8198Xx+09Pp+PPaOsKCSk8r7vazS+ISOJbCErJGTvlZWs7JVRkRkV
Pu8QiSibCiF8ZJS9Mn5+f70fz8e9r3PPPfe8z71H2MpFz4aCjIzMmYqM7P/f
tdyZ976Lgpj+oRb+x74GnBWNz88jCWKOvnsTnZ6a8HupYmjblCD2KO/0cPaK
Jmx6E3mZ9ZsgpjDVkUW3pAXjv57sLmgTxFR0/3HX/dOGITf7ytubBDF2d6do
FVUd6PHDJ2GxQRDTph08VhepA01In28oVgtitCmnXo5w6ELJw3vfO3IEMcE8
tSAXVA8KhnM2/kkXxJ4tg1fVsXoQz/g+my1FEPvxMdHoxA89uM2JszSNEcQe
bJp1ZfvegB+lq0nLDwWxVrcGMefP+tDSbHOdS1cQ+/BQjdzi5S2oP50zpKwp
iGk57RhEMRnCqw5X3lpeEcTOnc9IEnM1hNKeab6liCAWLiXyfuSiEdyLu0CB
Sh7pbYopn83chmnEAFZbSkHM0uHbpHekGYxVE1+JPhDACulmLR9SmsPAjq99
FTsC2Ofj4jkqwebQdlAodeevALZbTOKQVLGA8kst/HGjAti7KHWFeC1L+JWf
VvJ1rQDGqUWQsU69A2nq5XxdKwWwY4ne3N/n70Bwy6zrVKkAplElOpQJrWH5
k1rnojwBrOPSh1H2ZWsYS2NdkxojgJ0OZjU2M7eFrc8eU92IEMBufF7pqcFs
4R5suMkaLIDVW19J8Dl2Fzr6ErYjPQUwu/2OYpeZu/DacpOyt6UAdktUyDI8
1B6GxC3GKZgIYHgLwsrKH3tYL8n9c8VAAPNZcanYNnaAJ21cgh00BbBcl9oL
8xccId13gY/G545Y54PZFtM9+PGDjzZgFsAUGR8wmYa6wgOL4rxdWgGs6ywN
07l2V6h40LtSRyGADb0yy2Biug+LlE4my2zzY5t1b9nfpN2HYa+GR4R+8WP3
Z6tErTE3qPJU3oryHT/27g61FSvwgF7yFjXva/ix7uQsI9kkD1jZG0PlV86P
pR4Gu4f+9oBCTL+K15/xY6dm8+a+pHvCg6AnCzPx/JjlY5UEa3ov2Ojwx/2T
NT92soiCfEvcFw6UC3KMm/NjHq+fH25G+8LF1eu1a7f5MZ83uH2lv76Q37di
Q1D3SE/xYDahwQ/6xrh6eiD8GHXi8fK1OwHwQtnqw+Oc/Bi3WF2W8b8gqLd8
nFsJz48NKWCOreeCoYP8jbdaTPzYFefI7gX3YJjRWLPtRcGP0WlbywWsBMPd
Lnfvr3/4sB0L2re/10Lgu6VNH792PuyYO9Pxl8fCYc8Zcb7EFj7spZ+6y4pd
OJzzuNVQQuTDHmhl1XLXhEPugzf/+mr4MHutYBzuWgT0YvH2O5nHhyUl9eAm
QyKhksw//yEvPizS4qAXfzwa6jyQElx8wIddrSIEOPpEQ7s3xhi5Cx/2O93b
t7M/GqahjQenbPiwfyalGgWPYuCWtn9gqC4fZhjvc+2QPA7WuR4GyUryYRoJ
X2iH2BKgaLBZj5koH5Zyw9qt/koCTH5CPBYnxIc53RG8IuuXAO9X+2K/Ofkw
I/qnWoOzCfDU+ta/Ako+bHHxPP3JD0/gs4fLnhxjvFjUStWMYHoSJERpf1Qb
4cUOd0OU3gwlwaC0cg63fl7srvhjZJM9GZq9c3r9pYMXM3yvvnQvKRny/ptb
iazjxejkJCQd01JgQsCk0+5jXoz46egH+fAUHsbDRokYXiz2nqRTNFMadM7N
ZbwVwYuJ68W0bNxMgxpNpi9r/I7GFS2cGRfSIA3Fd5KTPS/GraE/aCKYAf3D
+6x+qvJiL8Tlri69zIIOsR8MWzd4sKL+9jnjs/lQ4HURV/QyD9baaWxw1T4f
9vyIHNJe4MHs1xwYW3LzoaKUpv6PCR5Mq2ws2JKlAFJ0DmivfubBTgToKjuv
FsBM2tnLQgU8mOZu/rNXQ4Xwuswn6tksHmzf9irTH44iSHHrZWvpUx4sLnK6
v+tmEbQrdlY9F3c03nxj0H64CMpf2kKue/FgpOI2GjhVDLtC6BT8rvNgOifG
aXS5XsDAl/NrKv/xYA1MH77vWLyAcn1d1bTqPBhhkNlHr/QFTBN+Ipt0ngcr
bZL04lJ9CW2aeE69FOHB4hXFd1i8SuHBvuSJkV1uLEkMPimhKYcy3lp4+RJu
bIjnEhvljyrYckX+2I0CbkyRNrAnna4aGnDynXbL5sZedNatxyhWQ7+auauV
SdyYTzLKG5ZUDTuXQoNOBXFjSxEDRl91a6C1Vf1fESNujNW6k/3UxGuYpiH+
hYORG+vTpx2uufwWSvGyjMrTcGN/O15N+AS9hdjc+u8b5NyYyPSe34v6t3Am
vIU6cYsL45JrbAGy76BckynCMs2FFR9qF+oJ1cMu+eQyGiIXhry8+MqGvRGS
C5LHbDlzYQERt7K4xZvgCKUjXbk9F+Y8ZU9H1GqClb8Hwq2tuTCfOWWLZ+5N
0KL2eVCvERfWcmCrrfihCWKaOp6l6lzY/TK8sdedZujjm2tpzsuFVVz8px1a
2QJXRxCl9jZO7O+npH+n/NtgJ1ZS69/EiUl6pFw4V9YG8wvxZ+UbODF7muhz
4T/aoI7rzOn8Sk5sv+ib/uKFj7CcNu6EbyYn5txIkp/d+wgdFUdZZO5zYtn9
Re1+cZ/gdJLPTCo/JzYSe7o1ZuIzJFxmI9hycWLvPO00Zji7oMp2KVAgcGKy
+/d6/LS6YI7J2NN+Wk7Mjl+R0aahCxqKwmu4NQ4MNse4sWd0w8911BWPOjiw
LsorDxusvsLqbwlefp4cmGNBeWf2414YdKyE0aqHHcsy2HgmnDYIJe/srwZl
sGEciUQPmQ9j0L9fYBymsB3d55v9J0hjsEcNdJAlsGEG7jyTbIzj0FMkMDco
nA3TqJuUmNEbhy0zZJpBrmzYw9HJ8+jUODSyoyoKvMyGldfZ3LA9/Amj7jHe
ClglYP1RtIYM3JPwx5iUKlgiYC7f7xZdOTkJpa9rnj4gEbBr+NA1nwuTcEA6
jjJgjIDFYc/iW0wm4bFllkr/TwTMPTWs+EveJKxzI9D75xCwEksd53yxKTjz
kKfB9xoBCzXmY3MQ/wW5H4ON5EsE7FUEd8SUwi+oWXxHphwSMO39u+c01H/B
6oFXzyYUCdjahYXwRYtfMOCMauylEwSM/vMNGfv0I/2CgynrHh77klxKLUg7
DTUoEp5KbOGxB4yRxiHs0zCAp7ZXZRWPFbCnt/QLT8PpK4eX3Ofw2M5G/IGy
8jSsKkyS/jaAx/Sao76ecJ2G18waDwte4THPcI547oFp6O8xeb7xOR77Q1SW
OzcxDStjadwHn+Gx/1TF59DFacjZoDNHm4HHlLrde1moZuAvrpkepwg8JmLf
k58tNwP9epkLFM3x2KyakrlhzAysmJMb1b6Nx0RH+kQoU2fg1OEtTvubeCxm
kRNJyZuBV6ULojM18Bhh5laTc+0M5IhRfECmhMeORV7PXR2bgeXq5uqdODxm
5F9+jU9yFipJ1JzeY8RjgoMnkX9ys7CFkZZLmhaPUd4TF2m+OAuH+sp/P9nH
YaoTt/470Jw9eg8cxBvN47DKW0GGF5xnYZS6nlfMDA4r6YnRv+w5CwkSxZbE
CRw2xbakci5gFor91ZIXHsZhRXLSnu1xs/C6f/a3uQ84zPvBc7Kc0lk4YrHS
wvseh2WHEeGX6llopX6pTLMeh4WnKUdOvZuFnoxLAZWVOIyCPvpdXfsszElX
FvHKxmGz3RWfGKZm4d/aH860D3HY7VO06Rp4EvRJlzE874bDHJtPnq/kJEEq
/1AVx3s4zDbsruEWHwlyq0uxf72Dw1hNXZtPiZEg7PN5l6qDw5h2r7HJnSfB
ztovBZ80cFg0X3vAc4QE9dOPx+5exmHcj72/kqmSoJ1Fp5kZgsP+yp8cNbhG
ggl/eKjEJHFYmj/LeKoRCfL23Vu6JYrDjt2wK+U1JcHC2uahR0I4TIxMYzLQ
ggTf+tm/WOLEYS26Mrp/bElQ1YKYeIyAw/Kb8u5v2ZNglxreT5cZh02o+7ZP
OpHgBMO767WUOMyXMXjGyI0EB0Z5XL/ss2IdzaSnJHcSnHvWrCq3zoo9p5bR
N3hIgnsO9hyp86yYeXgxrtibBHFy+LmdCVbsdTt365AvCYrsvK03HWbFDO0/
28z5k6BSk0VcczcrFmUQuPQ9kAQtrlfKPapnxR6mGyZYhR7ZUzOb5qtkxXSG
wjK5w0kw/TxTankRK1b3/TPpRQQJKsrUX1HJZMVy3vXc44wiwT4Ru53+hKP1
tqfEzB6RoAsvZ6ltBCu21HrAFBxNgky4VpMdX1YsSbibNzCGBJ9Tu7HE3mfF
DvCFGoaxJHjp37EmwbusmBwWkckUR4JTy933q0xYMc5EUdqsIw6Y9T2hrseK
ud8aj6GJJ0G+0ZODQ1eO+FqjuOYRv+0djrBHWDHek17fnI5Yvz1caU+OFbuK
eOXZHfFK49n5eAlW7IZljx96xPHVk5nCgqyY46GKy8qRfcnnj7Ves7Fi/YzK
3gFH/DEbObxMz4r57XzPmj3y707SQuW3Axbs+Yu50ZNHTPYo3cppnQWbvDmq
fPVoP1kBV9gPf7NgK+7fm1SO9qvkvtH25CcLdjfj9T3Oo3gM2j97KDLIgv3Q
+X31YyQJupnrnnzTyYJ1/3lmqHsUT5abh9//a2LBomwbn70JI8GX117FjtYe
6XFvzuyEkOAVaAxcSlmwPZdWBs5gEpxWoF8mz2fBxNebzrEcnV+Q1Jv85FQW
zKNKvmXSjwQFhG1uiMeyYBjXjdcJPiRYz8lGXR/MghkU7HLzeZHgGrmL3U8n
Foz76mu7lqP8Stji53WzYsHM/IadfrqQ4Kmlzs9UhiyYg1oRx8hRPtqOiMlI
qrFgrYkv402O8pfiy8BEoxIL9iRG2X/OigRzP4QkakuzYNcZT2vpmJPgSPn4
hjvPkT6GMFhziwTdC2NLaFlZsOiIrMqKGySIz7hglEF1FL+5V68jtUnwWnhq
4/u/zFhs9quwrssk2Gh8PZThIzPmErQUU3qWBA119+SzG5gx15ubf6KlSXDj
8stZmSpmTONxifiVkyQoLUdz7WbWET+M9zMQJMF8OgyX58aMbaT9iuqnIUFw
4NgiZ8eMBRJR+ywyEvy+xuPeZsqMpQcaravuzkL2nx7D81eZsbCNoaCTS7Mw
ovZ0jsIxZswqP/eLee8s/LU9veTDwYxB6yjap52zECpnIU2MzNiLCTqFqg+z
cLeFYezaNhNm9KtkNL52Fjr3kPgsepkw3rPHA1afzkKDhfz06FAmbNw9ydbj
1iyskTb6/dWbCbs15dD6+/osxLnhznO4MmEbOSYUapdnYed2wEiuCRN27NCi
pFB+FgIaE65aBSZsmLbOTgJ3VF+FOVN+khixJZWNBN2WGRhq3T0tMs6I3aDL
bhB5OwMnSsLkHQYYMTqHYrafr2ZghvRa/3oTI0Z8ILVAnz4DWZR7CAwZjNjw
XF+hsvMM3DSITpDXZMTY1MWeX2Cfge2xBzGPKhmwyqviNZ3a07DsoKF+v4gB
48fpDWAq0zDR1fv3/UwGTO3Y0NWss9PQTH/98u0IBuxncKAQO9c0XOebJ5cy
YcCa9VSvHoz+gkKlgw+7aBkwhkkNsTXrX9Cro+wOqzk9lqiyKyZ4dwpK0hhf
TGGmw6QWL863qU5AslKBkG1PaizI0I78c90w1KdUfaVzjxo7Vu3yMSN1GD43
th15focaO7Og9drTcxhqM1VIG+lQYx+DDIX0FYdhzj34491Jakw4V7O6rG4I
KsvekfcdpcL+8/fIYakfhF61z2f3VaiwS/+FlF3q7oddzN14AyUqzJTZmIuz
oh8K2a4ol0tTYR52jy7sJvTDds4LSWZ8VFjZssmDA/1+yOn1GX2/Tondu1/A
sjfWB19f+JMWVEKJRWSfml5f64Ur789qUDJTYsabnwKpzvTAL5fNbkZTUGL6
pouLumw98GV3lDl+mwITfyIk7b3wFVr9GHtw7BcFxnHyTMCAx1c4sBmZdfEd
BaYZELh6M+4LrDs9uvTAhgKjcpYPaWrvgj6ZYQnTRHLs+rrB8Q+OHdDgeEWG
Yw05xmxyLE9MqQPKvfhWuPqcHHvHb2L0maoDLtRJvyNLJsf+1N1cHsn5BE36
Rib5Hcgx5D/9QNqhdojSnz57k5Mce4AFU7bqfIRUDwcH25zJMPUyWUdKrw8w
X4M+4NCaDNM1u70fq/0BAiFE7LwxGdZCGXJZR/wDfNhR6Fl2hQxLDLk/GDrc
Auf53LmShMgwJ16brOwLLTA3WLS6qfCQqKzzdTiesRkqcuS93XA8IAYa5ZpU
VhChK0ZLb294QAxu0LdddCLCF3ddjEbVD4jtFiNOqZJEyF8PdlsEDohWoju2
Z0saIYX52MWEr/tE/heScY+KGuCX57zvJc/uE9316Gdt695BG+WUNvPdf8RT
QxTZ1WJ1sFKVfkB25h/RtLnV59liLdy96j9F3vOPWC1+zZm+phY+vmlz+Kzo
HzHO+3GZnEotfOescH5O5x8xmpp5cdHqNWTOHyxzLdklTn+b+ZHQUA0NS/5r
UEncJdoxrP54GlUNC14ROwj+u8QxN+U5RoNqeK6+aPa13i4Rx9FAf361Clr2
ewjt7O8Qw1obYtNkqmAtNWdysP4O8aps+0OSbwUkY4ou0EN3iByR6gjniQp4
jXBQeUJyh9g3YtzG/Lkc/hSc7W473CZ2+o+/1BMoh/RKdbQMpdvEdiPkEfvn
MmjqYOCbSL5NbJJ6vOF37SWk/ppq9ax8kxiiZnlxo6cIltF8PD2cvkl8Nqye
gCYUQT2wsc0Qvkk8vcyTJaFTBHNe3XjsZrxJlE9LSO7rLYSKsbhGFbpNYusm
L2o3+gza/hfNMWG5QeT9wBn4irkAMgW/m2DT2iCGTfzlsB7Kh9Vv50qvKG0Q
lfWiQ58f9c8H4ldUK1g2iB7ep4lDR/32Uxoql4CGdSJTVXpbqVUe/PTB/xM/
xzqxNHqquLg6Gzr/K0vSIVsnzuRslozoZ0P2s6NmYQtrRBrS8y7q7SxoUXBh
Y6F5jTi/u5Tyn0oW3A7aEm5wXiPKH28UhD8z4Elw39fo0yrRGLwdVrySBqPf
Wkun+q4QR3aKyY7XJ8GqmGIFGbsVIqvCTU9XvyQ4Yjan/El/hcgz5/reBk2C
YtROGrunV4h7Io0KaHsibNF9YGc2sUy8z9i6GzH+BO7MBxeIXVompnnVs16Q
TIBC2IcX788sE08Y61Y/W3wMrzyhrjIUXCYSbF6PboQ/hpIuhECOv3+JhQ8S
Xm81xENLOuF3Yzf+EjWt1+wkFeJgzwVw2lngD/Gf0vLKsdvRUHCy+WLe5hKR
8f7dfk3KaOgUeela39cl4kKr5Ir7q0eQbkDzrmLIEpG0Xxj/iuoRRO8Z5x/M
LhKV+twnArFIWJ7rxfG4coFYdjDaUGUaDvcu7Z1ofrRAjEgy8Q3hCIfXFgPl
1qwWiNTfRCYlv4TBWaVI7VscC8Rvz4uQXZUwKNiX8uiYzzyxO+yPqdHZUBhH
VbNfofab+OjfvTCDi8Fwz1o7KpvnN3FaE56r3A2CTm0LhJi/c8QftGQdk/VB
UDNCRMI2c44o+eMu/QckCDLRperxr5GIBey5kt4ZATCW0bskqmCWWJdN8BE+
7gv3HDnkPL1miW+YPORL3/lAp66qxjvXZ4m7wVA4W88HasbN94LdGWKauR/Z
iyhvyMRqsreuO0OMp48k/aHygrEEVNeSfJooVGet3HLBA+65/fhxffgXkbbD
WmVl1h069T+0VX71i8jDbmt+LdkdaiZX+nIZ/SIWfXLIcFp9AJk4jxd3V04R
wyKXx1ga3WAsD/W/8xaTxAkOae7BYFe4550fLq44SZReWPVmQF2h03cEx8E0
Sczxmjhvv+sCNTM9RZffTBCppEYmaredIZPAnHYx6wSRsfkclxLjPcitkvqf
aMAYUW6ntmwoxB7uufBop8iMEe/EWNKxC9nDnzlZ+tSTo8R0jWndV5gdLN4r
MJ9RGyWO3WP/NnV4F8q/rfAoov9B3GEbvjj7xBZqy3Tki6aMEFMJJ6YHlu9A
OTPNkpTLI8TQiWtbS/l3IGfc1zLq7WGi7UlXcxH9O3B0fvDNzO1h4ubJJ3Pf
G6ygQ/FUd5HQEPHW0wgG5jRLGCGwtyNa1k+8minNLkVuDh00Aw9TTPuJ2Vun
1YZCzaCWLwU1DWs/MV/IWl+Pzgyyf6PDzd7vI/KJGPAWcZrC/GQOseJzvUSb
6rou3FVjGPYhTYrzdw+xcIvvdM7IbWi3yncmIqOHmK37gfeLw21olqfu1bX7
lRjoNff8MMkIenOZFWpGdBOlWfSvs+3cgtDDuuLU7y6iUuErG8HUW5Cm36Ge
SbOL6CbAXpsvfwsmxz/s6cJ/JuKZ1Vf3PAxgJfWTPc3sT8S2L5JDfvQ34eza
B32t1x+IRTaPPKNc9GD06LNLarwfiI6UiJj5CT14ui1U8XxQC5HV0yffcEQX
uqeqcYtqNhPvavsYFF7ShdRuEW922onEhAGFz2dP60BNtcvpM0mNRL6ofnHH
fm2YzE7j22veQPS+wsDtdV0bHn8TDl5svSXmHyKFT65dh2AvrM1Q/DWxuysC
T35bE4Z3q5eor1UTOySDn8VOacCuHKpHsu+riN1L5ePzThqwNoQuHVdeTnR1
NQ+mjrwG/zDRlrgwFxGlyl9LUfZchWScqrKjLU7EZyTrk2MVl6BSSKSMduAN
5P76SctavUuQv2u6gkPYCxnqUG0g31KHWbobDV26j5FP76arJtXUoXTngRC7
Rz7i3jJvKv1HFeaJB5oqjz1DvI12pzizVCEh/DDd+lIxMjTsu35NQxVuoGRs
tRylyIDzVnHIKxU4/j2IQsq4GqHdb+IqD4LwKX2zEPq4BuH0WzJ1VYJQR4kc
vfHhNeLvaCdRM4XClpRgX1+pN8gd6xLlY90AFumErH/+14CcvkXffrJRGSr+
Unmg+KUFubJ98z+WPSXIQDh8oufxAdkOrHysFqoEx2FjpTN/K3JcfIw8k0kJ
RuQo/il2aEN6u5kp4kTPwSEjKXsu2k/INL65I9ZFAb6Mmos8W/4J2Vc3Hpmk
UYABb4qKtW92IG/CdWM58uShGIfQdOSzTmRicN5tZ/gsfNjDbr6NdiN22VOZ
YyZyUPOw15+d1I18bBMw16WQg0LSj7Nk478g7hSfftx9cQZ+iqH/bjf6FRE3
ID9huScLY08EvnRS7kWuNw3oP7aXgaPjD0THRvqRlw020tn9kvCyZ5+846kB
pJUjsgPTlISVzGfUdwIHEOEr9dOmn07CMOU/Vhzig4i+ih/7748S8FSGXZ6W
xxAikSiBZ5oQg6ln2it+fBpCTDI1pFYcxSBZh+h7e/5h5PPGcSryXVE4sDU1
Fv5hGJHL2Hrqwy8K/W6a8mH4bwjHHp9yr/cJOLvYIKlp8w251agnTst5AuqE
8V74/vYb8vPZxQ3B18ehSM2w4ab5d+SbpGlg34Yw7MLppUqX/0C6hnzqreOF
oEDXZXzutXHkr0pt2g4vPwzbuC2bljaOnAlMGd15wgfnBV20n8yOI3FP2aZd
Gfng2/tP40JDfiI9bO8o06l54QvGdSp50wnkXl7dVjUHNzQRCkiWDZtAWG28
s//L5YI4BTqR06UTiJhkcg2NFBf0NONXE9uZQMz1VP9+ucoJ1arUg7lTJpHD
IK2ljCx2uNn2BcfROIm80b2ue1eRHb78bpiH/zWJtHQL32DrY4M4qnvvGc5M
IUXmHua/WdjguEHK/l7XFJJPQ+KpyMZDr70Z70mqacRs0jFNgsACpfCu9ONS
04hvV+typA8zHBfdTfuuN40Ibv13qXGGCV7SZnnbnzeNSOcyKN1vZYSEAsXN
NuUZ5NNKAlltPj1sq2sKb7kzgxCHXbzvHKOHXp+vcbyPnkGM0fLuiFw6+HPd
TP7tyAziTqrMPSymhWVXIt1eus8ib89uSMX1UkNzEzxFSeYsQr38xuW1JTUk
3M988qxlFkkUbTXeW6OC3hkVlVk4EsKm+kKnXZAKXl4a/hNfRkIODBlyVWMp
4GSihOOD6Tmk1lqv7lTAIeq2lB7wmuU34nLnQbtf1wFKdZUxcUPpN6J7Rvtv
hOABKra/9PZh3G9EZcnnekD3Hupwt4bGT3EeUZOnZD3Q30X/NYvwEi3mkVX2
PHbh9ztoLH/q6YPoecR1PD7C9dQOWtHrpR/0cx6xGPi1fgO3ja5fBAVhUQuI
mdSzHK9/G2h4akVtW/UCckfqwPOq/wbKuSLUQTO2gNSWU810km+g54spl6PO
LCIkcQpSBWEdDcB1IHHfFxEbnfq+UL1VlG7mxreUU38Q2+hl05GAP2g62rY4
ZPAHifY797izawmVzFAk4w7+gyiETYZmCy6hWto84hmDfxBH4yre5O4FNPHd
uHtOwF/khMnzpByD36gIu07Uz+d/kYGli8nOzXNorXNzplD/XyRv+hsuQmYO
XcTrWfayLSNTrikfL3GQUJZ2+agbdsuIlOJ5qrPUM6iB+xLe3X8Z4dbqvXI3
ahrNFS7OTE5cPqqPL2UsWKZRWT+uisHGZcSlj9nH+vgvVO/M7uAt/ArCeq5b
TNx+Es0Yrzb3EltBAn5GJv0hm0R/xTj+Tru4grzRTpFgzJxA3WdH977ZrCAP
r9jfPV72E32a+f6ESf0KkinqbbTzeRQN4yIu83xdQVLndGd1hUdRt6R64vCv
FaTs7YLUA58fqGZM7a0bzKtIjizwx859R8l8S2OuWawiF8lapvRHh9GlzeeG
dB6rSOWS1UKX1jD63a1Y9OOjVeQ57T7Bo2UIfe2Q/16lZhUh3jsXjqsdRO1u
P11TollDWM/0FxQQ+9GbQ8lNm7xryMVwl7b2y/2oql5i3GuZNeRphtqNzL4+
lP9anLis0RrSOc02T1jtRXvOhxqLl60hPlmUAu+u96DE2iCJmaY1hDk0hObR
8Ff05ZmAjYLBNWRjTjVRiPMrGnbS+7Hg4Roitpp82TmvG1XicfnAobeOvExJ
oCPNdqKiKU4J/bbrSKtl5paVaidKwDuYPvFdRxz8fyJF+R3oIp3NFlPROjJZ
Gxsu4fgJzdu+LUW1vY6oLtyQWBf/iMa5G243M20gRt1Lrfa5bajP8s22QOEN
pDNiS5COtw3Vn9Mx/3dtA8HHf/r+kLsVpRu5nLSavYFoQKOmS0ot6MYNdYvK
6g3kjarcqFB7Mzr1VeW0c/sG4qTOXJ1r2Iw2tiu3/17eQOifYxGaoU2o6xu5
fxNqm0hPSHJE3gIRNT0r+ynHcBMRM9NJsZMlotcqTqeY3NtEDkrkN596N6Ii
JRIyI6mbiLq+Ykk7dwM6kip45+vvTWSuRcKtLfItqv6Qfl18fxPZYHhabrf1
Bq28tR4WhNtC+gKq5hGHN2gUd2fxmXNbyEzmU/3zRnXo+QyP+aSwLURMbrf/
2e3XaLGPhe/i0y1EmMzgLtVUDUow1mC6VLqFkInQ5XI41aDzfMLSm71bSP96
iTlrVDWakd113/DYNnJ919lyaKwSpQl4Q1Elt41YmDKKynpXom5mBUn0l7eR
Ufk3fV2clajGMa/aeqdtpBbLC75QVY7u5Z3Y4a/fRlqFpp6lz5eidsEs0R7d
24j1EM/MqGopOmC5w/tlYhtxZEjhXcx5iZYd/6ocSLuDrGWF6vFavUBNC32C
JvV3kBj+pIxgQgnaGWaDv2C3g/hKNa4uRhSjijY6BYm+OwjXxD+myIMilEVM
rFWtYAcRG28KItsqRLGSXtrivztIkAnrOynGZ6hkVGPaAcUu0hymiJ1+WoCm
2pWcvMW5i5B9EWv/JlqAupz016BDdhGT0k9ba9fyUaFSiccO0bvIo8jRAsQm
F42NYRP6kL2LfOgwU39XmINuOx5U8lXtInVznwkv5rLRnlMDfV3Du8ip8hU0
yD8LDS4P5JQR/YcMYqWf7o6ko3/iHUoilf4h0tKqPT+U0tHbLjeVJjT+Iepm
WCxtdhoqJyt1+4nbP8TkrMq5M65P0amqoey19/8QRz8lsmQ0BUUUal3/DPxD
xjTJv0dUJqNpb5PUfv/+h5iHCvbxiyaj19/r/B5n20Ne3rroMsydhDZ0dcp3
3t1DtrUVF09KPEE5dV7QtvntIafGzpsP1CSgbv2R398/2UOSGGZHvFUTUInv
6kG1DXvIU4XQucGeeDSZhH3OY91HKhc2H/96EYP+dcjOyRTZR775gJu7i9Ho
tT++91PP7yPHdylTVuSjUbINJa7YO/uIeNyDJer+KPQeRY3Vwzf7SECxxeM4
9Qj0U/gTBbeufcRawuqqQ2k4KkLvSndvch+Jsi+rUeUMR7+zni63YjxAOE4E
/QzaCkUvC5TsaJkfIAG4j7SxM8Fofl5411X3A8S0sV8j0z4Y3Tthnav26AD5
Et5ONb8chFZLCl86X3OAaMgUya3SBaHHlDITRGgPkbN8DzjJ3vmhPg1H1zL/
IWIpzxRTs+yLDgFDRd4zhwhPrEpF5WlfNPYSxyir8SFicSGi/aDOG93Weyz+
r/wQKVFNGLxF+RC9MXRvd+PDISLc2CPXZOmJlhtpdi+PHCLj5vQ17q0eqFxl
2PkH5GTgx/x2lW6qOzpXp/LTTooMlC1a0v61c0NTtyuvziqQgXowW/9x9j6q
dkGo+g4kA7pDRFo+u/toDvEgzOwmGbglJxMy5u6K3mxtkNQPJAPdY7flu+zu
oapvhTcFH5EBegZ1RL7ICZUti2z+nUgG2OLrY6NnHVGG5BuGgcVkICy8PDHy
oQOK3VkIf9lNBo5VHJt+8vUuWnpLV9djmAzUlBYGK8jeRdM03vDDySN/zXJ9
ppNtUbezoTWD62SgZ6bY5NDeBhWn5Jsk4ycHioHSf8LhHZR9K6jssyg5iHsV
wzyGWaEUC7MPU2XIQR9fs0wYtEJH+6pZTqmRAx7jMZyLliWaUHBN+ZYDOcj8
/syXg8sc9U+tpD3uTg7Au5DwO+pmqEM0Z/+iPzl4zThWxf/QFFV3m7IPeUIO
6Bof0V5ZNEZ3VHyevnpLDizr2xES3gidVZiw8mohB+p6LuNrtobowMnL0mpd
5CA+SND8XtMttBxPaBv5SQ60WX/sKwQZoFaTL1YpaSnASSZLnVOy+qj2ICv2
BUcBLs9sRLwouoEqd3g8SuelAPfXPQtaBG+gnFUqQjLSFGC5nLvBkU8P/Rz0
Tev2TQpwt2GWWkZZB33rjvKImlOAn9qvU8+naaPFdkXTf+0oQGqk4+wG8Toa
pHPfN9yPAmQKDhV68Wqh8kL0LyqfUYAImlMDlWzXUGF2F3ffVxRAe7pzOMXs
P5SFbhC9/IYCNOQGR6qWX0Xn/uYN/eikAJt/mnQ9ja+g2e+VqGhXKQAtKPlG
P6+OjvKq3M/7RwGydxim399WR/k9/xs/T00J2r646p/5qoZmnLr91ombElxm
e2U826KKpqX7OvUBSpA05MDI0w/R4fXQb45XKYH9CWxH1Bwe1YPYy9R6lOCX
id8L71EUTaHJFlKyoQQlXz+eeSAJ0MQH2EB2DCX4oo2n/0h3Ee378lHlXAol
UH00O2GmdQHFS34t78mhBBJr4b1zqefRhImfUZTVlOAklc4JbSUlNE6LHLEf
oQTp75KTGKsU0K7n9C8ppijBGSoRw24eBZSJisCVtUAJxvdsLRMj5NHo+uMr
Xw4ogaRpy1qj41k0Sly9SF6UCjDsrYgPW55B20M0CV+kqUDy8eqrKyRZlGZc
P/CuEhWo08I7at6XRcOTbYwyNKjAi5r4yJ+8MmgIeSQzmRsV4OxK/mHaJ4W2
mDz2SfelAtkJ5x8fZ5FCyd8+JcmFUwF3dQrzU9qSaJDz82abNCpwdT4NDZ2Q
QP1/dHh8xqgAS4e0ZoayGNqo2Ddl/YkKcJG3Zo3liKJ7T75rH/RSAeckhYU7
1KKoz9WFk2dmqIDWZ43Q9vETqFct03gqIzUw4ZktWX8vjL7BcWjIclCD+dba
J/oqwuimo8DbDkFqMMgUGSX6UQj1OC6duHeGGuhCsO5bcwx1e6x92cqQGti5
BN9u0eRHTzbqDnRZHY2n7lbXuvKhE3M3rM7dowZG0MNDOpMX1VI1DGAKoQbF
ZNHjyxQ8KJXLbaaHsdSge1NeZhzlRuszTTImU6mB9B9vqbQQLlRiw6KurpQa
HDeNvNvOzYn+FL6jLlxHDW6LG12ad+RAU6/b9MU0UQP7ztO78q3sKNVz+z8W
g0f+PL+X9SKUDf15202M8ZAacDtElQpdwKOpke6vPehpwPnBF7Ix1ThU87Wn
6gQbDZj53BJIK4ND65l9zWolaMDS1YW/XndZ0PsX/BePnT2aXygZ6fGQGZW4
G+gTjdAAMH1NpCyeCU1tCk0116MB5e/y+v/2MqBaS+EinSY0gKSksJi8T49S
8UZVy9+lAUFPiOSFMvTo/QexX+j9aICttrcILKZFNcVSaF4X0QCkav6N7wgV
SnnjabJgJQ0w6H+ydl+OCq0PTD/+qJ4GyIaZcbs/oUTFv2UDs6804NgPP1Yq
Mwp0nDqv69M3GpCoVZVy9TM5mixXcPvsNA2gjz1rSoOQoxSxxZ50OzTgnVOM
u+1pMvTd2+dUDyhpQbhvzKnHtw6B68zLxDFmWkAnpiCImhyAcVBRXn2cFnQz
XMt46LcH3q28mTXRpAWu6rPJXIQd4CpY795uQAvu+O+u0FzdBmIajRRylrSg
pmbsuHTYFkgubBKk9TzSt2XL27JsAo3elrL7QbRAZliokM9kA1ActF4YjaYF
eYdVy7oV68D1VodBVS4tKH7HnJVmswbEwz5P872kBVen/uu69WkVjFd2u0W8
pgWkq48cNmRWgQZDX7xxBy3YrJ8xV2ReAWLE7x+p12iBFP0t4d9bS4A/q7+O
uEcLkOHS9hdsS4DNt6vYg4YOfHlg4cCiuAjIzmMRMzx0IPFLWD9l/Dz49jr/
chukAxqURMMX4STQk5Sh6H+NDgi+tpSN7p0FH92SxBT06UDRCxOZyuOzoFo2
nKboLh3o1vYOlhuYBrFldh/D4unAw/VCHJ/rFAiJsaxTTqMDoeYMQ+JTk8Db
4Xbxej4diLZiGrY0nAS2EpoR1rV0QCed0fuXzgQwob3kyf+eDjDlj9yZKPoJ
9GYR24FPdOCHxrNku6pxgBbKXFYfpQO2We/1F8ZGgWKohOLeDB34tkjT5nfw
A5yyEhZ7/ZcOVNou570U/QG4hdhoRCjpQcTDTRWeyG9gNXOzjVKSHgxGRs4o
PxkCcz5/axvO0gN/MHCpYHIQ/DSaK3qA0INf33PlVM4Ngi6u7+G/dOhBB1mQ
/JOVftCy2eeReZseNC5ltW3d7AdvBz/b3LCmB50ck58p3veBoiTipQ8P6UEl
fX+cX04vyHKrU/ANPlpPcHH6OXsvSNStED0bQw/e4OW+r8f3gADWfOpnOfRA
0opmf1LwKzCMCWsLaaMH25yP0nK9P4PrDv61F77Sg5yi53cT8jvBpf88i1ZH
6EEXRcsx8p4OIEdrF261SA/qKNlnctFPQGLWwoN3kx7kPZM77xrUDgTbjGz6
DunBhxDFZar2j4AxVOOSKhsDeCJ7JvaLdRugsFJX2OVnAJVBS8yVDa1gGyKi
1WIMoOH0dd4KrlYwfSBNffwCA/iXATccx1sA5kNoI7dkAKvWvOlzBU3glBT1
ULQjA7j7KLL6E1sTyPixNcvmyQAukDmGYoT3wFN5jE4shgH0/Vz8J0lFBNOL
X3kqUhiAVU+twBB9I9DLbpFUymMARDWr5DauBnD6oETzWi0DUCuJZ7PSeAcy
yjNM+98zgNquzfpY17eAzjzO2aSTAcQvhfVvZr0B0+/dEpx/MgC54OjnGQx1
ICsYGUikZwRP0cwY8rM1gEFOdoaPnRHcvSB/dTemGnhNHd8sFGQE7znH3EPn
q4C+Gh33m7OMIL+isS3+TSVoWduVgIARjIZ127wVrQSyhUvnO64yAnGmzrKQ
MxWAkbrf+IcpI7Ai/QjO4XkFvGrbnKztGEGDw/FDJr4yMGvz1n/JjRHIXROn
pRQtBS0fs3MPIxlBEVrvYq/7AvhE2f06Uc0I2AItXIaoisGckvF6WSMjyDBb
pxJXKwIGv7WoFdsZwfX4OK+DyMIjO2fFr44ygs+BbaJ3RZ6BvF1Rpd5ZRlDN
9fz2Y98CwFLK/d/tFUZw41rHFaeRfPCb8cDBiYYJmKvVOIYV5AGDxmXfDRwT
0F4sS7jDmgdanX7FBvAxAX+ldKsAilyQ1/2pPEGWCbQJO3tGzmYBw8dJq69v
MwHv9/17ttzp4CMaQQlsmEDXyaGyi+fTgPyyF3u7CxPoYKpJKLV8Clh1zRS/
hTEByFG4cPtTCvAj171i9ZgJ1AnOZwvSpID5KjXDhXQmYOgsNxJ+LRl8JJz0
2S9nAr22Z2lMZxOB/Ae+mIh3TOCDiVixBZIICh6wZLG2MgF1XTs6mYwnIGBg
jSj8jQksN3+4b2udABRSMfLLlMxA6o7dIyunWDC1XeLOz8wMlCqwj+H+MSDB
+AlplZMZVK1oqBqnRoN5IevuXElm8HXt5oLoeBRIC9WCnvLM4F9R7c1Cpihw
aVaxRhMwgzf91bdJKpEgr5Q+fUeXGdxCWiwn34eD6yxrjD3GzMDLt6Nchi4c
/HMdDSi2YQY7oRqE+wZhwECxwvqGNzPw1A8VYKYKBUzN+rKv8phBM70YfWNO
EKg/AZ6FvmQG786IlL7AB4G7EeKct18zg/t+f3nMCIGgRWP3H80nZtD7XF9g
hMEfuJT/ch7rZQZXE3Ml3rL5AX5892TND2ZwLt9J7IWIL3g4lNtu8ZcZ2GsK
pLwx9QYi5x9dOLfDDM58Xlk1CPcCfZlur5gpWQBTAss+w+uH4JTlpaR6Thbg
Vvr6RKeoJ5hamDdjByzA8QN36Bv9ByDh+kDv/BUWYKMx5Ede4XZ07xLVm3VZ
gEM6fTfG4gbSPBMknW1YAPv1uHcTY67g8jfvbHUXFtBJWRvwV9MVrF28g+Pz
ZgGrFuGlMcEu4Dq54mZ7LAswD6w8Y+h0D+zdOWafk8oCPDg+8086O4EXH+lG
3fNYACHhvuRnb0dAFfujWfg1C5ByvO9bXmIP3nEGx/n+YAG9zk9as0xsga23
A5neDAtIaI07RZ9pA9hHbzyQ+MsC2O4VS03/tAbO+WJGgxSsgCmKvw/ndwfw
U+G6SplYQbdkrMRenxXosN0BIZysoFSK3+iRjBUQOdUlIiPJCi7k4mW+bFuA
vvjap9TyrKBoxozylI0FCFzJYRhFWMFbnht//5aZg+9195ejdFlBw7llbqd4
U5CgwtU45cUK8A+P35WqNwIJjM96IkNYwSPjq8V5Y4bg8aD0zKlYVvAmSvaC
IZ0hiLe/zPIwlxU8Md2hyHMzAPFn+47zv2AFUqXURGLVTRC/b3quuZoVxHvf
fKu0pQ/innhYMH5kBfN/65fdk2+AWGNyj8qvrEC44dWT3gU9ECsa9+jmN1Zg
UwmFW64e8bvC6txFVmAhnLhVTNAFbcv2FBn0OLD3s8sm/oMWaB2siHViwYGd
j/kMZC2aoLV+gxNlw4EvWPMJ8g4N0BoWLDXNjwOeSTQfU/7+B1rt22vrhHGA
feI9eT7LEV9nho/EcEBCLGdVUuEqaOVO15eWxYG+qjKs+ell0Lo/Pk6mgAPq
mvd3DfovgdYpEfv+8zhQX+Ed68txCXwoq/T3UsOBiGtJDGllaqAFfipuMcCB
Ghq742FCKqBFlOVMijEOUA7vpy9GQ9DCoN9w1wIHCtgMXV+vo6B54OdXJgcc
aG6W8T//FQFN70Rv/3TGgYsB5+dVOpVBU47jdNWDo/0KPKvCf7kImuy2tg38
cWCcvS5s4s950KSFhJ4MwQEp1XVBPcYjlgtl3os48o+flsFVRgk07bEcz0/A
gfvXzkaUxymC9wliGgvPcKAN5VtKyzwLMA+nQeJzHPD3+izV9EcOYLerzRNe
4cDn6e3klitHLALcFd7gABnj9e5EhjMAow87oG3EAX6zt0/J3WUB9qcj6nsT
Dli+c+vlbZMB2Nub2YGdOODdo+yWnXUaYNmZ4npfceDe+DdBq9RTAAuZrBIZ
wAFZrh5q9nQpQNS897FjDAeOHXzF496eBI0TYX/ZVnCAi3XXrkhfDHiVX2HQ
3sQBQ5feLh9/UXDWj0E0+h8OFJVKfr5aLgJeciXcJqPBg3mdO2MlYieA7Yye
x0VGPHBiqD9Rdu84EK7hSPDE4YGS2/0LjxuEQdr1zLZFXjzosjWQWHMQAvr8
ZhPiQnjw+fx02frTY4B1XuiflSgeICGfa77ZCIKI8GLZbzJ4YPxIoMnlBD/w
aKzKbFPHg3anu82ZvNxANtq9juwaHkjnUiXiZbnA4q1zvRe18QCfI2h0/Ton
sF5rpKk2woOblvITA8/YgVBzoPCSGR6kG3YyhnxnAz/iVZUlrPGgjvToayM3
G9CT/HQ/xxkPlLP4FZte4gHLdnTstwd4oCei+pH8AAc62rRK2L2P9BofM1pu
4QC07B+NDsUDsiepJ7MusgDptPErD9Pw4CS/34/qH/Rg3ibfqjobD8YU6/HP
xo7etWet/ZcK8GD826+W079pAf/X39V3XuGBSpgY73M+GjCSVdadU40HVYPv
m+ZVqEGSg8vctzd4MOD1ufie61HfS7MhoNOCB7o8bZv/pinAx/43SjHteFDE
LmDlJkkBgvN9bnzswoML741/HHiSg21lskfKw3jwJbL0uJYIGZh9wLgusYgH
Dc9Mx4ef/EMKVL6wWK/gQe/Y0+O3g3YRU9YnJ3M38UDVvwfR8t5BBl5ymnOQ
E4CMhfD4VtQWkuD1zVuHhgBEBxj9VnI2EY3LWckxjARALdA4/pO4gbRMCneS
cxLAuwXWp+oc60hAxfS0Mh8BnF4pLuDSWkPO+5ccPhQigP73oDAtdhWp5D6t
8EeSANQUm5AA4RUkV1sp7ztKAHfafns3Ky4hPp6bjo3qBGBFjM+9JbqIGGS/
PpfzHwG4XI670y6wgDAtyH61vHG0/qdVll7J38gc/m+GmiEBHPs7rNUM5pAP
Sq9sRU0JYHdfoPCcMQnxiTh5MGdLAEKOq/MhZTPIzVekjk5HAiDHEt+0Tkwj
sgNFKWWuBHBYUSFiyz+NkISPn3b1IQCPhgNe4vMpRJ/Ia7IVRwA0WQkf/rJM
ILLTI+LfEgnAS1suqeDPOMLI+HSt/ikBPP0c88mxcwxpMWSLCcgnAFyy3n5g
/g8kO7DXwKKYAMpVlJ0Ys74jXsWPj6uWEgBqC4oE8r4hMuuM9dS1BPBPosfG
98MwwsDXGU56RwCdGmnUwlNDyKxKlG4HRgBjw1/tyemHkKzHVL9jPxHAo8/i
h5ecBxAGqX0u9lECKAv6xqj0uBeZ1W34tTFBACbr9d47pB6k2cu7YniGAG5r
aj4Yu9yDeH3cuJz5lwC2dMj3bp36gtxYqiH4rxPAg3J/OgOmbkSa3W3cbIcA
7i2kvJvf/IzMWP7xOE7JBuKxIKLefAfSFFWmQkXHBibbe5mcVj8hWRUOzLNM
bCDk/mhDCeUnRG9/tvAFJxuoOieRpwA/Ik1pP/tlJdkA/XM9Lz6eD0jm++xc
ggwbmOK/xJlv2YJ4zho7rp9lAw8GP3CtVDYjp+VHKN4ibMAge3R23aoJoTNO
/ZKuygYk6bQuWUa/R6aD9TN8r7ABqz8vFmJvY0jG154zqC4bSHlgFHOdvxHx
3IzfFzJgAydezQpxMDcgugJaHRTGbMC202h4mbYeoXPssPhozQYmLFIbXXnf
Ih40LY+1vNjAl1q6MIYXrxEmzv2Fp/5swBXKlbn21CCFokpXp0KO6sZvyv1U
shqkT72c7GEcG6BZ76hs8a5C7PV/mzQnHvmHVzo41lKJkFmLvGNMYwPF5lrU
S/hKRDo0435eARvIzpq9oxf3CmlLHOyeL2ED5O95jQgGZYhJAU5S4RUbgCnW
+e5SpUh0c8RUxxs2oNP7w/3Y7nNk9tDtxloXG9h8RS3Pz1uE+LOWVyB9bEAe
PxcwdKEQYT/2mzFqmA0kU2x9K7V+hqgC81b+KTZgc5XqgXxfPvJNK0PoLuko
XlqJMuc48hFX00G/qkU28PhkQuWaeR6S66ehcHnr6Hy1lVwaOXMQxdiIJwl7
bMA60V1jcSgL+ZLZvPSdnB2sn1cdUCzMRPbqzxW7MLED9906SkrrdMRw5wRX
ujA7yJ41vrHokIL8pTN/8EuMHQSftgxCIpKRCO6Mr6dPsYNMWZmS7ZdJyOtz
uKgWRXagUhRrcJI1EdG4ojHNpMwOTF9dI85qPUGmDCLgLRV20CiXFpudnIDg
PPe2FzTYAdarVW5yPx4pCT93U1GX/ag/u0k2IhmHgBS3qiADdpCkKGAwsBKD
OL2es+ewZAd8iixBwsWPkI7Vge/A84jzJGx20sMRCwrcuUe+7ECwQ6ETqQpD
tvEaSf1B7OBpmWPR6b5QROxMs4ZdDDvIvakw6y8TghDhXkl1AjugMRl8eMwx
GNHXOUe1n8IOKP4Uh/8pD0JCXF41PsljByIfrpGCMgMQnsA57tEiduBsenhK
TccfqYw/4SFWyg6kUvZ/jxD8kPFX6acbatmBWTZ/FPLeG7mwGJ4z3ckO4k0I
CpbFHoiPTKIGZw87eEThWnvxvTtS75azfWWQHbT1PRHOnHyAXNyp0yv9yQ5K
tzuCLVTcED/lD4ej0+zg+M1SAaaA+0hj4NcylvkjvRNPcXuLK6JMM0fjts4O
tsOU8WofnRG//9Zrnu2wA0lf1E3N7x7SGEtmOXjADj57pwfOo06IMhtPgxI9
B7hEbpy8tWSPIELXXA4FOABBouLt1yEbJOCOAf+ZExyAN2HaNGvBGsGKrTqs
JDiAvwj9pDSDNQJO+574KMcB7ukfiLHesUICXCN7ts5xgEdcxeuZWZYIVpPk
fxLhAGd6aq2cxi0QcKFsOPYKB+j56+N5uGqGBPi/DcM0OcC7XRo1UGiKYE2t
Z5Z1OYDm/nSVxx0TBL0yFnPDhAOcrvi6FEF/G4H6LJD3Pgd4ITUXHTRzEwl6
yruk4ckBOm2/0xZt6SNN38Uy/H05QExVFWcLmz4CLdH1iXAOAPd2UtXs9JCg
Qo18QgwHyDn5x28yVxdpIt26rp7AAZiLQyPmf+ogKs6uz0syOMDi7xNsb/9e
R0Kq/G5+y+UAukWFzOdztJCW9SgKxiIOwL/M2/n3tiai6ptv4lzBARwPbF6X
7P2HqEb14RRaOUBDi62RTN+lo2fOONG2gwNcJr6pF/iljrSwLDikfeEAd+uK
lSQO1BC1FMq2fyMcgOEkV+aMjioSNsLqdnqcAyyZEwK6I1WQVj7+Y+a/OEBb
YdGxi+0QUS+Q925Z4gDlQmYSfo0ACZuBYuurHEA7/eyAtgOCtEpo9Ytuc4Bz
P7Kcg8SUEfUKm9OPKDhB+9WW9pT288ilxtRJbS5OEEutta6QrYAUGuagEvyc
YK80/YwAJo9QbRRlkwlzgpMrEM6RziKtp2uNqiQ5ATuXwcZHfTlEpLPxzSMZ
TpBrT3p/5ukZJMy2lcNKnhOE3qa0lJ6URdRz+//XwrnGQ5n3YVyMYzYq7vue
Ye4k65Gl0qJy//+/NiZFhYocooNhpVCsTp5ld6ieyHmdD4NpKmU728ahSZio
7GaFoWgdsiS2Z0Ko0OPF8/L6XJ/P9eb75rreXC1LgACrOlaNr/5qLGa6Vo/Y
E/Bh858+Dq2WmNXZn1S/hQBSXDumLbTAMt0xp8idBEhvsrJ4XuaYF6tb1x5A
QEFHD3/9LlMspimjG8EEVHVMh6kc/hqzqpfFnAsjwO51gJvxBRMsG19lt+4U
ARktBbYDQ8bYJNU2RyeagNqjbrfajI3xGQuYHBIQ0Os6WXI3cDnmBe64k3Nh
Pr/rhv7sAiMsXuChG55KwATX6YPwNxqzhL5hTpkEJNdzamoiuVgmP2L+SUhA
jlh03J1tgHlbE0R77xCwI1G6VOMdgcUDaUrWEgIsOMLekll9zBLk7tO+TwD2
M42dIvSxrLKUI31EQI9BpN+2wKXYZM+tU5lPCVD/N78jKXcJPjMmkYc2E5B0
a7G3nnwx5n3TmE6/IODTk+tHC7/XxeLGZ4rJV/MaUlKUInUwK0Du0txPgObM
+45nZouwrOBvrZ9HCdA9/zjFqWoh5i1ixfV9ISBm+M9bzmHqWHxtYV8liwRR
RK219IQaZm1ZujFdk4T0XyfVnONVsewn48/2S0lAyjEh+k0q2MTQ3NuAIkHu
63055aMyPlNhJRk3JMG/dP/K/DXKmPf+ux/EpiRYFSZOqUmUMMvcbbXHfC+/
8nzoXJRkDsn894+o2pGwaVFm+vX1M8ihLZoftIME27NmGhotUyjqr3PfDXuS
EN0Z3OlV8QHdeZPCPeJPwi8bnzoGPxtHw2M5n0ZDSFCuk9JrdcaQ0WxJR9hJ
El6qOGqwTiqQl3pZuUJAgg2cc1BSfYdSFpenRSSS8E+HJMzYbwQ1GEjDJrJI
MO0jiCbFGzT3dcO2EyUkhNd22T+vGkS2a5rNpstI2C6S6gruDaBQu07VqHsk
dHtWc8739CMxr6//80MSTm+fLZ+06kPdLm9roptI8ImufhTo3oO28WdOC3pJ
CJLeruXPvUBVJxdZn/1AQvHW9UYDye1oZaLRu/NaFDRcfvBxf08LyileW5q4
jII9KV7rDhb9gdR+4/mnWlOgpeXsp5HwGB1/sscww4mC/zSVHPi8U4ZSXbq0
2l0o0OPUHNbwr0e/tu7/qO9OgfULi3DN6Do08OqQPHvfvP9osXCs5SHaNRaV
mv8DBdcsL2JpezUKO/klpvsUBem/s9urL1ShhJm4UG4MBaXrzIUv3SpRrVqS
c9F5CuwqNm2uU5WgNQZFrIuFFFznpmzt17iLQj7S4gQRBYTSrETN5g660iF0
iLhCAUeOZ7cevo3oDGHsptsUDFPpccyrm0j7K6FSr4yC6fKFam5Xr6E3cwUz
hqMUPPHUr0m4JELF/XkTWXZsWIXL+yfM01H3Q05GzEY2xBt1br/vl4bIorxv
v+exYfPgE3lUbipK3psXYePChr+nW82vuiejH9tyFa0H2SDR1A5wcI1HXg05
o7rx7Hk+Oi4a+QKkcy1rIKGDDXyhnt7k1DE0UT3U5t3Nhsx7dvW2G46hzj/W
PzLrY0MkKZw7q3oUid6/vNTwlg3LRnuzSn1CkPWGZUHKc2xQTwrZkHQjCHk9
vjJ82oQD5Qk/m6oLDiDRYMW7Q+EcSLVtHFJRuCKbFV3TjgsNoNoqgr561BI5
N3lb/MvbEKaSmSWSFf3MzuobwrupXFiQ2XWRH57LDGR9W2OcxYUyrSgbxZIc
5kRERU9aPhdeCzgGVo1ZTMHKOqNjl7ngZSn0GeJnMIPZ7SKL+1w4FGe/PMkj
lYmKnLl8aYgLg6AQGCvOMCJL55vZQMNPa+2z27nhjLVmc7Maj4auimTz4lXH
mMaB3YrjTjTs1uAH1+SEMaP5flbu7jR4fFGPnfE8wthqhd/VPUzD2XbeLyNt
gczTwWxJfOb8Dh+vDL75+17Gt86wczqPBquDlS0HN/sw/y0smQ4qpmGFz6fX
oa1ejJ5H2QbHMhpMH+wIVflmD7Ov/kG1ci0N476cQ7FlOxmF0KE7vIEGt4Dd
hYO33Zi4qMczvU005GnuGh+54MqUWj3HNXIaDH907nI1284wX3nuW9VNA05z
nujMdWaevemKKeyjoV6/RxuWOzEHZAeKtIdoKEc4wUW6hfn/nw1Mtfjx3oY4
Mv8D9Oj/qQ==
          "]]}, 
        Annotation[#, "Charting`Private`Tag$145431#3"]& ]}}, {}}, {
    DisplayFunction -> Identity, Ticks -> {Automatic, Automatic}, 
     AxesOrigin -> {0, 0}, 
     FrameTicks -> {{Automatic, Automatic}, {Automatic, Automatic}}, 
     GridLines -> {None, None}, DisplayFunction -> Identity, 
     PlotRangePadding -> {{
        Scaled[0.02], 
        Scaled[0.02]}, {
        Scaled[0.05], 
        Scaled[0.05]}}, PlotRangeClipping -> True, ImagePadding -> All, 
     DisplayFunction -> Identity, AspectRatio -> 
     NCache[GoldenRatio^(-1), 0.6180339887498948], Axes -> {True, True}, 
     AxesLabel -> {None, None}, AxesOrigin -> {0, 0}, DisplayFunction :> 
     Identity, Frame -> {{False, False}, {False, False}}, 
     FrameLabel -> {{None, None}, {None, None}}, 
     FrameTicks -> {{Automatic, Automatic}, {Automatic, Automatic}}, 
     GridLines -> {None, None}, GridLinesStyle -> Directive[
       GrayLevel[0.5, 0.4]], 
     Method -> {
      "DefaultBoundaryStyle" -> Automatic, 
       "DefaultGraphicsInteraction" -> {
        "Version" -> 1.2, "TrackMousePosition" -> {True, False}, 
         "Effects" -> {
          "Highlight" -> {"ratio" -> 2}, "HighlightPoint" -> {"ratio" -> 2}, 
           "Droplines" -> {
            "freeformCursorMode" -> True, 
             "placement" -> {"x" -> "All", "y" -> "None"}}}}, 
       "DefaultMeshStyle" -> AbsolutePointSize[6], "ScalingFunctions" -> None,
        "CoordinatesToolOptions" -> {"DisplayFunction" -> ({
           (Identity[#]& )[
            Part[#, 1]], 
           (Identity[#]& )[
            Part[#, 2]]}& ), "CopiedValueFunction" -> ({
           (Identity[#]& )[
            Part[#, 1]], 
           (Identity[#]& )[
            Part[#, 2]]}& )}}, PlotRange -> {All, All}, PlotRangeClipping -> 
     True, PlotRangePadding -> {{Automatic, Automatic}, {
       Automatic, Automatic}}, Ticks -> {Automatic, Automatic}}], 
   FormBox[
    FormBox[
     TemplateBox[{
       RowBox[{"\[Psi]0R", "(", 
         TagBox["x", HoldForm], ")"}], 
       RowBox[{"\[Psi]1R", "(", 
         TagBox["x", HoldForm], ")"}], 
       RowBox[{"\[Psi]0L", "(", 
         TagBox["x", HoldForm], ")"}]}, "LineLegend", 
      DisplayFunction -> (FormBox[
        StyleBox[
         StyleBox[
          PaneBox[
           TagBox[
            GridBox[{{
               TagBox[
                GridBox[{{
                   GraphicsBox[{{
                    Directive[
                    EdgeForm[
                    Directive[
                    Opacity[0.3], 
                    GrayLevel[0]]], 
                    PointSize[0.5], 
                    Opacity[1.], 
                    RGBColor[0.368417, 0.506779, 0.709798], 
                    AbsoluteThickness[1.6]], {
                    LineBox[{{0, 10}, {20, 10}}]}}, {
                    Directive[
                    EdgeForm[
                    Directive[
                    Opacity[0.3], 
                    GrayLevel[0]]], 
                    PointSize[0.5], 
                    Opacity[1.], 
                    RGBColor[0.368417, 0.506779, 0.709798], 
                    AbsoluteThickness[1.6]], {}}}, AspectRatio -> Full, 
                    ImageSize -> {20, 10}, PlotRangePadding -> None, 
                    ImagePadding -> Automatic, 
                    BaselinePosition -> (Scaled[0.1] -> Baseline)], #}, {
                   GraphicsBox[{{
                    Directive[
                    EdgeForm[
                    Directive[
                    Opacity[0.3], 
                    GrayLevel[0]]], 
                    PointSize[0.5], 
                    Opacity[1.], 
                    RGBColor[0.880722, 0.611041, 0.142051], 
                    AbsoluteThickness[1.6]], {
                    LineBox[{{0, 10}, {20, 10}}]}}, {
                    Directive[
                    EdgeForm[
                    Directive[
                    Opacity[0.3], 
                    GrayLevel[0]]], 
                    PointSize[0.5], 
                    Opacity[1.], 
                    RGBColor[0.880722, 0.611041, 0.142051], 
                    AbsoluteThickness[1.6]], {}}}, AspectRatio -> Full, 
                    ImageSize -> {20, 10}, PlotRangePadding -> None, 
                    ImagePadding -> Automatic, 
                    BaselinePosition -> (Scaled[0.1] -> Baseline)], #2}, {
                   GraphicsBox[{{
                    Directive[
                    EdgeForm[
                    Directive[
                    Opacity[0.3], 
                    GrayLevel[0]]], 
                    PointSize[0.5], 
                    Opacity[1.], 
                    RGBColor[0.560181, 0.691569, 0.194885], 
                    AbsoluteThickness[1.6]], {
                    LineBox[{{0, 10}, {20, 10}}]}}, {
                    Directive[
                    EdgeForm[
                    Directive[
                    Opacity[0.3], 
                    GrayLevel[0]]], 
                    PointSize[0.5], 
                    Opacity[1.], 
                    RGBColor[0.560181, 0.691569, 0.194885], 
                    AbsoluteThickness[1.6]], {}}}, AspectRatio -> Full, 
                    ImageSize -> {20, 10}, PlotRangePadding -> None, 
                    ImagePadding -> Automatic, 
                    BaselinePosition -> (Scaled[0.1] -> Baseline)], #3}}, 
                 GridBoxAlignment -> {
                  "Columns" -> {Center, Left}, "Rows" -> {{Baseline}}}, 
                 AutoDelete -> False, 
                 GridBoxDividers -> {
                  "Columns" -> {{False}}, "Rows" -> {{False}}}, 
                 GridBoxItemSize -> {"Columns" -> {{All}}, "Rows" -> {{All}}},
                  GridBoxSpacings -> {
                  "Columns" -> {{0.5}}, "Rows" -> {{0.8}}}], "Grid"]}}, 
             GridBoxAlignment -> {"Columns" -> {{Left}}, "Rows" -> {{Top}}}, 
             AutoDelete -> False, 
             GridBoxItemSize -> {
              "Columns" -> {{Automatic}}, "Rows" -> {{Automatic}}}, 
             GridBoxSpacings -> {"Columns" -> {{1}}, "Rows" -> {{0}}}], 
            "Grid"], Alignment -> Left, AppearanceElements -> None, 
           ImageMargins -> {{5, 5}, {5, 5}}, ImageSizeAction -> 
           "ResizeToFit"], LineIndent -> 0, StripOnInput -> False], {
         FontFamily -> "Arial"}, Background -> Automatic, StripOnInput -> 
         False], TraditionalForm]& ), 
      InterpretationFunction :> (RowBox[{"LineLegend", "[", 
         RowBox[{
           RowBox[{"{", 
             RowBox[{
               RowBox[{"Directive", "[", 
                 RowBox[{
                   RowBox[{"Opacity", "[", "1.`", "]"}], ",", 
                   
                   TemplateBox[<|
                    "color" -> RGBColor[0.368417, 0.506779, 0.709798]|>, 
                    "RGBColorSwatchTemplate"], ",", 
                   RowBox[{"AbsoluteThickness", "[", "1.6`", "]"}]}], "]"}], 
               ",", 
               RowBox[{"Directive", "[", 
                 RowBox[{
                   RowBox[{"Opacity", "[", "1.`", "]"}], ",", 
                   
                   TemplateBox[<|
                    "color" -> RGBColor[0.880722, 0.611041, 0.142051]|>, 
                    "RGBColorSwatchTemplate"], ",", 
                   RowBox[{"AbsoluteThickness", "[", "1.6`", "]"}]}], "]"}], 
               ",", 
               RowBox[{"Directive", "[", 
                 RowBox[{
                   RowBox[{"Opacity", "[", "1.`", "]"}], ",", 
                   TemplateBox[<|
                    "color" -> RGBColor[0.560181, 0.691569, 0.194885]|>, 
                    "RGBColorSwatchTemplate"], ",", 
                   RowBox[{"AbsoluteThickness", "[", "1.6`", "]"}]}], "]"}]}],
              "}"}], ",", 
           RowBox[{"{", 
             RowBox[{
               TagBox[#, HoldForm], ",", 
               TagBox[#2, HoldForm], ",", 
               TagBox[#3, HoldForm]}], "}"}], ",", 
           RowBox[{"LegendMarkers", "\[Rule]", "None"}], ",", 
           RowBox[{"LabelStyle", "\[Rule]", 
             RowBox[{"{", "}"}]}], ",", 
           RowBox[{"LegendLayout", "\[Rule]", "\"Column\""}]}], "]"}]& ), 
      Editable -> True], TraditionalForm], TraditionalForm]},
  "Legended",
  DisplayFunction->(GridBox[{{
      TagBox[
       ItemBox[
        PaneBox[
         TagBox[#, "SkipImageSizeLevel"], Alignment -> {Center, Baseline}, 
         BaselinePosition -> Baseline], DefaultBaseStyle -> "Labeled"], 
       "SkipImageSizeLevel"], 
      ItemBox[#2, DefaultBaseStyle -> "LabeledLabel"]}}, 
    GridBoxAlignment -> {"Columns" -> {{Center}}, "Rows" -> {{Center}}}, 
    AutoDelete -> False, GridBoxItemSize -> Automatic, 
    BaselinePosition -> {1, 1}]& ),
  Editable->True,
  InterpretationFunction->(RowBox[{"Legended", "[", 
     RowBox[{#, ",", 
       RowBox[{"Placed", "[", 
         RowBox[{#2, ",", "After"}], "]"}]}], "]"}]& )]], "Output",
 CellChangeTimes->{{3.935056652073223*^9, 3.935056674138218*^9}, 
   3.935057145393458*^9, 3.9350573878023*^9, {3.935057593035923*^9, 
   3.9350576035752563`*^9}},
 CellLabel->
  "Out[149]=",ExpressionUUID->"907342b7-959f-4454-b758-fd5440b9d9aa"]
}, Open  ]],

Cell[BoxData[
 RowBox[{"(*", 
  RowBox[{
  "Normalizing", " ", "and", " ", "defining", " ", "the", " ", "split", " ", 
   RowBox[{"eigenfunctions", ":"}]}], "*)"}]], "Input",
 CellChangeTimes->{{3.934969002068756*^9, 3.9349690179981833`*^9}, 
   3.9350566898153257`*^9},
 CellLabel->
  "In[130]:=",ExpressionUUID->"2c434596-0286-47c1-9a0e-7cacb897ca8e"],

Cell[CellGroupData[{

Cell[BoxData[{
 RowBox[{"Norm1", "=", 
  RowBox[{"Abs", "[", 
   RowBox[{"1", "/", 
    RowBox[{"Sqrt", "[", 
     RowBox[{"2", "*", 
      RowBox[{"(", 
       RowBox[{"1", "-", 
        RowBox[{"Integrate", "[", 
         RowBox[{
          RowBox[{
           RowBox[{"\[Psi]0L", "[", "x", "]"}], "*", 
           RowBox[{"\[Psi]1R", "[", "x", "]"}]}], ",", 
          RowBox[{"{", 
           RowBox[{"x", ",", 
            RowBox[{"-", "Infinity"}], ",", "Infinity"}], "}"}]}], "]"}]}], 
       ")"}]}], "]"}]}], "]"}]}], "\[IndentingNewLine]", 
 RowBox[{"Norm2", "=", 
  RowBox[{"Abs", "[", 
   RowBox[{"1", "/", 
    RowBox[{"Sqrt", "[", 
     RowBox[{"2", "*", 
      RowBox[{"(", 
       RowBox[{"1", "+", 
        RowBox[{"Integrate", "[", 
         RowBox[{
          RowBox[{
           RowBox[{"\[Psi]0L", "[", "x", "]"}], "*", 
           RowBox[{"\[Psi]1R", "[", "x", "]"}]}], ",", 
          RowBox[{"{", 
           RowBox[{"x", ",", 
            RowBox[{"-", "Infinity"}], ",", "Infinity"}], "}"}]}], "]"}]}], 
       ")"}]}], "]"}]}], "]"}]}]}], "Input",
 CellChangeTimes->{{3.934969034107938*^9, 3.934969111881638*^9}},
 CellLabel->
  "In[131]:=",ExpressionUUID->"3188bb9e-7b16-4f55-b9f5-7acf874ab82d"],

Cell[BoxData["0.7071062096021737`"], "Output",
 CellChangeTimes->{3.935056705142707*^9, 3.935057145628262*^9, 
  3.935057388088216*^9},
 CellLabel->
  "Out[131]=",ExpressionUUID->"de7aa944-5b3e-4eba-8f36-aab3a8886aed"],

Cell[BoxData["0.7071073527723074`"], "Output",
 CellChangeTimes->{3.935056705142707*^9, 3.935057145628262*^9, 
  3.935057388275926*^9},
 CellLabel->
  "Out[132]=",ExpressionUUID->"6deb4a4b-7707-47f3-8c94-636f1c0fd614"]
}, Open  ]],

Cell[BoxData[
 RowBox[{
  RowBox[{"\[Chi]1", "[", "x_", "]"}], ":=", 
  RowBox[{"Norm1", "*", 
   RowBox[{"(", 
    RowBox[{
     RowBox[{"\[Psi]0L", "[", "x", "]"}], "-", 
     RowBox[{"\[Psi]1R", "[", "x", "]"}]}], ")"}], " ", 
   RowBox[{"(*", 
    RowBox[{"Lowest", " ", "energy", " ", "superposition", " ", "state"}], 
    "*)"}]}]}]], "Input",
 CellChangeTimes->{{3.934969133811253*^9, 3.934969139919475*^9}, {
   3.9349692779119368`*^9, 3.934969280309504*^9}, 3.934969320525115*^9, {
   3.934969370032361*^9, 3.934969371161932*^9}},
 CellLabel->
  "In[133]:=",ExpressionUUID->"0c2fcf6c-d329-4227-a8c6-3153069f1bc8"],

Cell[BoxData[
 RowBox[{
  RowBox[{"\[Chi]2", "[", "x_", "]"}], ":=", 
  RowBox[{"Norm2", "*", 
   RowBox[{"(", 
    RowBox[{
     RowBox[{"\[Psi]0L", "[", "x", "]"}], "+", 
     RowBox[{"\[Psi]1R", "[", "x", "]"}]}], ")"}], " ", 
   RowBox[{"(*", 
    RowBox[{"Highest", " ", "energy", " ", "superposition", " ", "state"}], 
    "*)"}]}]}]], "Input",
 CellChangeTimes->{{3.9349692558803253`*^9, 3.9349692594325533`*^9}, {
  3.934969324129389*^9, 3.9349693248128853`*^9}, {3.934969365654324*^9, 
  3.93496941120436*^9}},
 CellLabel->
  "In[134]:=",ExpressionUUID->"29f0f428-2804-4b25-ab69-4c16ed0ee059"],

Cell[CellGroupData[{

Cell[BoxData[
 RowBox[{
  RowBox[{"(*", 
   RowBox[{
   "Plotting", " ", "the", " ", "eigenfunctions", " ", "for", " ", "node", 
    " ", 
    RowBox[{"count", ":"}]}], "*)"}], "\[IndentingNewLine]", 
  RowBox[{"Plot", "[", 
   RowBox[{
    RowBox[{"{", 
     RowBox[{
      RowBox[{"\[Chi]1", "[", "x", "]"}], ",", 
      RowBox[{"\[Chi]2", "[", "x", "]"}]}], "}"}], ",", 
    RowBox[{"{", 
     RowBox[{"x", ",", 
      RowBox[{
       RowBox[{"-", "18"}], "*", 
       RowBox[{"10", "^", 
        RowBox[{"(", 
         RowBox[{"-", "10"}], ")"}]}]}], ",", 
      RowBox[{"18", "*", 
       RowBox[{"10", "^", 
        RowBox[{"(", 
         RowBox[{"-", "10"}], ")"}]}]}]}], "}"}], ",", 
    RowBox[{"PlotLegends", "\[Rule]", "\"\<Expressions\>\""}], ",", 
    RowBox[{"PlotRange", "\[Rule]", "All"}]}], "]"}]}]], "Input",
 CellChangeTimes->{{3.934969408064375*^9, 3.9349694084674664`*^9}, {
  3.9350567430097923`*^9, 3.9350567454974337`*^9}, {3.935057570341954*^9, 
  3.935057586131034*^9}},
 CellLabel->
  "In[145]:=",ExpressionUUID->"c011b53d-e07b-4296-97b3-31302e14f667"],

Cell[BoxData[
 TemplateBox[{
   GraphicsBox[{{{{}, {}, 
       TagBox[{
         Directive[
          Opacity[1.], 
          RGBColor[0.368417, 0.506779, 0.709798], 
          AbsoluteThickness[1.6]], 
         LineBox[CompressedData["
1:eJwtm3c8V+/7x+29924vlTRIfXrfLrtQVlZkpkQDIZGRkEJlj2yhJGREOHcn
ESFkZL3xTpKRRLKSvu/f4/H76zyej/N6Xfd9X9d17vucP84mh6vGTkwMDAwZ
zAwM/3f9lfH1td93OeyVQnNibdGA8W33szK/yeGegk6tuxs1YeCZ8u2GUTm8
P03zvcN1TSAr72jz98vhSwmiUvK7tOB++64P2Q1yeLP3keG4NG0INu0saiTl
cEmU+SXDdW3wGvR9+L1GDuffYZ2/a6cD1t9aTJRL5bDB1GYUues4yP+7PPA+
XQ7vHKpcON92AuRCxWp/JMvhU5VXJwv+0wVB7tdpwvFyeG2tVTW5QBeWxQTs
z0bI4XSx/vuRUXrwTqH028/rclh2kV3I2/kk2NssLogbyeGj4aubp2oM4fRY
+qdj+nI4y73prjGjERx30amy15HDh5XZT7/VMQIF7yS/ZxQ5XH7PV6m11wjW
oo4yqcrLYd3VLEcaiwkkEQH855np6/VL326bYAqRGjvm7q3LYh9FjbfcP0wh
8H17Z/GKLB507Ni1rm0G53s2JqzMyuL7YgPKDWtmcGimTiaKKouX53ZLmPpY
QLsMu3x5hSweIvxkXcqsgK36gJ9biSz+aXxWnCpvDcjcpnXPM1m8KWyrxZbH
1lAUXXElN1MWB2+7e1gv9SxEsp0rS4iQxQdOvD1WmWML9TkPWEzCZLEA5h/R
FLWDNagx5b8li8ngOtUySztw9RNavuMtiy+XbTd9/tUOdH+Sx27Yy+IrRjKP
fbkcIDjqe5SStSxOu5vq5WbmANXyEiNzZrI4s/iDUXiOA+xyunrLRV8WFyUH
2O1VcwSOAdl3Vofp/u6bqa/unYN3b30NEK8sPvJl7KPjmQuwbpeXucouiymc
c8UW1RdAef3j3EsmWSz7/o7BC2lnyFXZFbdvWQYPdSW/yxh1hpDnvX0bv8hg
O36Gd3O3XEAt8ZAD8ysZvBIo5x3DdQV8DtmVvS6Twcw3My0Wg69AyccIlptF
Mvj3dNse7r9XYCPPl7yFHBm8NLohx3rxKqwHRU9/vS+DMwcGFaT+uUGtyw/P
pnMy+JTuI+7Gg9egu0hOdNhWBl++sP6z8cY1+D5/quLXGRmsd70otJC8BjJ+
xb/ljGSwxsrdZHkjT/CLcPP2osjgNq978eDvBUcL569vFpPBxJe+c2IsPmD8
c7OEiqAMvvlk03SIpQ+4HDKpOskjg+uXVBcYSnwgpbZs2YdJBsc1tOE9djdg
tdXzRvsPafzeoKk8+4MvvJpZ9L3ZKI2Nx1g2JIz4Q8f+HdIxddKY+ZhC3WGd
AJjwMq/JJ6TxBpHDW8VKAkBivfJPZ5k0llFhfBkfGgg+fDdu7sqUxt2N85lr
GUGgsu+P/ycfaTxzonk1wTcYDK/tlvt+TRr77vATFngVDM6VVpjxKj3+juJf
asvBkKRau77HSRp/eHCAvdfnNiwZ+AfeNpLGY5HqDMvBIfDS7V+Qojx9flEP
0gpqw2DbLZsOm23S+IbMxhRetjsQF01siNoojTNfWh9DhnfAvdQPT4pJ46o3
p4r5v92BPQtLf7KZpbFbiW1EntxdyLn+01t0SArzud5D2pURIBRu8E6jTwpf
d+9icOCLhKCkIlGPLiksNn731sXzkWDz6lJ523spbHnwQYqGZBRI/ZmYu/NS
Co+Of3tpde8+PAz4fGn1gRTOdLDqmf3wEP7dh9qdEVK417iN6TRjNFzJyOA2
D5PCVpNRBkgpGvTIswVlN6Vwi96VgKfp0cDGNPDt0kUpzCT2c27pegz4h3Y6
jKhL4ejQiaTzWnHgEvnWov63JGa4nbV43CQJZMtzxe/9lMTdpQ5WERlJ0DF4
55PBtCRe2/04Mv57Eijv1j89SJPEXOIsJ9jvJgNTc7fBfIskjsk7znmvJQUe
sY9rb8yWxBKHd+nY+KTBqX1NrOOpkvhOQVLTx49pwGReUP8sURJvj3ZU37Yn
HZzzrqgfjpLETS8/q3p8SYdDWkuUUz6SmLXldfEFhUxoDeZQunlKEp9Xro1c
IrIgsGDql9oJSWx+2Pk073wWHOhsLWXXlMTX+tRdMrZnQ9KmaMXYI5I4jjsx
4b/obHAiJfcUbJXELsu371y8lAPrf+W39K1K4DSX5lWd/3Jh342TgofyJfD0
0nSjPTyFOp1DG0yyJbCNnEvxQNBTMBOT3uuRJoFFVXkHut88hZtlE8dLYiVw
b+oDQwOtAmieuR20J0gC3326ke2y8TM451A9u9VSAhMV19xaQp9Dkt6ONlFu
CdwcJXrRU/4F7Jbiox5ik8AW6wQyMHkBeGJh0oRRAh/3FTG6dvMFfA2tY41Z
EscSH9lkk9pfwAHyLIVvTBx3KE2+O3OjFFoPxRWyEeK4h5/a/XugDBjlGCOW
rohj4xfdQd96X0IfsytH0UVxbE8Y+kfxVULJZHfouXPimG2itOyhViXYVTwJ
+mgpjkvqvvgXl1cC1jf0fqYpjh8b/uQwSawCX78Me1spcazf5GZgdKUa5vso
Ko0NYvj8si3R7YihGedX+JNimPHZYw6rPAxZjwUPHqoRw98vyGxSm8Rg6PZ1
b1aJGA56Op68x+01FLFHbfF7JIYJpeMvVNVIcFWm8u1zF8PLRXOfblm/gbFY
368JMvR4J63r9V6+BSFtYaHz4mLYbWxJupr6FtSWnyElITFcr3XoxGnmeki3
HkrsYhfDWj4lCdxG9WCxDXQFfoniJ6NltFs/6qHlJWvx3feiODrQrtp5/zso
7X/oc9NbFP/hDy5409MEQRvyuR06RPCdFKPaX3fbQN7x73xQijBW/j32Noa7
B/y7ZIchXhhzfNzy37+tPdChgd4zPBTGx5NXHjujHvDeGpgRFCqME3rD/yq6
90DdVwb9IDdhzLix0fX+px6wdGbJDdQWxjNquXcVMz9B+GVu84B5IRwuejc2
b08fDA7tVkczQvis++nv7Fp9oHBKf+/6NyGsQW3YZHW2D7oVopgDhoTwf0az
ZT1RfbDhJ1+Jf5MQ1rul5SL4ow9eeghx+qcL4ZmWjEfGz/rh63XJGj9duh7F
7fMRGwSJB+h3nJYQPtd7RmBWfhD08xz3FYEQXvyX98RAdRBKu5/n0JSFsH7z
0kDrhUEI2K8eqbVFCG/efftkcSXdP+1yln9NELM2+R3tMaaCHtPDxJ1Lglh0
5HpGgxMVAiQrPqrNC+K9soLokQ8VxnT+aXlOCOLhHAuB32lUePE4VqG/WxDP
HW12t/pGBV2b2n/ZzwXxuL3R2UrPIfoR8/lI7RNBfDY9ZOdg6BCURLJ59uQI
4oKI9dmRhCEQqzGcYE8RxKtmH69GVA3BF/GvHZfCBHGa7+hux9UhuPmRN1vZ
VhC7cgXkDF8fhuKJA1SDM/TxcNWdhbBhGP1nLnbRVBDvKRoL/RY/DMcVsu89
0hPEG/ZajDuWDYNohPI1BhVBzJv/Yqb4+zAUadpqNgsI4ld79K3PWYyAys6y
vWvcgvhBhZ3d3LkRqONmF1dgF8Ta4UoPLN1H4FNn0WT0XwHM+HR3cfXdEfr7
wPp9yykBfN1ry5fqqhEI1zT2ifgqgDepPtoqUz8CQjvz7AmaAE65pb/ZvH0E
ts+ePLSpVwCnd0jmWn4dgVP+af0TbwXwRhEu0XfsNOizm6uTei2A+/Wfmg7y
0MBBU6tQv1oAD3Efb6MK0sCbeyagpEQAHzvYJPlYmgbpyce2+qQJ4KbWbk51
BRrMVgxeYb8ugAXbNRueGdDAN3mfxREPAdyW/4flpgkNWPxvq7leFsBsTf8u
HDangYTmbpF2RwHsGHXx7FUbGkCn76sEQwE8N/HKf9SVBs0VbdlNegL47Mjj
k1xXaXA6eXPkqrYAbrfk7pbxoIGzXbONDUUAd+9e6mL0ocHDH5Is2+UF8IEZ
FbvmYBpIdV6eMd8mgJ/VP8/SDqXB44o3n+5uFMDsIl5qz+/QoOrmxaczYgI4
tXKX95FIGqjbETEbhASwdhLzis19GrRqCN404hXAl29xvrzykAY0rlenKpgF
cDmxCevH0aCbKunW9pcfjxS1r0gl0GAi5436gQV+nKf72bArkQZrLhdFE6b4
8dPKm7VeyTQQOCA4sULjx79W5JSZHtFg60pV9dlefnxZLrXSJ5UGKqRd1JsP
/DjNccN//Wk0sDtVcuBuNT9O3ZVywCKTHk/DZky6hB9nnpn4GZVFg+QjPAlF
ufyYtni37Gk2DZT3VeuoPeLHydt1vZ7l0KBzq/NK10N+fJXpyv7YxzS4KiX2
7HwYP86qKv9il0sDHoF66xU/fqxTZB4ukkeDJ6wefJHu/Lg7lUumiM5afzaQ
chf48dqzP4/25tNg9OcH9xfW/LjxThdrLJ0Dxv22aBrz41mPCvNhOktTd/V8
0uHHDqaqD/mf0PP7sTfsIoUfKzbeLdpO59ONoSprB/hxrvjO0i10nqs9OHV/
Jz8OMNz5iI3O90s/P9okx4/DlYRd2unx5J88OFkuzI8D4fuGADq/S6P80+bk
x5zJ+7EQnR1jp0v61/mwNCdVO4o+X4a7yQ6XFviw64xN7Qx9fakBOiL/Jvmw
4eYnmw7RWcXzd0P0CB9u/r7B146ej56LOde39vDh7pEn7z3o+fKwNdpV2cyH
x4kMEVd6PvlM/w2cIPnwrNmg7Ql6vgt0n0dSK/iwsUNhCS+9Hjpgha4+48Om
pkM8Vek0GFPi/MmYxYdpSqW+x+n1C9pdmRWXQNdfnGB4Ta+37CYnkx2RfLg/
8GWedAoNqsWEWatv8WH+tZZrNkk0+MV41XnkEh8uChx/nEDvr4dLMlIeDnz4
r0SuVGQMDfbMNLewWPBhqxeygxfo/Xi+b/s+eQ0+nDPXc64zggZMbd20WhU+
rLQxUsP+Lg0y3gbHGCjw4eKyicRPYfTnu2j4t6ckHy5lTfnoeYsGno8j89n5
+bBJk3hHWgANBFOOWqaw8GGWQ1Hez/1ooBuaUPt6lhcPhVfNB3nRoNbq1G2u
d7y4XJqmuXqBBhZGa4fSanhxo0iFzJlzNPitXTC+7wUvbrCeEcuyo4HCATZd
01RePKWkXDVmQYMsDiyQ6cGLMfuVIs3jNEDrrnUHnHmxzcuwhBENGgz8kvRs
OMuL21qKDjuo0kBkxKt36jgvHgl9uiynTIOwir3pSht4sRj/9h6fzTT4sjw2
4yvKiwez+F4XytL3j2OpFJKbF8u0mm9olaDBah3XkO4yD+acd43+wEeDKx3f
pO0+8mBPIbXR6l8jYDadlXzvNg/WYjMLvZM0AmUKlpPtN3iwwKoQdo8cAQEP
gSOibjy4PKsgRSloBJqXA/oyrHlw1uEJBr0LI4DYrMUrlHiwddfHyRcH6fvr
JrH4kW/ceGvowoa0hmG4fe7D2NZhbqwnftLsSOUw0PJDDrl0c2OGD0PupU+G
IUXhV9cCyY2/ac8dORYxDHzHOoS4UrixkNxPg/JTw7Bodu/hIX1u/EDQgMel
fQgaI9cj7pZwYQGhof2pr6hQuF5T/TeXC7Ox1Q3jXCrEuN2YdH/Ehb09H/u+
iaaCzekF7TNhXDjITbv/wkUqLEhPMe625sKCru3V6uJU2Pis53orOxc+7Wtl
H3B5EHzeFzry23Lic75XPELZBkCezeq/eF4ObLu2K4v73ydgeCYbvOzNiu0W
JDhL6zvgNLP6c8PLrHii3dRo9nkHPLE63/fEkRVnvi06oJTYAQY8xQqWhqyY
rWNT6ODFDki/DIOvdrHiTwcDXyTyd8AxRcdDflQWPPxWQ/7HqzbwqXgy/leN
BWe57JNjZ2yFVt4PgmYqLDjTfK3Q7FMLbDw/d6xIgQWXbFPeUPesBRrFjsba
SLPg+hP9zTNmLSDm06L6eoEZl+6k16moGcqP/kgKymfG+l6G+Inje5h7fVCP
mZcZhzd8uDf79R20aduY3mNixro+MmOzNe+g4EO4reAyEw5Y6EyQjHkHDoND
1zZ8YcJbf2wZn0TvoHvxTup/r5iwcnjb6u2UBni5lzpzzYkJN5gX5zVZ1oPv
o5CHYwQjTjO/JFm08gbMNhenuJYx4r6qaq99PW/gwNP+x/NPGDGxbjc/XPIG
pl8qvGKIY8R3m13TmpzfgHVn32cZF0a86dXiy6YBElQ59x40FWPEjKLUo4IP
XgPL9Z6ehisM+LyCuaNXeA1k6XEG/DvHgE2uqF04ZlADaCNl+xErBryWZsdl
KlYD198/9i7UYcBCngd/++ZWw5S0p3jsRgZ85+D1iMTGV5Bxa1sp+fgf8fet
93lG6SpQFs2s+u26TmQXSfq2/i0HN8zOeZH+saD0pb0qoa0cnl64aknVXCdk
DT4TRRnlIFONVutk14nG2TDbRvVyYLId+u9h+19C0rTvRXxkGbQ9kXotf/Av
cYh9c+gNhVJwOhbfYLv6h3Cyj0/IMCmGEnXObsWvf4hTe2pPhzAWw+px/1HG
jj/ESndpAV9JETwwdfqXk/uHCOjTuijIXwSvrigdmTCk60UrFmu6C4E3q6fQ
LX+VWGA3u88eUAAW+Sdq1GJWCeECOYF5pQLIfk68F/JfJTL5lT54/3gKh6tz
x8uNVwnNY5rrevZPwb7La+PK3xXiFpO+osCpJ1DBKhZ36/QK4VVoy2GqkQcM
PPeyjVVXiAQTfghnyQNdofWSLfIrhKFAn8eJd7kwIjf+oeHfMvHDRjXXQy8X
OFVesnM9WyauFZ7coWv9GM66mPnFMC4Tn6WO9FslZgNre4JDTtEi8bnQ6v6X
gXQoZHu3tzd5kWAwzZhxDEwHY/R7mSt0kRBd/q+/fms6pD83eeBhtUhIXLQ2
2OyRBsqRArVqHIvEbS3D/E3iqXD+xD1Rmv1vojOWuPIlPBl4br2iCZ/8TWiq
ZDG9OpoMpVUTz3RUfhP6QcUG5jNJsL5DR72Y7zeR6Np8dOJ0EiSysVwNqFkg
Mj+WPTiwNxGa3vo3yYguENSMhjPbGePhyp/CWEOGBWJxNfpXP44DkYNUm5Dp
X4Sj9RFjVf84sMs++nv6zS8i9bFqq+RaLCwHLW2qufKL2BS7NjHOGAu7kLuf
ZdM8gaui+or3REOHV6Z2VNk84fO+VHpw4SF4P28XfJM+T7gsVl3OJh5CnYzC
k51e84S60iQTg9FDOPNnqntp0zxBzladyv17H+5VnVNI8Jsj1JlF7dynI+BF
RJ7SPuc5ol3mxSmjuAjos5k41nR6jog99K1HFkXAdtZLeqt754inZm49nnH3
oM7omrMN7SfRyldybEzvLqxM3crervWTsMlKtZUbC4ON+O3T1/t/Ev3PD/R/
TgkDnWjWFxZyPwkXr5qqa8ZhIH9VKFB0dpao9Lvp++dtKNhzbHo1ZDJLhIvv
M79YEgIdR9HeK7I/iPNZ7hNHngeD3Oc3/2UuzhBC+me/CroFw6U7Wrqd7TNE
JOvc+9SDwcDRrX9BOXiGODho0VJfewtUL1tlrY9/J7ScVLsVe4OgKMNH9EHJ
NMF5+kymslkArGmtbXlzd5rQ3Sno8v6nP+h+Dzzwy2GaCPq0FPcw0h/GVe4Y
mItOE9Wy+t4ljTdBrjP+7gbfKcItkOf6uJ4fRLGU/S3WmCR0nx/ej+/6wNo5
g/A0yUmi9wFbtN4+H7jUMC0UMTtBHOmLz+b/dB30w7buPP9ogkjTcqAq7LgO
PBwJxjK/vhHx+o+s3Xq9IJL7Rn549jgh1Hqs8+Tla7DmKnrA22ecSMh5Jdyx
9Rpcan1R63hqnHDZVu1pMeQB+lFTH9HqV2IhUNDLzcgDePit1xaM6LyHY6e7
ljtECqka2TOOEcwnxxZ6yq/Amsfg4KneL4TfszrWTepX4FLX9fPHnn8hrt9T
nNj28TLox5X4iVt+IajBWX66C5eAR2xz3oeSUSLxbrlT4ClXuOmNFWvCRomk
zQU7JSdd4PunMzVPrEeJikDfoeOhLtCaGNtxm2OU4LY7pGRZdxEiJVn/HLH7
TPzkFtBrPuUMazeyQncofyaanZomM35fgEsDFAFRns+Et+83/um0C6D/yHvb
z0oaYRxU9Lpz/jzwyE4Y5PHTCI7m9f+CnjuBhFrCiW0BQ0RWy9KQhqMjrF2V
NIjfN0QErIf+VNrqCCPpqadZP1OJLzU8gmjcAfLWsm2/alCJ0ZhnTWGXHeBQ
VbFXLucgcaNzxaAq3B4kvh3wE60ZIOx2/2mWMLaHP6Ivg0IvDRBSGSnTN2Xs
oe5abYRTez9x8rV+tk65HRjse5+1Lb6P0GaT1LAasYUDNvr58dp9xNKk2e0v
t2xBLKq9kHW5lzD3Oidqst0WqFM9lV/P9BJrOz6n9XvagEve6IfcjZ+IbOfv
bpt3noVTPU5dop09xJjrg6ngfmvYzzLZF3q7h/BsngsqjrSGZfvZL07j3cTz
1iMddstWECa7trKtsIugXeAv6Bw7Ay76gf/iz3YRn9fXldUfn4GTfkysbPxd
xN7v+XYXnM6ASD+HwLh7J7EWAM+bvlvCEnukqNmWTmLRS1+AocwSBpT5pd91
fySanNUffvG1hKw40e15hz8Sc+rPD+bxW0LI26TdYpMdhH/lzO5bVAtwnpfe
H5bSQRCJT6f+FViATaamT+tqO3FYQ2H/Z30LuCFu81g/7APx7o3kDqbH5gBe
54r3TLYSqQ2SYs3+5sDW5VLNo99KaO41SdppaQ5x9693tAq2EH6iUTKPRczB
6rv/YKFnM9FyZbQYL5jBZt2Q8cje90RGusyKyyczKGGNXtNPayL0VDMfeaab
wXXHRPa9DE3ECeKKVEeIGaA3aUK8jo3E9jDFlFeXzIBlw2PZmYZ3RN0edmtF
MzNouVmw88POd4TAm9yyg2pmEDNQcvB5RAPBvu00+9u9ZmChUomiftQTzJXz
7UPSZrAhgThx2aieKDFaT7rNbQbjv96ePln+lljKimMoXzOFe9QcLQ2ptwRD
DnfO81lT2NtwW/lIUB0R1/aFdfOYKXQ8d9yxb/wNoblzE6PggCl4JmhIbNN/
Q3i/5g/w/WgKEoFbOKVLSeLgphPXbZpNoeYC86qABEncFa9erq03BZz5rod3
DRMZL59sSCBNgdUjrHKlkSAeVFZLTRGmoK+hnfw1tpbQ3LS261WtKcSJsPl9
tK0hjFXH05np9we/NlgTu6sJ5m/nqe+xKWyuDEVPl6qIOK4JM546U7gYrrUx
/m0lUZViHtfyzhRKLFmZbj14SXi93LeH44MpLMk3fLlkVUFY7QpsrOs2BbQW
0mCxo5zgV5nfuDZkCqEfNPM1f5USGjWDLBUTptCaznJX8fULYj0cGf1YMAVh
t3oXmYgS4sie3t9PmMygIpgjWaCoiHg7tW3hq6AZaG4Lt57QKiSMJW/Y5m02
g85G9o3k0FOikliynj5kBj942POv8uYSamMP19htzOBmcZiLTm42oTCSpD7q
aQZcxmwKGyiZBHM+dtCOMoNTCtwuaf0JhCZXhWppnRm4XOOa0+eMIfxOcewn
RsyAz13457L7PeJnUJKTxboZMIipK1LrLhHSX6WatcEcVILv7DMINKE0j74h
0xzNQaZ1rFh0kw8lNXl3eGS4OaQa/a5pNXpAUSiv/nyk1xxKHf98Ur4RRzkm
f69tjcEC4uXWDO6cSKZ0cz1Qs9tjAQrN6xtFvLIoAn8UKELhFpC5I/DssaEc
yqdNxi+dqixAKPRf8jmtPEp67WCC45QF/FZlEK4QfUYx4M1QvWhiCcMDQUy7
rUopzfl6R6aPnIFEzjcbVR+UUdaG0j1o18+AoQqjqsnbcspcYMHFxMozUBd/
y89vdyXFSTin0PyYFeQaBi+0/KmhvE4lEm9ZWYNNYJ0QbR9ByRPfeXws3xrE
ipj2LzhiyrOPPj+3LlpDfegbZb7zJKXHRq7OIOksKH9Ru6bcVke56vGAj/hl
A1xC/6KNvd5SnndpWtub28Iw1JZckamnvDFGrbaELYSlK//Ic2mgNMw77VY7
bgefLHdfFGdvoig27y9glreHgvCJOweLmiiGVKe4GCd7CKjMzTMwfU+5NqJr
dCHbHraLbhy7k9NMaV8OxbMbHOB6h4jtsuoHyjl/CYlheUfQ//fRX+TbB0pV
4m3ampsjbFR4kKp4v41i9W/TP/8qR2iK4BxwprZTos6E5r3UOweRWwILLh37
SJnaFTTudtsJqMPXtg31dVEk889yV/3nDNrenYdc93RTjNK4XKeTnaGEd7/m
SmA3RaKikePdijOEHPvhILqjh3I3Vd03BF+EPSnOmSe9PlHYZ5xNSq1dIWF/
Y/Fg0yeKRTy3/rMmV2B4v+31RZleihW6quKpfAm6l0aHQt/2UiLuekZHiF+G
m6ZnpbFgP+XSPsN8159XYPx7jby+Uz/lJlP49kDXq2AYInV0oKqfcnTRs/TB
xFXYWtZrsWg7QLnGVDxp6+kGrQLGCQpFgxQa83IV8y13kG3VFszQHaYoJLTf
+Np2DUJ+n1FMShqmTFiHTd+S8IQpuasG0ePDFHkHV4ldjp5Q5Z4YdTt4hKL8
O101548nPOVeYDl0lkbpouTnJh/xBo0Xmrck4j9T7hdpXkXffWCxoU1AtPYz
Rf8q28l5nRtQMGCRKfjlM6Vm+WDN6OMbIMBy+TXX/lHK+YAXTWEOvjBsFv93
rXWUUjca2v/fjB/4rH298ZlljCJjxb/mqREIuwXdOId3j1H+yXf/SygPhOFt
q0kDxmMUMWbJB4nCQaBlwFfVlTlGyShoeOgcHgRC2cqLDce+UhiZvDdu87sF
hTp3PAo8xyncmot3PoTdBltrQab8R+OUSd+F5H8tt0HI/VF0Tt04hWchy5tX
KARupBSXpAp8oxwfytRryAwB7ZneH/cLv1EMFe47fWkKhc8xO12vjU1QPjNK
B37SCgePmeSAcr5JStjGpoOTmeHAcpw75rfKJGWGd5ffrr/hsP3vTNX1qEnK
0R8N21Vf3QWXC2VsN5WnKOwGcyNiEAEL/6HskPBpittB3bfHI+5DaEJxRUPp
NOW7sdHNstX7IDa38T3b0DQl3ZxSF+j6AI7kMf8M3/+dUgZap3N3PoQAgfeU
qIHvFMXD+9xYxaOB46tJf/yeH5QvcvKBeeKxkKza8P2T2Q9Kypa4waNWsSCf
oswgcesHRaXcLSA1IxZOGkjuSOn5QbngsZOjXT4OYl4Ne6YHzFJc7lArt+nF
A1/joXAT55+Ue0REpmZFIph5zgh6+tOZ+nn4IVsSZGzKexQX85MStH9Z4L1F
EijeFC/uqf1JaRj1OcbKkAzG+1d7zAXnKBXGGwPHLFMg8dHrLdbVc5SYi8kr
jJQ0CBEnfkq2z1FUfw9EK6emgUdsNdH7ZY6SMX648vJaGuhHVJib8M5TykKu
XZ9+nQ4Mfs8idO3mKff/bm9/visTnM8k/lJh+0UJ+FQX8+VTFph+iiMXpX5R
ljq3CnLwZ4O6cUxU+b5flN4WMp7QyQYZ3agdipa/KNos+/JHqrOh48htqx2F
vyhPtz/IkH6SAyqSV9+KGi9Q7ti+ETfMyIVt8Zcedp1foNi1bbv9h5YLQoIu
Z6P9FiixSuZVOlvy4DuH0xJP7gJldHmb07uneZC5fGY3y/IChTa3PnUd5wNH
n3bsfNpvygNmvkvB7AXQlyDn2D65SElQsld+JVcMmtc5F3b8XaSs8TVanXej
f4+bL4QECSxRHGwfUKvqiiFcojlv/+Elyjb2iVNPDpXAkRSvqdiQJQqfGWOD
wkgJpKS1ultsWKaYnWuLoGiWwtnHvkGfT69QfGK/u7sYVkBziJPgUecVykl1
3/N7QipA2ckwO8ZvhXLd8ui/E1UVwLd9e71G9gq9f5Z+Jm16CTj/I3ve7Arl
lEyQccTyS9j4bOcDl3urlHNb2jQnK6tg9MWntF+v/1Cid0QUuvvXAkWpwu1H
9x+Ko4lujkldLSRVxWpMTv6hnI6WKshlJ+DUa8PJYeE1+v74YzQ5loCa1uZD
zRfWKM+yR1XrSjDEfcMtmfx/KTWD4/6MQSRoy+avnLRdp3jlmARHL9eBaX2N
/OlABrTJ1JbpeUgTqFdtWpS7y4Cinr59MV3SBIqFd95MxjCgN+qku8FQE3DF
mVgE5jGg1g0vM0KU3wN2nA4t+MCAvqr0vEqZeg87mKU/M8gwIt6dx30kLFtg
Rc038XkVIzLtF7EQ1m+DtNcqLOzzTOi/oPE9LEqdQJVSc8/8w4TiUs4fUT3Z
CTLeJ4aPsDKjzSeyvt5w6oSUPWeqLkkwowzRnvjv8Z2QlOx3qRMxo5X8x9dr
Fzsh5hruTotgRuraAfOFlV0QvkMz99A2FmTvxP7t88EeaAzWF2pTYEEbGCp+
aOn1ANvw6cALKizox7EgjlSHHgiNc7JM0WNBqYfLEmSieyCY8Q4vgwcL+mSz
76/9TA/4D773asEs6D/NSLXY7E/g8cBA28GCFRnP09DmtV7YVWvU3erAiljU
TaZThPqANmHicPgyK3owr5f2c2cfnFS3COAJZkVlT1PdFE37YOdvu5cvn7Gi
kksc1rPP+mDkjMd27n+sKPx3C9Fj1A8JdzzLvTjZ0MsfttbtTv2gX+6tThNm
Q9X2Rxwe3eiHal4/m4qdbOiEuOhyfiZdT95OsDVmQ5G/Jx4Ffafrt8ezleey
oQ6de3dSfAeA2SQxTq6EDb3f8SrLJWIAqgOTN9+tZkPn3/AEMaUOwI7+NGTT
zobusbV/C6sdAKbIPG+OFTZkZ/yWr2N1AF5VPWG5xsyOimO5frVwDoLb14KY
IV52dDv0m8M9iUEYRsVFpZvZUe1CppG+0iC8mqsct9ZnR1miioGdrnS9XLVn
oxk7kpCb6+jwGYTterVMB+zZkcbF2PjI0EGIe0zKsXuzI4W8jUtH0ul68/dm
LzLYkaVwxpszrYOwI6RlTLqAHd2tEdA/2Esfr+SDR1g5O7qooWdd/3kQ9Lg6
71u9Z0fmZ0XzeRfp8YmBd6y/2JGgIufxPdJUkEntekmssaOY+IjdO7dQQdiv
Nc+LjQORcwcaPstTgeEIDvsqyYEKMq9C5BEqLIpXeqdt4UDfez8q3wQqfF8s
Pm+6lwOFH/3Ds1OHCv3lWdoNwIG6iIyIFyZU6IhNUfbX5UB6ZzsM7ltS4Z1H
7Hal0xwoL+S/3dtsqVBrFCk2c5YDvdrGVuR1jgqliqFsuRc40OhenYuBF6nw
hD9g0dqdAzU9555Vu0KFjB/e4yJ+HIj290xnrQcVIgud34Xc50C3ssuYBnyp
EBxh//JYEgcSOtTt6xdAhRsuZ/IWsjjQV82XeV23qOB2wiSh8BkHMjUPlhsN
ocL5nfph5yo4kGjXNb+8O1SwZtfylnnNga4JDZlvvEcF43HK+e4mDnT30m4D
g0gqHG9QNovs5EDNR6f/HrhPBdXH+7Q1qfR8DbQwtjyggvLtncprX+nrK8hZ
EYumwh6HTdvLZzkQM5NnqFgMFTarSYldWuFAvNsua7+ns8RGYbatzJzox4H5
YYVYKvD9414c5OFEpfxp89p0Zh1mGY8V40TdOurbBem8Vvu3R28jJ6r5sbAh
iu6ff7TYwCzPibh8uO5U08eb8J2tqDnIiaTvybEkP6TCiOVE7jUKJ3raIqa2
kz6/Tyqf43frcKKZp9snL0RRoVV8IPSLISciJLuemEdQoW6x0+vRGU6EjBb3
LoVToaqnxcnkHCdS9Hu7QzuMCkXl9abcVzhRpWOztuZtKuTGElpvr3MiO9k/
x+YCqZDq8VLJ7xYnep3xlNC/SYUYo+JtByM4kb1NtL+ZDxXCFZ+ITsdxok+9
fQf4PKkQwJ/FmpPOiUZlReOvXaWC54/k32eecKL/TE+eDXOhguuHmK9CpZzI
Yu+6lrYTFSwiQhqCG+j5ei/j0krvp1Mu/hVH2zmR7oUfm2Lo/aZ1wjt3vo8T
neJh/8V8kgoH2J1DHb5zIhmVkKkpRIWd43ZeUoucSCUsMNn2MBXkGiydOv9x
ouLe3x6B+6jAfVtPS12YC+H7uPG1HBWYHDSVVmW40IKPWt+IKBWWgbKtdDsX
CnmYRyngocLYugLr5qNcaHcuRYOyMgjYV6iB0Z4LNd/sO2reNgh7drN+uufK
hf5SS382vhmElMGlcWFvLmQjb2DdWT4I3seGOLZHcKHMpOnMsuRB2Luer69b
wYXUT6T75tjQ9UUpZ7tec6FrjOvOQ6cGgcM26op1MxdaXeYZK0aDMPba4+GV
ES40Gn5YSk52EFJvUbpjOLmREO3ncdmeAeA6oPhVWoQb7dB5eVKybgB8Rjcv
PpbjRsFhGaefFw3AaQ0OicqD3OhrI+vptLAB4Gbtsho8y42k6t0l0vYPgG+4
85ctpdyoZFub/lbPfphQsVoorOVGwpqnLuWc6QezyZOsyo3c6M4/Bdca6IcD
ugd3HKdyo3schY9ecvfDJPe6yyU2HtQ4fujqcGofWDyInS8/w4M+FGiybi7s
hXeqYczIiQd5TZVv0o7shUM/fUQar/Kg1dDXBWyXeoHfyEa5P4QHMcns07KR
p+uFdvn+LeJBB8+5sbrTzxulBMyozcyLDjYvjPkE9cDocr6nDC8v+pL235DI
2R54aBX9bV6MF8Ue/utue6QHpjae+5Ahz4uaPVOZmOa6IfMZZ/KKES/q953a
HW7dDTxvTis+z+RFPr7aPqtbu2B0espGBPGhs0uzg1MBHfDwVPfHKR0+tK5f
SqoZdwDlBaH5xogPmfyou2G+rQOSvB/KX3HiQ+x3cOft+HY4xai82BjJhxJv
H1c9sa0NXondivIb5EOBkhn+rgot8FBNvHbUhx+Nzt6UnP9ZDw+5czruBPOj
tKs0NqbIenjQo/B1TyQ/yv2Q8ZzcXg/3L2rzXc/gR291lg4aWr2FqGgvO+53
/Ehxw4Ufo+QbaPh5kSmFUwDJPX11/MJ6LdRBU16dmQDqFGL1/XWqGGppIbPC
cwLodao8ZbNEPulTpMNlsCiAPrHxRef9eEIevMm17d4fAbSeckugor6ALBB/
eIaBTRAd3nLo78mrRWTSqUcN36UEUZm7+IHXw6WkV+2LRw2agij96FtVRelq
UiFpWOd6kiCKoNTJz4rXk1NOWQ6laYKIUYkq+CG0nsw9eM5/JlsQ7fpu7qn3
q56UaZ8sdXwuiO7NzjBt/tBAcrH9ljWsE0SLkntMGG82kuPXuBd2fhdEXhm/
o6frm8kMA5XMAVUhtHz6q3a6Xwfp673oWqsphEZOpsVX5HeQZmnlh9NPCCHj
UrvwiK4Okmdasd3eRAgJt4Suu8l/JH3Ddq1PnKfrg0K5hXo+kqcJKeulKCGU
K2J0Yr9sF6k41rejP0YIpdkalsxqdpHc3Im/qhOF0NLEsti5S11knYVwRECW
ELoTKLxyqbqL3LfAXc1aIYRWBdwE5427Sa7df8VFqELIbMOJtgtePeS4Uc2X
3zQh1JO76bFhUg/5xudGce9XIaSSElI4Ud1D+rz7rf1oVgiNnlD6uvVfD/nV
/ofXZmZhJHw7w6z+9ieSTBrpUpQXRhNbGwgL/17y0eu0DKF9wmgKsWDeR72k
97iV68JBYfTslJjE5apecu+hPqYqijCSULkxuWu+l0xp79ivaiSMgq3kafH2
faQXW92Dkz7CKNXUsJBHsZ/kEfs7negvjEJOz3411u0nH29TOT4aLIw+uR3c
v/9cP9mpWcRwPUoYvUh8crUioZ9UuJ3inpktjB7W2ev2L/aTDTE9H6byhdHp
awy1VN4B0jpbQF7puTAKqtt36frWAfLem7DR95XCyASOGHsYDpDj/zxMfrUK
o5Ybw4b+OQOkP39RMaVTGBWtLL4+UjlAimyY5A7vFUZ/gv9qRzUPkOrItl5m
VBhpdb6tWZkdIDNu6ilpLwkjf45rBZNKg6RyZFj0wzVhpLlQr2inPUi2PXoz
M8AogsIo+wyvmA2Sa9WH867yiCDLE+4tRl6DpMXKFvHkTSKolEKaHykaJGc5
bK992S6CiGPSR9xqBskwiZT2vXtEENduz0+qTYNk+WGB8DplERQKXKwFtEFS
T0dvjOeYCHLpUV7T/D5IjpqFgbmaCIodP+x3Y2mQFPBeW57WE0FP3ocvFvNQ
yfzQw6bKRiIoc/aha6kYlUTxHi+CzESQ3ZkeS4ONVPJS+cRFUXsR1NZfXmh5
gEoy1295Z3uerv9PI7XxKJVM6bLZXOAqgnpEpqU+qlPJ9/PdA8hbBJ2d/fir
0ohK2jEJHL7rJ4Lm3z+ZiregksuCerFdQSLo0Df8VMCWSj7YFDYrGyaCdujW
hux0opLb97/Rc44QQcpF5z4OuVBJAtbySx+KIEnbmG+KblTytOFhlr/xIiiR
Zf+mzV5UctrWw07nkQhitlUZeHGDSgZffV4bnSmCdi3mudH8qaRk4IQENVcE
pdfc1Cy6RSVL7m/x2v5MBJVnVFRKh1JJnXSbj24ldL+UpsKucCo5/Dx5b02F
CJp6zM3Xe49KehHdd1lrRBCHwiDeFkUleT7wjxuQIojB90KB6AMqmUPVVU9p
EEE3/LWO5T+kkke/h6aPNdP1BWOfB6KppO++GD2xDhFEs2xYfh5DJas90pd1
ekTQuIakzY5YKrlaUZB7Y0AEaZ4NC9Ch838rL42fjYigVBGzJj463zz29h91
TATtn7/6zJ/urw1sL+SbEkEhCqeT4+jx1+oGLWFWBB1QE2M9TR//GNsEm8eC
CJJxNnesvU/3n1goy1kRQcHb1eTbIun+SAb7nnURJI0DP96lr2+tnYePnUUU
BWUc65y9Q/cLS9aocIoixh6JfAZ6fm6abXN24RNF9ed3tNbS81ebvF80VVgU
DVd+w1sDqCRlo+7Vf7KiyGLFm2uVXo8ARzOZ/VtEUaPnPidndyqJ8xzeO+wU
RR5n7KNDLtH7a6/flncHRFGw2CO3Jnu63u1Ox9JhUaSkya04Z0XXl8X676KI
ItfVV/3vTen6o4W9kTqiqPj8MaGo43S9f1UI1hdF7cdRpY8aXU/W7/9pJIq8
bNs9xOj9qKozFGFiLYp+fYg97yJPJeE0H0i5i6JIdmGeEHYqGZQoNaPnLYok
3k/sFFgfJMmB7Sn+fqIoKefVpPHCIAn2qgu0UFHUr/azZH1kkFS74vYkP0UU
nR9J+POvbJAMfnHTtD9DFD16Yt9r9GSQrFsIZ+LOFUWLc9s32aYOkup+WdZX
ikVRZRvvtaLbdA7vFFCqF0XlMY4X9hvQ/S3DxPn3oqgoNIXFTY3u55t2SWqj
x2+J57p6cJDUiGdu+NMniigv9w2UiA2SmtmHbtTNiKLcVZULpgMDpFZtwmcD
cTF0yOZ8ZanZAPnYIl11p4wY2jN+wchDe4Bk+Z2bxrBJDE1P7o1iVh4g6/dW
WL6QF0Nzrxl500QGSM2Mro9CSAx5jcfK17T3k5rBAnU958TQ1iQZYRlE5+P3
sq1KxRCnXer9A/96ycdj0QyHKsVQchkHRXGql2S5lWzDUyuGCv5jLRDo6SXr
Xz2RIhrE0KjfzgG/gl5Sc3djjFy/GMqv5TrGdZrOfCy3P/8TQ/fWu1T8sj+R
Gt3+jhdOitPP55y3RxV7SEXpDJacNAnUfq9XM0fnA3lpRe7xvWwJROHwYN4i
8YHM703X8MiXQKy5Ni9rJ1pJubj0YLUXEsi9V2Mj3GsleXjTGWj1EkjSXaA0
vq2FnFhPXZP5LoFiX+c7T1s3k5mjKQsJRyXRhFneC/vYRpJKSsUFqEqiIZ8z
0ZzOjaR4RsrB85qSKLg9VKv/WCN53yrFQ+mUJPozVeE5N/6OvNmd/LPLXhJN
erTH8VLekRbvkr4L3JVEvyxfk4fm6kn+goSxe72SyLZA4sW0bx25UPOt25Iq
iebHmt58MK0j+z6oNOz8LImi3xdtGFKsI7PnBnLfTUmiA+W16iHf3pCHjmy4
wLQuifyfKp1dMntDWjTlT97YKoW8h8pTwxBJZo9X/XB2l0Lx89HHPe1rybBl
zpHD3lKorubF1YHNtaQrl1U7m58U4h9QJdLHashDCn+LH4dIoav/NRWrXawh
G73U3GmJUoir4L/GWe9q8jtL8y9zLIXKwltuDeVUkUpbBpe1uaWRBSt+tVej
gvwk+/RGgIA0uml7zrqfu4L0lri+WiEqjQ5qfWOd7S4nX/IKr23dKI3i0h10
zZ3LSZVl3X9MStJIXWFQSziujDz6oZr1tY00Wg4ugrn1F+RAY3jYoqM0Kiqx
HRNve0H61ZmxK1yURv4vS0/mpL0gayvnOdKuSaMyttrZccoLkpItz+MXLo2C
bpVmi90uIeF6itDhUmnExmZ7wE+1iKS5O8deqZRG555L8DNNPSeDLimL5NVK
o8IRJ2et+OfkG/tOUdFGaaRmW8GxPlNIqutzSf4alEY7wt7OyD55Rmpt8t1Q
zCqDHnHt/q6LnpK6LZZ7dljKoDn5OFrJ9GOSa8MWG1YbGfSpq/q6csljstnj
+4MvDjLonFp8npbXY1JXKvBXxiUZdGvLXPhfhsek3sXH1RJBMihHYiC4Vi6H
1GefPc6VL4NYvWYmXntkkTxWVb4Tz2RQDHMc9aZqFtladKvwXYkMKj14zOAl
TxapbyYicLtaBjH0bXF99CSTPJl7pPfPBxkUu0NCcV9rBnlKI8RpZkEGCVwL
DVf/kUryJZ5MbFmRQcun7GPCE1LJtimx90/XZVB3X33ic9VU8lTM0z3nOWRR
damg/P24R6TB57Zfw9Ky6KthftHN4ymkYaBkcIe6LPL+7WpT2JtICnSNlhXp
yKK2xQd+W6ISyY7thV8j9WWRauUuczuNRNKwDZ04YSaLNIgjm7aVJpCGsucE
6i7KIjER2p6SpHjSqKYoveyhLDq4V3j+RngsOZZw8PXmBFlk2qGybKQeS3p7
VI1EP5JFf7ORFtPfGDJ1V91GtzxZ9KuBkvPFM4YcT+zJ3lMriy4v/xfqfiWa
9PVcy8v9JotgnHWJle8ByWN4q1FkRhax7Lrp/zXlPpmxm23i9rwsEqgqtD+8
6z5ZP8q/y+GvLLp97tW1LbpRJJ/RlmdywnIoYUfuyZepEWT2Xt3iRCSHXr04
IJN3K5w8xNnezqZJv18/+md1SzjZOGby0+uEHOq//D7ubuMd8vujs/tPn5ZD
Ziar8dpCd0hlLvcyARc51C3Hl/6lIpRsHk+svBsvh8pc/hUOHrhNWtfJ9C2n
yKG1GqJU51swOZuWtXwhkx5f1aOyOjWYFDF9dkT7mRy6zBLw+SlXMGnzFtcw
vZFDnXIRTFbzQeTPdA2q+zs5tEFXbePzoiDytm/TGq1FDm1RNd446xpEPtnf
SXn9SQ7p3Ao3vdoZSP7Ha26jQJVDBxg0XN2NA8m2icGAtM9yaNkoSYfSHUDa
1dtl8Hyjxy/LDv9gHkD+//+d6HjYiT6ZIX/yf/4BPSY=
          "]]}, 
        Annotation[#, "Charting`Private`Tag$143743#1"]& ], 
       TagBox[{
         Directive[
          Opacity[1.], 
          RGBColor[0.880722, 0.611041, 0.142051], 
          AbsoluteThickness[1.6]], 
         LineBox[CompressedData["
1:eJwtm3k4lN/7x+27sY2dSYkkUVlSn+Y4IsouEiUhCUkREtnXLFmzZs8Ssosw
x0MoLciSbTAVksiayPad33X9/prrdT3v+77Ped/3OTPPH7Pf9u7Fm3Q0NDQm
9DQ0//e5mj3d4jNPQDq8zX7MHzTgjNST3JwfBOSRQboVJaEJR0tVgju+ERDu
1I01uweaEKsP1+IaIaCYo2zmcofPwSc9hz/ldRBQglG+RkqmFgy61Ff+FiMg
ekla8sVdLegx5h0330RAh4wEnaOttaHljw8mKtUEJNcR8OnJ4fNQdu/OaFcW
AaV0lFU6dl+AhFCB5t9pBNR2YaPy5X86kIe9JZPvKQHdsRfge1aiAzcEuG2u
RVHXc0LeOzZGF3bKV/9YekBAEpblCg8d9KGN1fqaoDEBBdiNz/5qMoKmU1lf
zugRUNx3xsumtMbwvJN2g402Af2FTTId2sZQ3jPVp5RIQL8MXYW7h4zhdsxp
OjVZAtrP43/rG4MJTCX5cdnTExBRRuqeTfIlGK1xaDlyVxypz/AJ4H5fgv5d
PX0Vm+JIuogzjEbbDNoPSiRvLoqj2x8tCt9um0GlhTaxGLI4kq3/VnHZyxz2
iDHL1taJo6apfo47NVchU+MJn3uV4kgLXuOblLWE4LLVR7lScWSzsmMt/dwS
lsfXuRTkiKPHd15eMXh2DUYz2dUkR4kj+n1LyY3512F7fiyDSZg48k7WSdTi
t4bbsOkSV6A4MrhP3Kq1sIa3fXg3wj3FUYaB576KaWuos4SdeWgjjjaQa8wj
NlsYFDMfo2wpjs5p7dq7mdnCRlmhyWUzcWTpeUU3Mt8WHr55N9BJTxwxn21x
UlC/AVlGxTuvnhRH4ttFXU2RdrDzjbch4BRHU98Nde2v3IK71oU5/5jFUVl9
mOLVxltQZffz8is6cfTyy53xGlEHWKB6OElhQwzlpCc65n1zgCEvh4Ylvouh
m13/ktYCnaB6ipIt/WsxNDS3/Pwpmwv0UrKuaakRQ28MlJM2g1xg5ecohkfl
YiiO0cQDt+MCJTi+F67liyEmaxyT9fpduBsQ/2v6iRhqx49vie7dg81Ov93f
2YmhTf97+C7F+3CgnMA/cV0MrV4BtO8f3ofzKwZ1q1fE0Pnzrpnl2H0o5lPx
h2AshoIWMzA5Y3foE3XP04Mohna6b5HP+nrA02UrDw4IiCHRSrAkxOAFLy4d
EFLlEUMxJUn+4RZe0EnJpEGfQwxlkcjx9JVeML25ZsOLTgzVzPPfVbB+CP99
dH/Y81sUBXG8iyr45A1fL6x7P3orimpsdS6kTfrC3uOHRBPaRFFhosvf09p+
cNbjclMRSRSdG0i0E670g0K79Vt9NaLo54dtjrRQf+iFe/jocI4oUjtIubGb
HQBVFbZ8v3iJoq4YmqVU7yBodP8IYf6+KPKaNeTifR0EHeqvItq7oohuU3ld
YyMIpqo178rdFEWz2+aCI17B8K+hr3+wsSgaMMmQ+xcUAl/d2ws4JiuK5h5r
Mr1sDoNSgVa9VlKiyCI9g42bKRwmxZP2xUiIomL/2lpoFA5dq33QTwFRxKOR
e5L3RziUW/u7lUcvigipdUovCI9h/oMlT/5xEfRAQ1f+Qn0U5I0w7NQYFkEL
m92bdrhoGJBazu/WL4I+Co0EO9tHQ6vXzrXdXSLIxu9zhZZwDBTZml0OfyWC
3E3PrVpFPoFxfl+d/8WKoGe8hzKXP8XBvSewWSZKBL2eZ++9RBsPXbKz2S+H
iSDafN0DUDke6mLXSmoeiaBV88uWpVnxkIlu9IezowhiV5+c2XyQAH1D+2wn
z4qgqqtNyOFcEnSKfmPe/kcYHbxzO1LXJBWK1xYIRi4JIzyr+t+Y7FTYOxb+
xfCXMEoVLjuWOp8KVY7omY5RhFG2WfYO6+M0SPd+wHDlgzCaC+OiRH9IhxnM
M1oSecKokcff3sYrExoovGOceSaM3DGH5YHPmZDuckl7aYowOpXZ4S4jlwUd
Cl3OnowRRmuhFaEe37Og0rm/RAMvYaTn9NzeUT4HfgxiUX5kIIx2LdfvbJJy
oX/J3Kr6BWHEKnzoP66VXHii72M1s6YwGslJNMuVzoOp++OPJZ4SRlMPFJ8Q
4/PgTUxYruSgMOI2ski+7ZwPd3dkJYf/CSHTmyWndf4rgAoP9XmUioRQYdeA
ux18Adu0lfaZ5AkhjaJDN8YDXkAzAdGjbplC6Pjxl0lDrS/go5rZ85WJQghf
Ly588VwJfL8QHCAXIITWJE/8unuxFNrZNi4etBBCes3K8d2hL2Gq7qFufnYh
tFFYftpTtgoeEcGRlZiE0L+TpXhjkyqIZtd+mtAKoZ7ka0c8HlXB6dA2xoS/
gsgYv48mvacKnsCuEXFTgujg5k6T5cNq+FEpqYyJJIhujd1a/DtaA2kJtFF/
XQSR0gPn+Z9Dr+Aw/W2WckdBtNNe/TsWVw8rfw6E2tkJom2en7KJ5+qhdV1x
wGcLQfRlepKmurYeIj0jz1JNQaRRvZh/KaUBevtk21wXEURyhy+Lmbo0wpVh
ourbDgF0+Vbxn6EbCL5HRXW+mAB67LOpbVWIYO5zHkWlJgEUgoXf0vyJoNG9
6aO5lQLoQlDmb4V7LbCcOUbSJ0MAcS0fcVJXx+BtFTJOwVUABdgMvwy2bIVT
id7TyWIC6G4u45j+qzeQV4uP115QAFln1Kg0k99A9Y1SoMwrgA4zMDuY0bfD
LMvxlH5mAWQr1ULiNG6H5lJQh3uVH40/chUK+d0OP7xirHjcxY+eXjLF3z7e
CatH4rweefKjr30EvfbBdzBgXxG7bS8eDdA/31h/3A1lb+ysBKTzIZ/fr3aT
2Aehb7/4BHzKhwasirxopQZhrwbooonjQ70O8tNOYBB6HvTPDgjlQ8a4fRqK
roOwbZpGL+AeH2p6JdIc92UQWjgwFPhr8aHxkUuLJ3K+wIg77Jf9VniRo/B/
ki/khuHY+JGzYIEXxTRn+LGdG4byBnpHd3/wIt3FnFfXrg3DAfkYer9xXlRm
sKA/HDMM9y3hKn3f8SL2cg8c/vcwfOXGy+qbxYvcT42bXCodgdMPhJt8dHhR
oa8uzkdgDArFgj9J53hR3iHi8rLsGNQrvKFQDnlRFkN11EW1MVg98DKfosKL
Eun123pujUG/42ejz0nyosiDhsTqemr8L6drXNs8yORX/enhi2SoSxeXIvOX
B/2sqct9d5MM/YTrPquv8KALn/TPZnmR4ZT23jn3WR6k6BQptJFJhlXPE+VH
BniQ10RboNUPMtSxat7Le8mDtuQ0HzW6j0Nfj6+nmot5UJ/++QsToeOwMprJ
fTCfB2l9ieX9njwOBZqMZpnTeVApZfXpk4Zx+F1wutc5jAf9ndk1t/83Dh99
5sxTuc6DWremx78+mIAVsyfIhleo6yG/fvM3bAJ+27ss4HiJB61q+ryZezoB
z8vnRWbo8iCNMNyhWzUTkD9K5T6NKg+yFPJWqpmfgOWa1zXfc/Mg2xXf8lvm
k1BVpuboNjsPsvoxU7NmNwnb2JkF5Zl5kLwax5Sl6yT80lf+M36Hm3rfpDCh
x5PU3wO7TyzmuBERRqqhhkkYoXnRK2qaG7nWqATta5+EvDKFNiQKN0qIFwq8
0jMJpRf1lfYPcaOpsdNM16YnoYFv5sjsG250e+LL27fMFDhsvdwm0sKNov/s
sYxzUKCt5rkyvUZu5OwtHTTBQ4Ge7At+lZXcqHisortAlAKz0s4c9MrkRkGO
dZiGPAUu1o25MD/gRjeqKvxfGlKgd5qC+Sk3biS/+anF14QCGXyD1W/f4UbJ
F09KnrpMgUKaR/A9N7hR1Dc7YVcrCoR93q+TjbhRPNuB/6ZuU+D7uu68d7rc
yDLFlp3jLgWaph2I/qfFjbrsxRIIbhToYP3eyorIjdyFixPovSgw7rcwg7Qs
N1o3xUl8DKJAkb47C5eluJHP006b86EU+Lyu9ctjCW4kTd9DWxFOgQ2PHF8s
CHAjwt6uyn/RFHjWmpSwj5cbrQryNVo/ocCPGjyPjDm5UfWc0YN7cRRIYXtt
UEfPjWjY+/wNkihwgCx8r3uHC22uVTaJJVPgbH7r2RNrXKj+5DLvYAoFbjs5
8ifPcSGJzQa/B2kUyH2CZ3aTwoXiz4Ru0GdQ4MHNhsZrQ1xIByfr7f2MAlUx
65jWT1zoWFnfzmgmBVobVJ543MiFkGT8H4scaj4NqynRSi4EpWhqY3MpMO0U
R3J5ARdS/tziWZpHgSoKjdrqGVxIzzBDlXrSYN9Bh83+OC5UUj+0lvScAu+K
CJTah3EhYVWlItsCCuTgbrfc9KHWV57TFSikwGJGN1y0Kxcyc3g5WUHlc1v7
MMItLlS4UXpdoYgCvy19cq2y5EI0CU+6kqjsN+MjqXmRCy14eolSqCxKPjz4
RZsLKcYym/IUU/39PBTmSORCH91M3WSobPo2VHX7BBf6c2/FQ4rKy82Kc09k
uNDdxEUrFio/qf6asZ/AhXiyBo5+puaTLY7Vr+Wj+slW8N2fyp2ZxD0tVi4k
SzsZiKfyjcRflSO7OJSq68MWS10vzeM0W+c1HPqrteC/SN3fMz9t/N5PHFro
OTCtTGVV9z8d8ZM49OVICNGW6segY/6Dg4M4JPB7Ndqd6pfbdePD9e9xKGOk
e8iZ6ifu0t7oBQyHBtGvA7pUv0t0XkaT63Co6VLGfS5qP7ThVXC3FIdk8MU9
r7MocEqZdYk2F4dqacyIOtT+BRypz01KxiHXQNs3GLXf4vtvmhyKxiGjQwyO
4ukU2CjAx9gYSM3nMadsnUqBq7R3HSadcWjUMcs+lTpfcX/FRNxsccgkX4oc
k0CBcgvvPzCY45DnAbtnjtR5tB+WVpDVwKGbLDlSA1EUSNc9QGlWxSHRDT6G
G48pMPtNUIKhPA6NpxwxHw6jnu/yiT/uwjg0P6sT7xlIge7Po4uYuXDoX45P
bLYfBfKkn7ZIZ8ChqIu5yhU+FKgTmtzcssiJrshKVQV5UGDzVYNgtk5OFPJh
nHb7FgWaG28rZTZxoikHo5GrdhT4R6tkRqGKE8VVS/bnWVOg/AkmnUvPOFF8
efr9GXMKzGVB3DlunEjRm8tB6zwFgt3bbSccONHCQqXhVw0KHF0Vdu+4xona
lK8v3VCjQPykx9DceU6kXWBVKaFCgWF1R7OU93Gis2Kdkd4HKPD7xtSCNz8n
wj+Wcy8Xp94fZ54RMXZOxGO93P9JiAL/tbGN62xwoI7r65o9OAp06f0hav2Z
A/3ontZEq5PQ7FduWmQwB3p0xWgiMnUS1shb/Ox5yIFMHTv4PaInIbcb9yn+
exzohQjPsmrAJHy/4TecbcmBLj0vMTW4NQkBk6VgnTIHajktplqnSL1f9ws8
nfzBjjZ/JtrmdEzAYLtPUwcn2FEXrX3KmfoJSCkKUXIaYEdhwc5VdcUTMF1+
tX8NY0dqAdaealETEHeml5ctnR3drVwLrTeYgOtmkXFKeuwIsQ0q3ekZh2+j
d6MeV7Kh5/8WzmS/JsOy3abGnQI21JNe/6O1gAwT7j386ZrBhnZ0fALb48nQ
ynRN60oYG2KuGBxzciTDNdE52iOWbOgha3HtOUEylCgdfPCRmQ2dFz9+IfDO
GPTqKrvBdZ0VLd2VUYpgGoWyTFf/e8rJgo552XLj9r5AmlLxoA1PRmSo9/1D
TXsvNKU/+9LoDiOKuJrKs/yyFxZftR8uvsGIXkc5Lqmk9EJDjgp5CyNGNCf9
iTju2Auz7sCx14cZEccAu3UaVy88c+yGkg+ZATFqTlotv+6GXnXFMzvqDGjL
N5SWjfYj/Mj5icdMlQHlipyMsvjyAUrYL58pl2dAYVdMN9pLP8C3AqcTrUQZ
EJdxY9qS2Qco4PVBrWWNHnFsfE7IK38Pa0//Tg0ookecgdKGpTe64HKLoi49
Jz06KXKgc3m6E3ZrWV2KpKNHKUpewitNnbDkU8R1ng06RPdDvlM0oRPajo3f
3/edDiV4ObLOg044sB7+7L/XdOhkVhBjWHoHfHWUvHD/Jh0KUb/i996iHXpn
hMRNkWjRqf4DARWbrdDsQEX67RpatL+cNHBssBWeeDHyfKWYFon+Tb1AqWyF
v17Jv6ZJokXSxPapLodWaNk3/FXMiRapp1wc7xrFoBrrUcVLArRIc1Nggze2
BTI8GBzscKFBNNOBbzwimmCuLqvfnh0NcpH7WHHGsAkCCaL0qas0aPvhxOlL
Ak3wQddzzzJtGtT/RXPNu6ARzom6CyZK0KCz4xwHUt6+htmBUtXY8z1S9sFw
XhrRBqjCn9Pw5/YuKe/I5qd3O7XwHmJmdTTfJX15RkdJ6K6FL27dtSBr7pI+
296pL8muhWKN4F+b+C5pNBr9aztbC+muj/8X17NDogOxwXHRNbC7WKRFVnGH
pEMUiHSTr4Y3zzztuP5viyTyIVIqwqQCVp5lHTg2vUVay90Uc6atgP/O+36j
7d0ibTcrFv2pKIexl27u5Rdskc7XN6B1XDl87aJ8atZoi1S1/qUpc6AMcuYO
lt0r+kdycNhm/upbAs2LLjSpJ/wjCVzns3mvXALzXpK6eH3/kfgrfi3o/34B
TzYWzNRe/Ed6NsVbJGHzAtr0e0hs7mySzkf9DJ3UL4Z1jAJJgaabJI3PpzcE
NQohDUdk3kW1TZKBcrD7BYZCqMO7Wykpu0lqf5tPYeksgJOEmU8dexsk2Xtf
bOV1CyCr6itmttINkoZ/5tLO1efwmpOZTwLtBmns/Pb+neQ8yNiTbJtfvk5y
Ll5ZbR3JgmVMnUeH0tZJW4qBH077ZcGL4M8GW+g6SfaqNU2SZBbMemkS63Z1
nTQ/7/Xg671MqBLN3azOsk7qOZrshPifQfsLkfwUmz+kklnm6mPhaZAj8DWF
T/8PySKQ7/SWahqsbpgt1Vb9Q1rJ1j755Fcq3D2kfbYC94dEcDGvZKa+b6cw
Mdz1a1oj3Vqoe7HvSAp898b3nRj/GqlKLdAwezcJumyVJRrRrJG29GM/nG1O
gnhFslXIr1VSncGX0hTvJGidd/rPr9ZVkmup6ZbhZiLcCPi7v8lllfRnlvND
/24CPAxcfSzerZC8R3BcazLxMLLBTj7ZZ5nEReS09aVEwaqoQmUFh2WScn1d
AuFxFBy2mj3zznSZtEl5xlh6IgpKMzrr/ju6THpFl0nyjYiEbcb3HawoSySv
kDLDfvAYbs4F5kmfWyLV/dw/HTMQBiXQmxctx5dICQV3X25GhkHteMYqc8IS
KaxLl/HE2TAoe5fXn39xkeR4nY6LtiYU2rDsfz1uskiy4LB8N50ZAntPg6Mu
4r9JnXf0pc6kBEHC19b/ctYXSClfn2mkWwRB5/BzOn09C6ROGrW3xWJBkGVA
75ZK0ALph9YT/d7ngVDtztXc3Zl50hUCjkuUFADLs734Yyt/ke5afuW6LeQH
t89tS7Y+/kVauXcb97LKF+rM+59Ytf1Fam1tyBLT84UzquGGl/l/kZiDBS57
hTyChL6nj/d5z5FoFiZduul8YAxDzU6Fxk/S2uTdF7cUveC2nWFEpvBPkofr
sb+7Xx5A545fvFGLs6Sm1xbSbT4PoF7YQRn7jFmS1SOhC+idJ+RgSb4otvqD
1PHvxcLRex4wmv1hUUTeDKndoU6MbsUNbt/mP+HpNUM6auGR0F7oBp0/VjXf
MJghbej/0PezdIN6MXOfwb9p0sHoRO0P710hB5fl9prxNKlF5rCLZ/U9GM2r
ZmxDO0WKWR/N3zK7A7fdxsYMhr6T9NoO8WSTnaFz/wP7My+/k2xqi/v6bzhD
vaRKH0GL7yTia6OIMc/bkEPgQOGnym8kkSf7gj6VO8JoYcatU9ZfSeDcV5FS
G3u4/TA39JDKV9Jaes6FXzs3ofMokZuf4ytpQ8lcxSnjJtTL8JRaqqeQbjer
rXCP2kEO8VnDQi4KyekU8nt08wYUUk++IOU3Tpop3C/eXGkNt+8KGz5VGCcx
ObduEeys4WTWM1PGr2SSE5vc8GUha1i4nXd9WoNMkjRsnfBmug6VGio8CljH
SC6+kbiFdktoqNCVK/V0mKQQ5Xj2Qrg5DBPf3pQq6ye95+orZVozgk56/ntP
r/WTChPpTM2DjaC+Dx0jE1c/SYxH53MonxHEj7Bwz7j2kdabzW42OBvA3CR+
6cKTn0kbTU5cWWy68KGg1XO9sE8k9obBSLUwTTiz+sZUv/YN6Z3/OuGb2TEY
Sc4/pyHyhtTmelpUr+EoPNoRrHIqoI10gstpYeiNLHRP1hCS0mslDVY8XDIY
PwgZ3cLqN9+SSPs6U3npZXkh2A7pMD9US5LsupA2JSaO0QicPUZucyZRZ+ib
QIkaphoUrmDob0Lck8w4/yAbYmIfpyr493sRvRUSvRluq2PPjP80fTSOJW41
Xw+rYtTA5N/vSuA9coljHiva2Tpa2MRoAN2Rq9XEM/2tKuri+pjKd/X7Kt1t
xKAWwS17ghnGxrsXf9HjDXGTrHwEKzPDJmBzpYtYO/GBCItd9ZnLWFiWyu9C
pw5ixgu+hlAbc+yLxRFHQeZ3RDHHUuJMyxXsQS/++obaJ2KoQIE4GrqO6e19
9sX/+ES0YjNK21O3xiTkY58de9JNVL816K6aZo29i2IddSD3EA1qGu4z69pg
0ZL+Jc5nPhMlA9r1S5ttMfLEfanx4X5iVssC4RX5Jqbl2ad0W26AuDBuqjmo
ZY9Vch7X3PQfIIYsbxrcqLbHQs78tuU/NEisD3zl8D3mFiaX7pCj7/GF6MFc
NS182RF7dOmaKOIZIUZyny5DJ+9gM/NNsno3R4h6je9OPG+6gxmFiJwebRgh
trDckbdUd8EO1gyZr18fJU4Ist6wungX+8h9MVm+fIzIEsKTUtdxDxP/qMWT
rTNBZImbyZxTuI+F/LlyLDV1gmhwRpPvyaP72BzhrmH8zAQxueCtifz7+1iD
a0pMcNAkcdx5D3N1cMdesK8xKF2jED0PqgRfq/LANKo0A4WefiWe+RTDXfzA
C1vv6Obmb/5KTGOeFM0a9MJKRs1zeL5/JXYdzCJ0Kj3EuBnutLAd/0Z0K5nV
aFx/iE2YPd3Z/viNeOhu7eHUxz6Y1/b0w68MU8SNcaM0p99+2BGee6wTR6aI
QmbE8FM2/tiE1L/U0YtTRPpe8xjPQX/snCGuoT9nisi9us9dyiYA481TWe84
M02MOLtt9MMsECvTDncrcZ8hetaYuKzdCsauW/LQFWXMEMeTH9W2vwzGeF0z
4vPbZohnBmXe3FkLxh6mV1Q+4/5BfHc8Rc4kJATTWhj6/aTsB5EtXKWgpDwU
+5ogc/v+1Cwx1akLJClEYG4LaX61uJ/EwrH13INRERjDefaEP6o/iTn2Jn8m
f0Rg0jsLDQ9ifhKn70cwTT1/jDndqmF6pDJHREZiMj5Ho7C1/0BeSMQvokPT
YAfm8wQLTa6o66j+RbTQkOsI+fUEE1iW6GIa/0UMmPzPsdgyFjtVSL8UcXye
uLVhSHyyPw7z4+4ixozOE/8zdJmJ5o7HWKZNRp7K/SbOvFK7r8mbiKWpdcx/
MftN5AnPNdq4lIjJpqvQCAX+Jn7W4OjwSk/E9A2FD6UP/iaGZ/KszEglYQmv
J9yz/BaJ2nq6Oi+1nmK4t0oRJg5LxKbH4hOxVSmYmfsCj7vvElHAvkJphS4V
y95fmJGUsEQU2x6ghZdSsWOPBCsGm5eIDR2u6wXbqdjF4/8GL/MsE38/27rW
b5aOpWS0SFo2LhMNG98+fHg6EwsRJC0J9ywTT4UlHyelZWJuiY2koe/LxGLn
bQn6f5mYXlTdZRPOFaJf4qJPJikLo/EpjdKxXiG68WfE58rkYA5XUlZVmVaJ
fF9O7WP6kotd+pKErYusEjXi1KYUcHnY2YsJMbUKq8QnVarxc1p5mJhOzKFj
FqvEfRPSGQKNeVjvqeCrh8pWiZdP4ZVvFuVjqsJ33/BfXCOq2e8qNmYVYFJP
neP67deIQiXb5x0pBRgvj9O1eJ814kMfP97XBwqxeZabfzkK1oibuMUX4EUh
lrNx5QjDxhpxv12i8A6pCGMZ1kpcyfxD5LL+LUZgLsGGkwk3en6uE4vYEyUe
ECowzQesa4d21onfh5ZnpO5VYJWX10ICuP8SrTYb9x62VWARQu8Lj5/8S7wD
nG9HKlVip9I95hJD/hL5hUs6+CYrsfTMj67m+zaIU4SfOYc0q7Frz70Dvppu
EqFQ4A1LozrsfchNntMOm8Qb94kYIaQOU7lplJfgs0m0+/QHnWmow3DS0u0a
eZtEWc0TntH7X2Go6DNz4eImsV/vvE7AxitMolQm1inyH/FPd3EXpb4B+1b1
JXO1ZYsoD8Xk7/g2Y0Tlunu/B7aIO/pNVoZtzVhqQ6LGz59bxEMi8lm5zCTM
oMXo5wTfNpHRpUIzOZGENX18r/T+1jZRkMH9bkslwpJ+oA85XDtEz48+H2gC
MExLvGhT//ouceT078X4jTbsUnuTrKk/Dfgew/ynPOQddrZh/zrhMQ1Yv+Xy
cqHyHXasLLz1ZwINeB57ydN4/B3GlmRi7l9IA4IVxurCVLowdONXaMknGlCt
y7/ybK4LO0Qv+pVGjBY0Jkkvi1h8wDbVvVNeNtACzWtLWgJ63VhmiyoD8wod
YOtZZWdS7sPIIuquOVt0gMHdSVRdvw8T87wwcYqRHrjspb73udmHpctdaXAW
ogdvkssCfj/tw1LTfJz7AD2QyRVzQet9WMJ9NJAZRQ8wGbRXXt+PRRzSLFCS
YgCS9zb3TSkOYm+D9Hi75RmAYZKe7HndQYxpwtT/lioDUG1s1MqyHcRCk25a
pOsygH0JR0YJ8YNYEG04J40bA9hipNe1WxjEfMe6PD4gBoBTi81/mvcFc4s1
1LI1ZwQjxb87D24PYYebjQc+2jIC7/lBj0zeYYwya2J78g4jeHFeTXZVZhjT
P2vuxxHECN5r29EpXhrGZP5Yv3pVyghchs/+XS4dxiavuEmz7zECVUuW28PG
I1hyuHutBysTqBDrZO+7OYLp1XqepfAxAXnpdr6shyNYI6ePVZ0ME3ioOvKy
JIeqx4KTr1+kPh+bsAiep+qlnzLVFjCBQlyfaab3KEZvkpJEqGQC0bq99+5E
jWKN/mkHHjcygRa+BSPGZ6PYoZFMYNXDBK7OyTc/bh7F6KILPVk2mUDMzcGf
ff9GsdcNxQz36ZmB+seGnm7WMezedEnCOCczaFU8oh4jNIZNgIry6gPMIAls
nTBUHsNeL9fPWOoxgxdJdvaDt6l6QqP7WzNmUB4Y+brfawyT1m2mO2HDDCQC
I/1jQ8ewpOcYgdmTGYiZkb6fyaLqL3eZVWUzg6D1ozXXPo5hh0I+TImWMIO+
c11AZYhar/KTW1gtM4jvlDJ6+3UM02Xre3K1ixmkPBbL5F6n5ieNdjKuMgOW
SbazCqJkTOxZ/yvSNjNIvOwgfUSSjPH5fCz0YGIBnOXfsSlZMkZzCoVNC7MA
4aFqYuwpMrYuWO+ZKckCDD37lfwhGZtfr7C/dJQFmGzUsB/RJmMjtblaHZAF
DFZVRtWakLHexHQVXx0W8MUoyCjegox1uiVKK5uygDyacDmZ62Ss2ThaYOEa
C8gp+l7hZUfGqo+FMhXcYgFjhypuBzmSsWIuv3VLVxbQFLa+rOlCxrJ/e87g
fVjAY57WwRY3MhZd5tAZ8oQFVPFuMo17k7GgKJtXZ1JZwH+Vvv5+fmTsodOV
wrVcFiCx01T6JZCM3btgklxWygJ4XMmS0yFkzF5GL8yujgUoOIoEvggnY5bM
5zzFWliAmfK7a5KRZOziDNF+4B0L0D5gculiNBk736FiFt1Hze+vzaDyhIyp
PVfQ0iSzgIxsU5buWDKmEiyjsj3NAvKHjGhE4smYnO1+6dpFFrDsTowWTiBj
B9RFBJw3WcDfKh39j1QWkuBjOkjPCpSfj00fTyRjuD329TEOVqAkHbl5gcqM
EwwziQKsYK9R9iieytvNO4O6EqzglXOvdBw1fiVjvYNelhUMFfTGkKj1Zr0X
65oUWUEZ/Vu2Z3FkbNJituA+kRXgDqZpH6Gu74vq16dHtFmB+23vRacYMvZR
cDT0uxErYO1cLL8SRcba1vs8Mq6wAi+bfsV/EWSsYfDDTRM7VnDQ2vzohTAy
Vl7bfondhRWshuL0tIPJWEEi6dybB6zAZnxafc2fjD1ze6XsE0itZ3aizfAR
GUswrpBSjGIFTVcrAi28yFjEsWL+X0mswOBmsAqPOxnz48plzM9iBdy+Gqme
d8mY+++0P1eKWYEJtn79sRMZu/0pYZq3mhVcHxI+f+EmGTOPCukI6mAFHS50
t3uo82Tg5Ft3uocVXGs8cuApdd7OXfAsWBlmBRelEleY9MnYCWaHUNt5VhDB
lji7AMiYzIy1h8g6K3it1pZse5KMETosbvbtsYLjD27cDVIgY+zBuufO8rEB
Jop9WxuBjNHZair/E2MDvyM3P3/jJ2MbkChVLU1l3ZsqLznI2NSuPOOB02zA
3uL3Kbg5hiFv3g5aGzZQr7wnd6V7DJM7wvgl8jYbOGAc+vV96xiWPvZ3hs+T
Gu/fpjtYO4Z5nhlnkY5iA3Q8ATGv0sawo7tFejp1bKCNd8W60IqqL0+/1t/C
BorVC/UpBmMYy/UYF8v3bOBm/W5nNRjDplrc4lwm2UCzYcamhPgY9iyQOJDA
yg4UX9ZKSAyOYmwnjk2L4tlBWKSnpFjbKOb17cD6cwI7iDxlLFNZPoqZarAI
1Suyg1DNh5I5YaMYO2P/1bFr7KDUb2oi+/go5h3h8F2ymh00bsnvSbuPYLOq
V9fKmtmBst+WaOGVEczspz6jylt24FAhLoTgCHZCR/HQeTI7GJzdPvuafQT7
yb7r5MzEAV41vmX7+mwYM49NXKm9wgEWM8zCD5YNYZ1qYfTgJgcY77bPOR89
hCkteeHf3uUA0r1M0qzOQxiXsZXKSAgHsC8NfG0tS9XzHvbeKecAn+wsb9+n
ft8oJyNaLXpOQKcqI+cTMIh92yhyF+PkBAayFRKC1waxuKvxP1YEOMGrs8VV
NqcGsTkJu0/ZspxA/92z0wzLA1hOKWvapjEnmMAUTCMtBzCOVtNjL3M4QXL0
Y//tg/3Yt19zVniAAwtLVzPm/XqxOIOBz3PaOIBfsvXRuNiLEatImq3GOCBj
UqVgIdWLpXrGybrcxIHOe45Hwp/2YAa0Kutvo3Fga2zxnp5UN/ZaIDDGZwwH
XB5OWrnIf8Di1AWbv3lxAWe7R8ZrS+1YHHt+b3gQF2gTk1diiG7HYgflp+Wi
ucBnAcXeNul27ImjFu5BNhe4lbINL159g8XEe1izd3IBRrDUM4W1Yh1LjnTp
rNxgiUfyqtNuM9YG3xW2mXGDTkeVD+sGFVgzJWSRb5kbHMyPqzgoVAS9yrXZ
DNe5QdE+A+UXv4uh4iM2qcgtbmCgEztT314CSwTjrtAw8YD3X2tUjO+Ww1SD
jI55ER4gbzV3vHWiGno0V2V0aPKA/G+j9IqijVA+dUL7QSoPSJl8o7ss2A7n
bubaVmfygNjeQNAT2g4LFO18F/J4gJttSpn+ajsU6/lZfeMlD1BZVL948FMH
ZGP6I27UxgN+TUr30j96C2fus6/JzPOAfZssDr/b38NsQ9WcUTVecBhuMOb4
9EJvz/XbzZq84JmEpUV9US80y6w9mXWBFwz4txvF9PdCjl/HemxMeMFEOKHX
TfYz9A47vDtrzwte6J9Y5Bv8DE1JIpZ/Y3hBb22roaJ4Pzw2NXxoJIEXOO+s
Ny5r9kN29pTVxhRecOblJyl7537YZs4X5ZfLCzSG5LjvNvZDhTX2RsY6XqB5
oVp17eIAZDuyI4gn84KH+cZ4J49BOGPc9P0PhRe4sIwvXEwdhK1eDyuGpnlB
ru7c5lzjIPTq/KOVscgL6N8Mnjq0NwinbX57HKDnA5vy+q87g79ALHWy/5gs
H5jTnTp91XcIZrRkZvMq8AELmQuAO2MIes5cvb2myAccfzzIuNswBI8qDdM1
EPlAHXnDTW5lCKb39B5XM+YDEdJeHqk2w9CDqS1W34sP7Mr4XeY6NgI5BHZ+
pfjygd7u6cRLOiPwuZTq+W9BfIA/9sdXRbsR2KdZTvMghg9sTL+SakgegfLB
6a45eXyA+3U2G3l9BHYkDH6aK+IDMVnlfpOco9Ayj1tW+SUfEGbVOO59cBRG
toZ966rnAwu3/4h6GI3CmT03k9WPfIDIfUsyIH8U+nKVVxD7+MDSZHLSmfpR
iN/3kz1iiA9kZ7wQj3s/Cs+C6+1i3/hAwT/75O3FUZj9SFdZ6y8fSDvgHz2v
PAZVosPi47b5gGRKLP6G1hjszmhdGKXFA0eLl8quZmNwu/Fk4V0OPNhTVK41
9RiD5puSgmn78eBpRpTWmfIxuMhy/f53aTzQYNI/fL9pDIYJpfcclcODc3dp
3519NwZrT3JHtKngwaumo5tllDGoq607xXEGD4oFny5rz4/Bb2Zh8LI6HkTh
O10f/R2D3J7bG7908cDpktliNQcZFoWevKRijAfw352bdQJkCJ66VQWY4QHh
QL3pRQkydK6ddeS3wYO2Ff8XlifIkL5dsvO6PR7c+ruS9v40Gab3Wx0ouU3V
97gLD5wlw66VgVHgiQfYyOJqozEZWtNxn3zsgwch6wG/Us3JcINHN7E/AA/6
+7RK+a6TYez+sEXxMDyI8f4ZduQmGUofb9V1iMKDE9VyAxQnMiTB7aLqODz4
2D03p3iPDE2NTjLsPMWDokAuKSkPMvx13c1aOwMPBpMSJmofkmHQ3ZfN8Tl4
IJDu5vHdlwyF/WeFyAV4IB9TcaEqkAwrn0h6SJfiwSeHcyRCKBlqZ1l9vleJ
B1IV0kpyEWQ48TLtaFMdHlhPq+BHI8nQgzTwmLEJD0QYznXIxJAhxyeuGUMM
D+TGGKuEYskwn6xzNr0DD3KdcBolcWR4ej40a+o9HpQodM+Ox5Oht0KCrkAv
Huyc6dirTCDDRresDe1BPKihl74pm0iG/+pKCh6O4oF7SHKoDpX/23x1sXQS
D5JOWffwUPnRmTd75Ck8OFbvVB1AjW/27ynDzeFBr7pKTgo1/3bbmAVcxAP1
a1/YL1Prn2GaZXJbo/bLZN6x5Qk1/sJaTf4m1Y+63GOfo6nx0TQ2g7t4kN+T
NxRN3d92DweOmYEfDEkID6+EU+P5hJtUWfkBHVZQRk/155GZlIMTjh/cbbv6
uYXqX3Pacf5nfPzgUWrjm0N+ZEiU0Lm7J84Pys2ccTvUfvjdMBM7LskPlKaL
HW67kiEqtO2yleEHP2TMksKdqfN11Eey8wQ/4Gh0dvtgQ9XfC+/9e5IfEH3A
8bWrVH1Nou9hIj/AzmuNfrxE1Z8uG4rW5ge2L2x44s5T9b4NIUiPH7CF5df5
qFP1WPvxJWN+sHXJ+Z4wdR7VtMejTCz5QWpFuO0dWTKEpjgo4krVG5gyhDOT
YUCKyIKuJz+oLz0swbc7BrFR6XRfH36QaLkyeWltDEIbtTVKKD/Ye0pbQEs9
T+ou94qL0qn7+bE7R1c7BoOqHl0ayeYHZ75Gd5gWj8G2tQg69gJ+ECOIw9k+
G4NnfXItXSr4gcK5y9eqgqkc0cet3M4PpK+J6ykZUuM/TJDsu/hB48nJH27q
1HjcL6fUbn6gVmw176o4BjWe0ndsDfMD3r/zDTUCY1AzT+lh2wJVvz9ezXx0
FJ5rTv5qKCgADop8DKwzG4XPzbPUZMQEgNsgXsRDaxQy/CnIpNkvAMYOiJsy
qYzC9qN1FlWyAkCO9VZvNn4Uamb3f+YFAiBttGyG1DMCNYO42wbtBMDK27ct
BEDl85F5V6up+khfYeW9Ifh8Kp5GqV4AdDFVdpyYG4IMgWlWHM0CwCbr7jG+
wSHY/rpYhNQhAA7PcVn6lQxBzSNvEwgjAqA+sKuWw5TKOIbgr3sCwKelLcs3
7wvUGPC9cUtfEOwruUxHPDYIj4lmM+RnCoEzRfTXC7U/QedNwvPIPCFQ0fJU
SFroEywaytJwKxICHvWPOltmP0JCUlaQepUQkBe5Lq0R+RFycGbRUNqFQF/U
heep3R/g7O6zbbF5IbBy+pXib8v3MOdb+lryaWFgLSN63C7xLfWNUCTJT00Y
XHh+koPD4S0UzE5XtNcUBidjeprGzryFT66muykbCAOptOmvqzOd8NFA2lK/
jTCQE9tb5CJ2QvPO1Hnux8Jg/6HODZXldshVkjwVOSQM5n9cLlzwboNrTT8G
LMjCINJOuKbnUhsc/qTaIfNVGKxc5uecPNYG85ZHCzrnhAGl/5pM2I9WqHRq
3y26XWHwlydMcdOsFZq/K/r58KAICCIZXIoAGMybafjt4CoCAkuv6DywaYZh
G6yTJz1FwGn/YafxA83wNtvVHiYfEfAmt7sqd6oJKsnvVDwPEQE1fzRTNB2b
4FsPdVdKiggQ7mN/uuLZCOcZ3q9eRiIgn2cfgZLfAJUlxza02EXBopL7PwWN
OvhF/MVDP25RkNxPTBljr4OeQg/+1fGLgvxTi6eXB2rhK06+7YMSosBA5ud9
C4daqLqhs0enLApUTKbM+ZNq4OlPjYwtVqJAiemDzOpuFRx9GxG2fkMUPACG
b4W7q6BPmxmzvKMo2Lftf6Qgswo216+wZN4XBRwZdm9miVWQmCfL4RMhCrTY
4myFgishfJDOe7JaFAyHfrL3UyuHFFeHRJd6UVAw5HWace4lDHBWwRc2i4J3
ZR8izz99CVtt+vj534qC2C0bYdrfZfCsHpvw6pgoaAI/xySKS+G5/d77KhjF
gMDxsVR98ALqfLCQO2QhBvA2jEI1v55Dtn2SVoxW1OfvJopVK5/D927zsd9t
xQAW7v1Z2+M51BHxX812FgMvXEOK9mieQ13H541CAWIgONX9MSLkQz3mxfNs
RWKg202hrdUtF3JcbfCeLRUDbOm3Kv3UcuHH8sCyzkoxkJNYLt7AkQv1zPDc
wY1iwIxhSz6zOAfqF5wa2vokBtrynzw58TEbGmiE3FxYEwOGxqfSzv1+BnEp
+ikfNsWATGNXWlTyM9g9J9D1YlcMMLtuPq1UewYNEl7I2bOIA4GhgwLxSRnQ
8Gv36oSoOAhPjXrgfz4dGvkLB/WeFQflAuLT5UMpkLv/W025tjiQvn/1n1RM
CuyVLpuO1hMHp4MOdttqpECjbnDhgpk4YLH4HHGoOhkaidtxtzmKg89PCzyr
U59C46byrJo4cRBR/5X+UUQinEpWbDmQLA76vVLpTM8mQk+3hsn4DHEwaKJ1
nmEnAT473CZxr1AcGN0eSZl2T4AzKYN5cs3iIOwwq9V9l3jo7b5dWPBDHBCi
zdRZcbGQwyjwLX5BHAQeTm+aTX8Cs48wzQaviIMeo5bE04efwPZvXIdtd8TB
uunhJ9I6MRBnLFlK4COA/MdPT79+FgXzjupUpAACWJWZqS0OjIBKrD09TJoE
4JD5InJHMgK+nTJZ8rhAANHT7cLRb8PhfMa146amBKBt1sp8gTccqrC51nA7
EcD34l9z03Wh8P1MSv3jpwRgVNlUN34iGFq2iQ1vpBOAJrdXzYUfQXAxM3fj
Vg4B/PTXqmx+FgTxl0pPaZUSgNb94felbEHQ6g1qomslAJVnJ7otVwLgUpYG
2bWTAHzwpKny8gAY7P1um/KBADaxpvGl2wGw+HgfseULAfCGF9e69fnD/zgv
W8mTCWDGpb/Z/aI/7J4d88v8SgD4kq4oOOAHrdutszl+EMDQ9+ctvZf94P//
Pwr8+6VLJzHuC/8HjAHibw==
          "]]}, 
        Annotation[#, "Charting`Private`Tag$143743#2"]& ]}}, {}}, {
    DisplayFunction -> Identity, Ticks -> {Automatic, Automatic}, 
     AxesOrigin -> {0, 0}, 
     FrameTicks -> {{Automatic, Automatic}, {Automatic, Automatic}}, 
     GridLines -> {None, None}, DisplayFunction -> Identity, 
     PlotRangePadding -> {{
        Scaled[0.02], 
        Scaled[0.02]}, {
        Scaled[0.05], 
        Scaled[0.05]}}, PlotRangeClipping -> True, ImagePadding -> All, 
     DisplayFunction -> Identity, AspectRatio -> 
     NCache[GoldenRatio^(-1), 0.6180339887498948], Axes -> {True, True}, 
     AxesLabel -> {None, None}, AxesOrigin -> {0, 0}, DisplayFunction :> 
     Identity, Frame -> {{False, False}, {False, False}}, 
     FrameLabel -> {{None, None}, {None, None}}, 
     FrameTicks -> {{Automatic, Automatic}, {Automatic, Automatic}}, 
     GridLines -> {None, None}, GridLinesStyle -> Directive[
       GrayLevel[0.5, 0.4]], 
     Method -> {
      "DefaultBoundaryStyle" -> Automatic, 
       "DefaultGraphicsInteraction" -> {
        "Version" -> 1.2, "TrackMousePosition" -> {True, False}, 
         "Effects" -> {
          "Highlight" -> {"ratio" -> 2}, "HighlightPoint" -> {"ratio" -> 2}, 
           "Droplines" -> {
            "freeformCursorMode" -> True, 
             "placement" -> {"x" -> "All", "y" -> "None"}}}}, 
       "DefaultMeshStyle" -> AbsolutePointSize[6], "ScalingFunctions" -> None,
        "CoordinatesToolOptions" -> {"DisplayFunction" -> ({
           (Identity[#]& )[
            Part[#, 1]], 
           (Identity[#]& )[
            Part[#, 2]]}& ), "CopiedValueFunction" -> ({
           (Identity[#]& )[
            Part[#, 1]], 
           (Identity[#]& )[
            Part[#, 2]]}& )}}, PlotRange -> {All, All}, PlotRangeClipping -> 
     True, PlotRangePadding -> {{Automatic, Automatic}, {
       Automatic, Automatic}}, Ticks -> {Automatic, Automatic}}], 
   FormBox[
    FormBox[
     TemplateBox[{
       RowBox[{"\[Chi]1", "(", 
         TagBox["x", HoldForm], ")"}], 
       RowBox[{"\[Chi]2", "(", 
         TagBox["x", HoldForm], ")"}]}, "LineLegend", 
      DisplayFunction -> (FormBox[
        StyleBox[
         StyleBox[
          PaneBox[
           TagBox[
            GridBox[{{
               TagBox[
                GridBox[{{
                   GraphicsBox[{{
                    Directive[
                    EdgeForm[
                    Directive[
                    Opacity[0.3], 
                    GrayLevel[0]]], 
                    PointSize[0.5], 
                    Opacity[1.], 
                    RGBColor[0.368417, 0.506779, 0.709798], 
                    AbsoluteThickness[1.6]], {
                    LineBox[{{0, 10}, {20, 10}}]}}, {
                    Directive[
                    EdgeForm[
                    Directive[
                    Opacity[0.3], 
                    GrayLevel[0]]], 
                    PointSize[0.5], 
                    Opacity[1.], 
                    RGBColor[0.368417, 0.506779, 0.709798], 
                    AbsoluteThickness[1.6]], {}}}, AspectRatio -> Full, 
                    ImageSize -> {20, 10}, PlotRangePadding -> None, 
                    ImagePadding -> Automatic, 
                    BaselinePosition -> (Scaled[0.1] -> Baseline)], #}, {
                   GraphicsBox[{{
                    Directive[
                    EdgeForm[
                    Directive[
                    Opacity[0.3], 
                    GrayLevel[0]]], 
                    PointSize[0.5], 
                    Opacity[1.], 
                    RGBColor[0.880722, 0.611041, 0.142051], 
                    AbsoluteThickness[1.6]], {
                    LineBox[{{0, 10}, {20, 10}}]}}, {
                    Directive[
                    EdgeForm[
                    Directive[
                    Opacity[0.3], 
                    GrayLevel[0]]], 
                    PointSize[0.5], 
                    Opacity[1.], 
                    RGBColor[0.880722, 0.611041, 0.142051], 
                    AbsoluteThickness[1.6]], {}}}, AspectRatio -> Full, 
                    ImageSize -> {20, 10}, PlotRangePadding -> None, 
                    ImagePadding -> Automatic, 
                    BaselinePosition -> (Scaled[0.1] -> Baseline)], #2}}, 
                 GridBoxAlignment -> {
                  "Columns" -> {Center, Left}, "Rows" -> {{Baseline}}}, 
                 AutoDelete -> False, 
                 GridBoxDividers -> {
                  "Columns" -> {{False}}, "Rows" -> {{False}}}, 
                 GridBoxItemSize -> {"Columns" -> {{All}}, "Rows" -> {{All}}},
                  GridBoxSpacings -> {
                  "Columns" -> {{0.5}}, "Rows" -> {{0.8}}}], "Grid"]}}, 
             GridBoxAlignment -> {"Columns" -> {{Left}}, "Rows" -> {{Top}}}, 
             AutoDelete -> False, 
             GridBoxItemSize -> {
              "Columns" -> {{Automatic}}, "Rows" -> {{Automatic}}}, 
             GridBoxSpacings -> {"Columns" -> {{1}}, "Rows" -> {{0}}}], 
            "Grid"], Alignment -> Left, AppearanceElements -> None, 
           ImageMargins -> {{5, 5}, {5, 5}}, ImageSizeAction -> 
           "ResizeToFit"], LineIndent -> 0, StripOnInput -> False], {
         FontFamily -> "Arial"}, Background -> Automatic, StripOnInput -> 
         False], TraditionalForm]& ), 
      InterpretationFunction :> (RowBox[{"LineLegend", "[", 
         RowBox[{
           RowBox[{"{", 
             RowBox[{
               RowBox[{"Directive", "[", 
                 RowBox[{
                   RowBox[{"Opacity", "[", "1.`", "]"}], ",", 
                   
                   TemplateBox[<|
                    "color" -> RGBColor[0.368417, 0.506779, 0.709798]|>, 
                    "RGBColorSwatchTemplate"], ",", 
                   RowBox[{"AbsoluteThickness", "[", "1.6`", "]"}]}], "]"}], 
               ",", 
               RowBox[{"Directive", "[", 
                 RowBox[{
                   RowBox[{"Opacity", "[", "1.`", "]"}], ",", 
                   
                   TemplateBox[<|
                    "color" -> RGBColor[0.880722, 0.611041, 0.142051]|>, 
                    "RGBColorSwatchTemplate"], ",", 
                   RowBox[{"AbsoluteThickness", "[", "1.6`", "]"}]}], "]"}]}],
              "}"}], ",", 
           RowBox[{"{", 
             RowBox[{
               TagBox[#, HoldForm], ",", 
               TagBox[#2, HoldForm]}], "}"}], ",", 
           RowBox[{"LegendMarkers", "\[Rule]", "None"}], ",", 
           RowBox[{"LabelStyle", "\[Rule]", 
             RowBox[{"{", "}"}]}], ",", 
           RowBox[{"LegendLayout", "\[Rule]", "\"Column\""}]}], "]"}]& ), 
      Editable -> True], TraditionalForm], TraditionalForm]},
  "Legended",
  DisplayFunction->(GridBox[{{
      TagBox[
       ItemBox[
        PaneBox[
         TagBox[#, "SkipImageSizeLevel"], Alignment -> {Center, Baseline}, 
         BaselinePosition -> Baseline], DefaultBaseStyle -> "Labeled"], 
       "SkipImageSizeLevel"], 
      ItemBox[#2, DefaultBaseStyle -> "LabeledLabel"]}}, 
    GridBoxAlignment -> {"Columns" -> {{Center}}, "Rows" -> {{Center}}}, 
    AutoDelete -> False, GridBoxItemSize -> Automatic, 
    BaselinePosition -> {1, 1}]& ),
  Editable->True,
  InterpretationFunction->(RowBox[{"Legended", "[", 
     RowBox[{#, ",", 
       RowBox[{"Placed", "[", 
         RowBox[{#2, ",", "After"}], "]"}]}], "]"}]& )]], "Output",
 CellChangeTimes->{{3.935056736456723*^9, 3.935056745929*^9}, 
   3.93505714597412*^9, 3.9350573884103127`*^9, {3.935057572977325*^9, 
   3.9350575868522053`*^9}},
 CellLabel->
  "Out[145]=",ExpressionUUID->"2754c275-6f4d-4639-8f8e-2f7261450e5d"]
}, Open  ]],

Cell[BoxData[
 RowBox[{"(*", 
  RowBox[{
  "Variational", " ", "calculation", " ", "of", " ", "the", " ", "energy", 
   " ", "split", " ", 
   RowBox[{"eigenvalues", ":"}]}], "*)"}]], "Input",
 CellChangeTimes->{{3.934969476814575*^9, 3.9349694811799583`*^9}},
 CellLabel->
  "In[136]:=",ExpressionUUID->"42d8e24e-f2d8-445a-9066-f1e64fd60bfa"],

Cell[CellGroupData[{

Cell[BoxData[{
 RowBox[{"NumberForm", "[", 
  RowBox[{
   RowBox[{"E1", "=", 
    RowBox[{"Integrate", "[", 
     RowBox[{
      RowBox[{
       RowBox[{"\[Chi]1", "[", "x", "]"}], "*", 
       RowBox[{"(", 
        RowBox[{
         RowBox[{
          RowBox[{"-", 
           RowBox[{"(", 
            RowBox[{
             RowBox[{"\[HBar]", "^", "2"}], "/", 
             RowBox[{"(", 
              RowBox[{"2", "*", "m"}], ")"}]}], ")"}]}], "*", 
          RowBox[{"D", "[", 
           RowBox[{
            RowBox[{"\[Chi]1", "[", "x", "]"}], ",", 
            RowBox[{"{", 
             RowBox[{"x", ",", "2"}], "}"}]}], "]"}]}], "+", 
         RowBox[{
          RowBox[{"V", "[", "x", "]"}], "*", 
          RowBox[{"\[Chi]1", "[", "x", "]"}]}]}], ")"}]}], ",", 
      RowBox[{"{", 
       RowBox[{"x", ",", 
        RowBox[{"-", "Infinity"}], ",", "Infinity"}], "}"}]}], "]"}]}], ",", 
   "9"}], "]"}], "\[IndentingNewLine]", 
 RowBox[{"NumberForm", "[", 
  RowBox[{
   RowBox[{"E2", "=", 
    RowBox[{"Integrate", "[", 
     RowBox[{
      RowBox[{
       RowBox[{"\[Chi]2", "[", "x", "]"}], "*", 
       RowBox[{"(", 
        RowBox[{
         RowBox[{
          RowBox[{"-", 
           RowBox[{"(", 
            RowBox[{
             RowBox[{"\[HBar]", "^", "2"}], "/", 
             RowBox[{"(", 
              RowBox[{"2", "*", "m"}], ")"}]}], ")"}]}], "*", 
          RowBox[{"D", "[", 
           RowBox[{
            RowBox[{"\[Chi]2", "[", "x", "]"}], ",", 
            RowBox[{"{", 
             RowBox[{"x", ",", "2"}], "}"}]}], "]"}]}], "+", 
         RowBox[{
          RowBox[{"V", "[", "x", "]"}], "*", 
          RowBox[{"\[Chi]2", "[", "x", "]"}]}]}], ")"}]}], ",", 
      RowBox[{"{", 
       RowBox[{"x", ",", 
        RowBox[{"-", "Infinity"}], ",", "Infinity"}], "}"}]}], "]"}]}], ",", 
   "9"}], "]"}]}], "Input",
 CellChangeTimes->{{3.934969670026332*^9, 3.934969690388432*^9}, {
  3.934969734683125*^9, 3.934969734989859*^9}, {3.934969783470593*^9, 
  3.934969793858767*^9}},
 CellLabel->
  "In[137]:=",ExpressionUUID->"dfca568c-fb4c-40b3-bcd9-07fa58039b1d"],

Cell[BoxData[
 TagBox[
  InterpretationBox[
   StyleBox[
    RowBox[{"\<\"3.11603997\"\>", "\[Times]", 
     SuperscriptBox["10", "\<\"-19\"\>"]}],
    ShowStringCharacters->False],
   3.1160399663736316`*^-19,
   AutoDelete->True],
  NumberForm[#, 9]& ]], "Output",
 CellChangeTimes->{3.935056816747429*^9, 3.935057189576293*^9, 
  3.935057431853483*^9},
 CellLabel->
  "Out[137]//NumberForm=",ExpressionUUID->"d8d3cfce-45e2-41e8-8fc3-\
2b2280bb46fa"],

Cell[BoxData[
 TagBox[
  InterpretationBox[
   StyleBox[
    RowBox[{"\<\"3.11605442\"\>", "\[Times]", 
     SuperscriptBox["10", "\<\"-19\"\>"]}],
    ShowStringCharacters->False],
   3.116054419216912*^-19,
   AutoDelete->True],
  NumberForm[#, 9]& ]], "Output",
 CellChangeTimes->{3.935056816747429*^9, 3.935057189576293*^9, 
  3.935057463366096*^9},
 CellLabel->
  "Out[138]//NumberForm=",ExpressionUUID->"b8a24d0d-f790-4333-995d-\
3c52546aca89"]
}, Open  ]],

Cell[CellGroupData[{

Cell[BoxData[
 RowBox[{
  RowBox[{"(*", 
   RowBox[{"Calculating", " ", "the", " ", "electronic", " ", 
    RowBox[{"coupling", ":"}]}], "*)"}], "\[IndentingNewLine]", 
  RowBox[{"E2", "-", "E0L"}]}]], "Input",
 CellChangeTimes->{{3.934970125539209*^9, 3.9349701449974003`*^9}},
 CellLabel->
  "In[139]:=",ExpressionUUID->"ee59d207-423f-4589-af53-1585f90740e0"],

Cell[BoxData["6.919216911865445`*^-25"], "Output",
 CellChangeTimes->{3.935056979567601*^9, 3.935057215495126*^9, 
  3.9350574634175997`*^9},
 CellLabel->
  "Out[139]=",ExpressionUUID->"df68db51-0d2a-4e01-b048-2408ef2f91ca"]
}, Open  ]],

Cell[BoxData[
 RowBox[{"(*", 
  RowBox[{"Calculating", " ", "the", " ", "tunneling", " ", 
   RowBox[{"time", ":"}]}], "*)"}]], "Input",
 CellChangeTimes->{{3.9349701807865047`*^9, 3.934970183636695*^9}},
 CellLabel->
  "In[140]:=",ExpressionUUID->"900e30f7-440e-4674-b543-ea40c7e2f7c1"],

Cell[CellGroupData[{

Cell[BoxData[
 RowBox[{"t", "=", 
  RowBox[{"Pi", "*", 
   RowBox[{"\[HBar]", "/", 
    RowBox[{"(", 
     RowBox[{"E2", "-", "E1"}], ")"}]}]}]}]], "Input",
 CellLabel->
  "In[141]:=",ExpressionUUID->"be4a4f07-3c50-4529-bcf6-6489eb78b2d5"],

Cell[BoxData["2.29215067852323`*^-10"], "Output",
 CellChangeTimes->{3.9350569974755497`*^9, 3.93505721552973*^9, 
  3.935057463450605*^9},
 CellLabel->
  "Out[141]=",ExpressionUUID->"5206d031-5080-4ea5-b156-f690660fd478"]
}, Open  ]]
}, Open  ]]
},
WindowSize->{1020., 552.75},
WindowMargins->{{Automatic, -1020}, {0.75, Automatic}},
FrontEndVersion->"13.0 for Linux x86 (64-bit) (February 4, 2022)",
StyleDefinitions->"Default.nb",
ExpressionUUID->"7213de93-1c6c-4dfb-9ca3-7ecb93ca0a61"
]
(* End of Notebook Content *)

(* Internal cache information *)
(*CellTagsOutline
CellTagsIndex->{}
*)
(*CellTagsIndex
CellTagsIndex->{}
*)
(*NotebookFileOutline
Notebook[{
Cell[CellGroupData[{
Cell[580, 22, 263, 4, 98, "Title",ExpressionUUID->"5fe64600-4719-400f-9624-9a807217e195"],
Cell[846, 28, 431, 11, 29, "Input",ExpressionUUID->"d7f30c5a-92f3-491c-8c01-8136dc47b98e"],
Cell[CellGroupData[{
Cell[1302, 43, 5051, 88, 133, "Input",ExpressionUUID->"983cfaef-aa7b-4664-b3f1-40b2ebeb1be4"],
Cell[6356, 133, 215, 4, 33, "Output",ExpressionUUID->"5a9810a7-372b-46f1-8575-60827fcf8fa2"],
Cell[6574, 139, 213, 4, 33, "Output",ExpressionUUID->"f0e4c3dc-4c83-4094-be0b-977fcf4b2d07"],
Cell[6790, 145, 210, 4, 33, "Output",ExpressionUUID->"6309a014-7056-4002-92ab-1d74e28d87a5"],
Cell[7003, 151, 216, 4, 33, "Output",ExpressionUUID->"2ed489a9-c3bf-4738-bd4f-761476a9a667"],
Cell[7222, 157, 215, 4, 33, "Output",ExpressionUUID->"0a536c46-5d07-4deb-a7c3-e653c5230998"],
Cell[7440, 163, 224, 4, 33, "Output",ExpressionUUID->"13c6a565-b8e1-469f-804a-dbf0e574b221"]
}, Open  ]],
Cell[7679, 170, 288, 6, 29, "Input",ExpressionUUID->"7622b5d7-fedc-4488-804d-9ceacce66749"],
Cell[7970, 178, 1066, 32, 29, "Input",ExpressionUUID->"593ebba2-838a-443c-97d2-9e1e80e68d5c"],
Cell[9039, 212, 342, 8, 29, "Input",ExpressionUUID->"d32fe4de-2254-4ddd-986a-89c4feeec512"],
Cell[CellGroupData[{
Cell[9406, 224, 603, 18, 29, "Input",ExpressionUUID->"57a9b90e-8d44-4aad-8263-8fd940987026"],
Cell[10012, 244, 3692, 82, 246, "Output",ExpressionUUID->"58a90f5c-6a6d-40a3-9828-884fa052b699"]
}, Open  ]],
Cell[13719, 329, 450, 9, 29, "Input",ExpressionUUID->"d99c2526-d21c-4192-ae99-e837e781c892"],
Cell[CellGroupData[{
Cell[14194, 342, 1289, 35, 92, "Input",ExpressionUUID->"b1c16664-caf3-4ae2-8786-8b74263924be"],
Cell[15486, 379, 619, 16, 47, "Output",ExpressionUUID->"6f7985ab-0967-4110-890e-ad126abfd5d1"],
Cell[16108, 397, 617, 16, 47, "Output",ExpressionUUID->"efb1e0a6-0a0d-4ed6-a397-6786499be907"],
Cell[16728, 415, 627, 16, 47, "Output",ExpressionUUID->"c88a1ec9-ff5b-4f42-8d71-09e2ebf2454d"]
}, Open  ]],
Cell[CellGroupData[{
Cell[17392, 436, 292, 7, 29, "Input",ExpressionUUID->"605f09ed-2c7d-4d36-bf61-c878610ad79b"],
Cell[17687, 445, 227, 4, 33, "Output",ExpressionUUID->"c03836d5-c6e3-45e7-9c24-31ecbe0567ed"]
}, Open  ]],
Cell[17929, 452, 346, 8, 29, "Input",ExpressionUUID->"47bb0efa-fe72-4289-8f4d-e32fc80bee37"],
Cell[18278, 462, 1203, 35, 77, "Input",ExpressionUUID->"e3480ed6-42a5-4d9a-a2bc-4aabdb8ed647"],
Cell[CellGroupData[{
Cell[19506, 501, 841, 20, 29, "Input",ExpressionUUID->"160ca642-d8c8-42a3-85fc-edc71dafdb57"],
Cell[20350, 523, 218, 4, 33, "Output",ExpressionUUID->"93b880b0-c299-4b38-be7d-dc3050eccad9"]
}, Open  ]],
Cell[20583, 530, 1554, 45, 111, "Input",ExpressionUUID->"efd2f11a-1e7b-4506-a5dd-2fee3fc720dc"],
Cell[CellGroupData[{
Cell[22162, 579, 621, 17, 29, "Input",ExpressionUUID->"e7ee1727-4d1f-4ba1-832f-cd1d15503200"],
Cell[22786, 598, 218, 4, 33, "Output",ExpressionUUID->"80b8f697-6631-4fcf-8a71-5bfef4225960"]
}, Open  ]],
Cell[23019, 605, 1150, 35, 77, "Input",ExpressionUUID->"a7740399-cded-453a-a169-1d1798748b5b"],
Cell[CellGroupData[{
Cell[24194, 644, 619, 17, 29, "Input",ExpressionUUID->"2f386908-4f55-4592-93c7-903c2d299bde"],
Cell[24816, 663, 217, 4, 33, "Output",ExpressionUUID->"0ef77c01-1182-4c43-bcea-22624b4b6831"]
}, Open  ]],
Cell[25048, 670, 316, 7, 29, "Input",ExpressionUUID->"1c04693b-8016-4217-823c-e1ce428ac905"],
Cell[CellGroupData[{
Cell[25389, 681, 915, 25, 29, "Input",ExpressionUUID->"f5122af6-c918-4730-86e2-a50545a11925"],
Cell[26307, 708, 81829, 1411, 242, "Output",ExpressionUUID->"907342b7-959f-4454-b758-fd5440b9d9aa"]
}, Open  ]],
Cell[108151, 2122, 353, 8, 29, "Input",ExpressionUUID->"2c434596-0286-47c1-9a0e-7cacb897ca8e"],
Cell[CellGroupData[{
Cell[108529, 2134, 1222, 35, 54, "Input",ExpressionUUID->"3188bb9e-7b16-4f55-b9f5-7acf874ab82d"],
Cell[109754, 2171, 218, 4, 33, "Output",ExpressionUUID->"de7aa944-5b3e-4eba-8f36-aab3a8886aed"],
Cell[109975, 2177, 218, 4, 33, "Output",ExpressionUUID->"6deb4a4b-7707-47f3-8c94-636f1c0fd614"]
}, Open  ]],
Cell[110208, 2184, 622, 15, 29, "Input",ExpressionUUID->"0c2fcf6c-d329-4227-a8c6-3153069f1bc8"],
Cell[110833, 2201, 602, 15, 29, "Input",ExpressionUUID->"29f0f428-2804-4b25-ab69-4c16ed0ee059"],
Cell[CellGroupData[{
Cell[111460, 2220, 1079, 30, 51, "Input",ExpressionUUID->"c011b53d-e07b-4296-97b3-31302e14f667"],
Cell[112542, 2252, 45682, 804, 242, "Output",ExpressionUUID->"2754c275-6f4d-4639-8f8e-2f7261450e5d"]
}, Open  ]],
Cell[158239, 3059, 343, 8, 29, "Input",ExpressionUUID->"42d8e24e-f2d8-445a-9066-f1e64fd60bfa"],
Cell[CellGroupData[{
Cell[158607, 3071, 2094, 61, 71, "Input",ExpressionUUID->"dfca568c-fb4c-40b3-bcd9-07fa58039b1d"],
Cell[160704, 3134, 452, 14, 47, "Output",ExpressionUUID->"d8d3cfce-45e2-41e8-8fc3-2b2280bb46fa"],
Cell[161159, 3150, 450, 14, 47, "Output",ExpressionUUID->"b8a24d0d-f790-4333-995d-3c52546aca89"]
}, Open  ]],
Cell[CellGroupData[{
Cell[161646, 3169, 361, 8, 51, "Input",ExpressionUUID->"ee59d207-423f-4589-af53-1585f90740e0"],
Cell[162010, 3179, 224, 4, 33, "Output",ExpressionUUID->"df68db51-0d2a-4e01-b048-2408ef2f91ca"]
}, Open  ]],
Cell[162249, 3186, 287, 6, 29, "Input",ExpressionUUID->"900e30f7-440e-4674-b543-ea40c7e2f7c1"],
Cell[CellGroupData[{
Cell[162561, 3196, 239, 7, 29, "Input",ExpressionUUID->"be4a4f07-3c50-4529-bcf6-6489eb78b2d5"],
Cell[162803, 3205, 222, 4, 33, "Output",ExpressionUUID->"5206d031-5080-4ea5-b156-f690660fd478"]
}, Open  ]]
}, Open  ]]
}
]
*)
