# Supplementary material for: Tunneling Times in an Asymmetric Harmonic Double-Well with Application to Electron Transfers in Biological Macromolecules
Source: ACS Omega. 2024 Dec 9;9(50):49832–8. doi: 10.1021/acsomega.4c08622 (PMC11656229; doi:10.1021/acsomega.4c08622)
Supplement: Supplementary file 1 — ao4c08622_si_001.zip [file ao4c08622_si_001.zip › Supporting Information/Bacterial PRC/P*_BL.nb]

(* Content-type: application/vnd.wolfram.mathematica *)

(*** Wolfram Notebook File ***)
(* http://www.wolfram.com/nb *)

(* CreatedBy='Mathematica 13.0' *)

(*CacheID: 234*)
(* Internal cache information:
NotebookFileLineBreakTest
NotebookFileLineBreakTest
NotebookDataPosition[       158,          7]
NotebookDataLength[    169169,       3283]
NotebookOptionsPosition[    163567,       3191]
NotebookOutlinePosition[    163970,       3207]
CellTagsIndexPosition[    163927,       3204]
WindowFrame->Normal*)

(* Beginning of Notebook Content *)
Notebook[{

Cell[CellGroupData[{
Cell["Bacterial PRC: P to BL", "Title",
 CellChangeTimes->{{3.935056203903824*^9, 
  3.935056230726199*^9}},ExpressionUUID->"5fe64600-4719-400f-9624-\
9a807217e195"],

Cell[BoxData[
 RowBox[{"(*", 
  RowBox[{
   RowBox[{
   "Defining", " ", "the", " ", "relevant", " ", "physical", " ", "constants",
     " ", 
    RowBox[{"(", 
     RowBox[{"SI", " ", "units"}], ")"}]}], ":"}], "*)"}]], "Input",
 CellChangeTimes->{{3.934967609006109*^9, 3.9349676118594713`*^9}, {
  3.9349704142148867`*^9, 
  3.934970418316701*^9}},ExpressionUUID->"d7f30c5a-92f3-491c-8c01-\
8136dc47b98e"],

Cell[CellGroupData[{

Cell[BoxData[{
 RowBox[{"\[HBar]", "=", 
  RowBox[{"1.0545", "*", 
   RowBox[{"10", "^", 
    RowBox[{"(", 
     RowBox[{"-", "34"}], ")"}]}]}]}], "\[IndentingNewLine]", 
 RowBox[{"m", "=", 
  RowBox[{"9.1093", "*", 
   RowBox[{"10", "^", 
    RowBox[{"(", 
     RowBox[{"-", "31"}], ")"}]}]}]}], "\[IndentingNewLine]", 
 RowBox[{"\[Omega]", "=", 
  RowBox[{"3.95", "*", 
   RowBox[{"10", "^", 
    RowBox[{"(", "15", ")"}]}]}]}], "\[IndentingNewLine]", 
 RowBox[{"a", "=", 
  RowBox[{"6", "*", 
   RowBox[{"10", "^", 
    RowBox[{"(", 
     RowBox[{"-", "10"}], ")"}]}]}]}], "\[IndentingNewLine]", 
 RowBox[{"b", "=", 
  RowBox[{"\[HBar]", "*", "\[Omega]"}]}], "\[IndentingNewLine]", 
 RowBox[{"c", "=", 
  RowBox[{"Sqrt", "[", 
   RowBox[{
    RowBox[{"a", "^", "2"}], "-", 
    RowBox[{"(", 
     RowBox[{"2", "*", 
      RowBox[{"\[HBar]", "/", 
       RowBox[{"(", 
        RowBox[{"m", "*", "\[Omega]"}], ")"}]}]}], ")"}]}], "]"}]}]}], "Input",\

 CellChangeTimes->{{3.8738999463911896`*^9, 3.8738999524089737`*^9}, 
   3.873900554676289*^9, {3.8739007271381197`*^9, 3.873900732579378*^9}, {
   3.8739017884093266`*^9, 3.873901795354223*^9}, {3.8739019330190806`*^9, 
   3.873901933579196*^9}, {3.873901986186135*^9, 3.873901993281705*^9}, {
   3.8739020448572006`*^9, 3.873902046289362*^9}, {3.8739024414270425`*^9, 
   3.8739024624447355`*^9}, {3.8739036702459297`*^9, 3.873903677126527*^9}, {
   3.8739042799623184`*^9, 3.8739043160155115`*^9}, {3.873904439279398*^9, 
   3.873904439662422*^9}, {3.8739046933992033`*^9, 3.8739047023115263`*^9}, {
   3.8739049525202*^9, 3.8739049838511133`*^9}, {3.8739050749510703`*^9, 
   3.873905086719129*^9}, {3.8739052030474987`*^9, 3.873905241403318*^9}, {
   3.873905401063839*^9, 3.873905408575946*^9}, {3.873905478073908*^9, 
   3.8739054784237013`*^9}, {3.8739058356862183`*^9, 
   3.8739058563122416`*^9}, {3.873906127594781*^9, 3.8739061288499384`*^9}, {
   3.8739063941484823`*^9, 3.873906394699114*^9}, {3.8739065721306934`*^9, 
   3.8739066016853704`*^9}, {3.87562376716133*^9, 3.8756237794261637`*^9}, {
   3.8756241939989347`*^9, 3.8756241972351017`*^9}, {3.875624287232053*^9, 
   3.875624327078101*^9}, {3.8782204044242487`*^9, 3.878220436218068*^9}, {
   3.878220503553391*^9, 3.878220503814352*^9}, {3.8782205390610447`*^9, 
   3.878220595058139*^9}, {3.8800193403148746`*^9, 3.880019340516412*^9}, {
   3.8800282911252213`*^9, 3.8800282967577753`*^9}, 3.880028517439087*^9, {
   3.8800286317380753`*^9, 3.880028632163949*^9}, 3.880028692621065*^9, {
   3.880028783278104*^9, 3.880028783797879*^9}, 3.8800288571725388`*^9, {
   3.8800289637784557`*^9, 3.880028964234557*^9}, {3.880029000061914*^9, 
   3.880029000557251*^9}, {3.880029065429625*^9, 3.880029065916151*^9}, 
   3.880029110910797*^9, {3.88002914171782*^9, 3.880029142158584*^9}, {
   3.8800292140959463`*^9, 3.880029270727078*^9}, {3.88002930486301*^9, 
   3.8800293052812557`*^9}, 3.880029371200526*^9, {3.880029409478121*^9, 
   3.880029410961833*^9}, 3.880029470299759*^9, {3.880029504298567*^9, 
   3.880029505094962*^9}, {3.880029557788582*^9, 3.880029558310734*^9}, {
   3.880029591185403*^9, 3.880029621254436*^9}, {3.880029673727476*^9, 
   3.880029702936627*^9}, {3.886509438424159*^9, 3.8865094395998297`*^9}, 
   3.88650948736973*^9, 3.886509716894188*^9, {3.886509783249735*^9, 
   3.8865097835421667`*^9}, {3.8865098307446327`*^9, 
   3.8865098327693863`*^9}, {3.886509945354209*^9, 3.886509945595323*^9}, 
   3.886510000595972*^9, {3.88651008932899*^9, 3.8865100896332617`*^9}, {
   3.893333720890379*^9, 3.8933337212976933`*^9}, {3.8943603831434517`*^9, 
   3.894360404754094*^9}, {3.894360612024785*^9, 3.8943606195597887`*^9}, {
   3.894360689357555*^9, 3.894360690558998*^9}, {3.894360817398168*^9, 
   3.894360821213064*^9}, {3.894360925958694*^9, 3.894360948512788*^9}, {
   3.8943624578041677`*^9, 3.89436245895513*^9}, {3.8944566205972347`*^9, 
   3.8944566211630383`*^9}, {3.8944584759093323`*^9, 3.894458480444577*^9}, {
   3.894458704181608*^9, 3.8944587095084476`*^9}, {3.89446159408482*^9, 
   3.894461603580634*^9}, {3.894461792499248*^9, 3.894461797624606*^9}, {
   3.894461917725871*^9, 3.8944619248164997`*^9}, {3.894462248497773*^9, 
   3.8944622527973557`*^9}, {3.8944624162096443`*^9, 
   3.8944624203463383`*^9}, {3.894462569224454*^9, 3.894462573574651*^9}, {
   3.894462757998148*^9, 3.894462762242113*^9}, {3.894462872992792*^9, 
   3.89446288558204*^9}, {3.8944630677765207`*^9, 3.8944630728800707`*^9}, {
   3.894463243780725*^9, 3.894463251825862*^9}, {3.894463483813303*^9, 
   3.8944634873731003`*^9}, {3.894620207572687*^9, 3.894620208334755*^9}, {
   3.8946215926737137`*^9, 3.894621594890459*^9}, {3.8946217273450947`*^9, 
   3.894621730296371*^9}, {3.894621842348752*^9, 3.894621845958226*^9}, {
   3.910795881399907*^9, 3.9107958818461*^9}, {3.910795974231226*^9, 
   3.910795975119216*^9}, {3.910796072993465*^9, 3.9107960734785643`*^9}},
 CellLabel->"In[1]:=",ExpressionUUID->"983cfaef-aa7b-4664-b3f1-40b2ebeb1be4"],

Cell[BoxData["1.0545`*^-34"], "Output",
 CellChangeTimes->{3.935056269205887*^9},
 CellLabel->"Out[1]=",ExpressionUUID->"36f9d7a6-d73f-4cd5-9d58-4848f592e052"],

Cell[BoxData["9.1093`*^-31"], "Output",
 CellChangeTimes->{3.9350562692076178`*^9},
 CellLabel->"Out[2]=",ExpressionUUID->"f2fea830-ef72-4cbb-bb40-7ef0940ef4dc"],

Cell[BoxData["3.95`*^15"], "Output",
 CellChangeTimes->{3.935056269208754*^9},
 CellLabel->"Out[3]=",ExpressionUUID->"6f348470-52b9-43d7-b7fc-c37b083a2cb4"],

Cell[BoxData[
 FractionBox["3", "5000000000"]], "Output",
 CellChangeTimes->{3.935056269211013*^9},
 CellLabel->"Out[4]=",ExpressionUUID->"24ba7944-1e4a-4601-8db3-82bd02a2413f"],

Cell[BoxData["4.165275`*^-19"], "Output",
 CellChangeTimes->{3.9350562692122707`*^9},
 CellLabel->"Out[5]=",ExpressionUUID->"cb4cd42d-411a-4d73-8c1d-0a7d2ba06920"],

Cell[BoxData["5.489871844348217`*^-10"], "Output",
 CellChangeTimes->{3.935056269213572*^9},
 CellLabel->"Out[6]=",ExpressionUUID->"10f0baba-c8ed-443d-b0df-59c4df800d5a"]
}, Open  ]],

Cell[BoxData[
 RowBox[{"(*", 
  RowBox[{"Defining", " ", "the", " ", "bistable", " ", 
   RowBox[{"potential", ":"}]}], "*)"}]], "Input",
 CellChangeTimes->{{3.934967670908803*^9, 
  3.9349676719268093`*^9}},ExpressionUUID->"7622b5d7-fedc-4488-804d-\
9ceacce66749"],

Cell[BoxData[
 RowBox[{
  RowBox[{"V", "[", "x_", "]"}], ":=", 
  RowBox[{"Piecewise", "[", 
   RowBox[{"{", 
    RowBox[{
     RowBox[{"{", 
      RowBox[{
       RowBox[{
        RowBox[{
         RowBox[{"(", "0.5", ")"}], "*", 
         RowBox[{"(", 
          RowBox[{"m", "*", 
           RowBox[{"\[Omega]", "^", "2"}]}], ")"}], "*", 
         RowBox[{
          RowBox[{"(", 
           RowBox[{"x", "+", "c"}], ")"}], "^", "2"}]}], "+", "b"}], ",", 
       RowBox[{"x", "\[LessEqual]", " ", "0"}]}], "}"}], ",", 
     RowBox[{"{", 
      RowBox[{
       RowBox[{
        RowBox[{"(", 
         RowBox[{
          RowBox[{"(", "0.5", ")"}], "*", "m", "*", 
          RowBox[{"\[Omega]", "^", "2"}]}], ")"}], "*", 
        RowBox[{
         RowBox[{"(", 
          RowBox[{"x", "-", "a"}], ")"}], "^", "2"}]}], ",", 
       RowBox[{"x", "\[GreaterEqual]", " ", "0"}]}], "}"}]}], "}"}], 
   "]"}]}]], "Input",
 CellChangeTimes->{{3.9349676962966967`*^9, 3.934967697753969*^9}},
 CellLabel->"In[7]:=",ExpressionUUID->"593ebba2-838a-443c-97d2-9e1e80e68d5c"],

Cell[BoxData[
 RowBox[{"(*", 
  RowBox[{
  "Graphically", " ", "checking", " ", "the", " ", "form", " ", "of", " ", 
   "the", " ", "double", " ", 
   RowBox[{"well", ":"}]}], "*)"}]], "Input",
 CellChangeTimes->{{3.934967742502747*^9, 
  3.934967749273876*^9}},ExpressionUUID->"d32fe4de-2254-4ddd-986a-\
89c4feeec512"],

Cell[CellGroupData[{

Cell[BoxData[
 RowBox[{"Plot", "[", 
  RowBox[{
   RowBox[{"V", "[", "x", "]"}], ",", 
   RowBox[{"{", 
    RowBox[{"x", ",", 
     RowBox[{
      RowBox[{"-", "12"}], "*", 
      RowBox[{"10", "^", 
       RowBox[{"(", 
        RowBox[{"-", "10"}], ")"}]}]}], ",", 
     RowBox[{"12", "*", 
      RowBox[{"10", "^", 
       RowBox[{"(", 
        RowBox[{"-", "10"}], ")"}]}]}]}], "}"}]}], "]"}]], "Input",
 CellChangeTimes->{{3.934967774404854*^9, 3.93496781530895*^9}},
 CellLabel->"In[8]:=",ExpressionUUID->"57a9b90e-8d44-4aad-8263-8fd940987026"],

Cell[BoxData[
 GraphicsBox[{{{}, {}, 
    TagBox[
     {RGBColor[0.368417, 0.506779, 0.709798], AbsoluteThickness[1.6], Opacity[
      1.], LineBox[CompressedData["
1:eJwB4QQe+yFib1JlAgAAAE0AAAACAAAA979D1aedFL4j7KWL8Z5PPO7DXhZr
mhS+jlBxEt+OTzzmx3lXLpcUvgk710DRfk881s+v2bSQFL4fonKUw15PPLTf
G97BgxS+wrjnFuAeTzxx//Pm22kUvhkIy4j4n0486z6k+A82FL7vLnYgp6VN
PN+9BBx4zhO+Pp1eH/u+SzzS8Z742u0Svs+HcBe330c8eaD/VSAcEr4qFGlS
KZFEPPGy1+WCThG+52DtF0ydQTx0+4gLeG8QvmRYhfuceD08Vn0BZJ8+D76E
WXBdubQ4PNpvo9xzew2+SE20NXY0NDwAKjS6gsALvoAoCOD9dDA8jtlRmVYj
Cr6cMuIs3B4rPDL1IaRPYwi+c6PXuVQlJjw+Bn+wDcEGvsEfxpa8uiI87N7K
IQYnBb6QK3KH9ocgPLAjyb4jagO+POkOQ5LeHjzcXVRdBssBvhl6X0koPh88
HgSSJw4JAL6LIWmljyQhPATkfK2gnvy9pdIib6D4Izybqu8Or2b5vTp/zIX+
zCc8X0nHxwfp9b13i9/mL0EtPPLSuIPqpvK9urekj3PIMTxjaR4uLz7uvRRN
ETAn3jU8akuG6HJP572aKw2yKo06PBADIqnK1+C9KGlrVbKFPzwe1g4xbqnT
vSh4COSmyEI8akUFcbxFur1En9Qq+ulFPGfZV0TzErk9JUWSvinWRTxb3dlg
vzHUPe8JhLvnK0I8jwwb8kyY4D3g3Ei+Chw+PBh6/4Qlo+c9f+Buie4DODwZ
ySiEFI3uPQk/RB26szI8PSGPvvd/8j1XRo9gP7AsPMIFpeMa//U9+GnmvZ6K
JDx3/6AFtEL5PZnJpL60Uhw86Gm/Xdh1/D3pWh07bBwSPC38eF6y7v897u7U
YUo0AzzRUQwuAZYBPo5aFkQ/T/A7dbkpAYRXAz5rxBstYRHHO7IrutJB+wQ+
XXVP/5FmjjtN1ls/xZYGPhul1QaLqts70RRLgCNVCD5WbpQ1xYr4O+5drb+8
9Qk+OA+tRXZeCTz0Ol3TMLkLPtOvgSDxbxY8WVAegmp0DT4FdRh0kVkhPFZw
Ui/fEQ8+AwST1wBFKDweEmpYF2kQPu38rvB0ijA8XXFkmFw6ET6mTuu14EQ1
PMts56WEBxI+kmCzbgN7OjwuMpEdGuYSPiy2U7fUY0A83Xx0FM21Ez4K1q6b
wqFDPOq5d39suRM+SA+ja+awQzz29nrqC70TPhgp1g8QwEM8DnGBwErEEz56
/vjUdN5DPEBljmzI0hM+UzAxUoQbRDykTajEw+8TPjWwaxi7lkQ8ah7cdLop
FD6yIAnUh5FFPHZb399ZLRQ+t2zZK2ahRTyDmOJK+TAUPlWZ6FdKsUU8nBLp
IDg4FD5RlMMsJNFFPM0G9sy1RhQ+URFsyR0RRjww7w8lsWMUPoUnh84okkY8
PCwTkFBnFD7vfEVqZKJGPElpFvvvahQ+87JC2qWyRjxi4xzRLnIUPrrA+TY6
00Y8lNcpfayAFD5UY1rjqBRHPKAULehLhBQ+b70PIRMlRzytUTBT64cUPif4
AzODNUc8xss2KSqPFD5TD6nTdFZHPNIIOpTJkhQ+yOtZYvZmRzzeRT3/aJYU
PtSoScV9d0c86oJAagiaFD52Rnj8CohHPPe/Q9WnnRQ+s8TlB56YRzy0Yifq

       "]]},
     Annotation[#, "Charting`Private`Tag$4688#1"]& ]}, {}},
  AspectRatio->NCache[GoldenRatio^(-1), 0.6180339887498948],
  Axes->{True, True},
  AxesLabel->{None, None},
  AxesOrigin->{0, 0},
  DisplayFunction->Identity,
  Frame->{{False, False}, {False, False}},
  FrameLabel->{{None, None}, {None, None}},
  FrameTicks->{{Automatic, Automatic}, {Automatic, Automatic}},
  GridLines->{None, None},
  GridLinesStyle->Directive[
    GrayLevel[0.5, 0.4]],
  ImagePadding->All,
  Method->{
   "DefaultBoundaryStyle" -> Automatic, 
    "DefaultGraphicsInteraction" -> {
     "Version" -> 1.2, "TrackMousePosition" -> {True, False}, 
      "Effects" -> {
       "Highlight" -> {"ratio" -> 2}, "HighlightPoint" -> {"ratio" -> 2}, 
        "Droplines" -> {
         "freeformCursorMode" -> True, 
          "placement" -> {"x" -> "All", "y" -> "None"}}}}, "DefaultMeshStyle" -> 
    AbsolutePointSize[6], "ScalingFunctions" -> None, 
    "CoordinatesToolOptions" -> {"DisplayFunction" -> ({
        (Identity[#]& )[
         Part[#, 1]], 
        (Identity[#]& )[
         Part[#, 2]]}& ), "CopiedValueFunction" -> ({
        (Identity[#]& )[
         Part[#, 1]], 
        (Identity[#]& )[
         Part[#, 2]]}& )}},
  PlotRange->NCache[{{
      Rational[-3, 2500000000], 
      Rational[3, 2500000000]}, {0., 3.428341941048321*^-18}}, {{-1.2*^-9, 
    1.2*^-9}, {0., 3.428341941048321*^-18}}],
  PlotRangeClipping->True,
  PlotRangePadding->{{
     Scaled[0.02], 
     Scaled[0.02]}, {
     Scaled[0.05], 
     Scaled[0.05]}},
  Ticks->{Automatic, Automatic}]], "Output",
 CellChangeTimes->{3.9350563052166357`*^9},
 CellLabel->"Out[8]=",ExpressionUUID->"94b76362-90d2-4f55-a3ca-b47cca8ace4e"]
}, Open  ]],

Cell[BoxData[
 RowBox[{"(*", 
  RowBox[{
  "Comparing", " ", "the", " ", "energy", " ", "values", " ", 
   "\:200b\:200bof", " ", "simple", " ", "oscillators", " ", "with", " ", 
   "the", " ", "height", " ", "of", " ", "the", " ", "potential", " ", 
   RowBox[{"barrier", ":"}]}], "*)"}]], "Input",
 CellChangeTimes->{{3.9349678810732822`*^9, 
  3.934967905136544*^9}},ExpressionUUID->"d99c2526-d21c-4192-ae99-\
e837e781c892"],

Cell[CellGroupData[{

Cell[BoxData[{
 RowBox[{
  RowBox[{"NumberForm", "[", 
   RowBox[{
    RowBox[{"E0R", "=", 
     RowBox[{"\[HBar]", "*", 
      RowBox[{"\[Omega]", "/", "2"}]}]}], ",", "9"}], "]"}], 
  "                 ", 
  RowBox[{"(*", 
   RowBox[{"right", " ", "well"}], "*)"}]}], "\[IndentingNewLine]", 
 RowBox[{
  RowBox[{"NumberForm", "[", 
   RowBox[{
    RowBox[{"E1R", "=", 
     RowBox[{"3", "*", "\[HBar]", "*", 
      RowBox[{"\[Omega]", "/", "2"}]}]}], " ", ",", "9"}], "]"}], 
  "           ", 
  RowBox[{"(*", 
   RowBox[{"right", " ", "well"}], "*)"}]}], "\[IndentingNewLine]", 
 RowBox[{
  RowBox[{"NumberForm", "[", 
   RowBox[{
    RowBox[{"E0L", "=", 
     RowBox[{
      RowBox[{"\[HBar]", "*", 
       RowBox[{"\[Omega]", "/", "2"}]}], "+", 
      RowBox[{"\[HBar]", "*", "\[Omega]"}]}]}], ",", "9"}], "]"}], "     ", 
  RowBox[{"(*", 
   RowBox[{"left", " ", "well"}], "*)"}]}]}], "Input",
 CellChangeTimes->{{3.934967909992509*^9, 3.934967962915909*^9}, {
  3.934969886910596*^9, 3.93496995901789*^9}, {3.935056351414069*^9, 
  3.935056397861539*^9}, {3.9350564349481583`*^9, 3.9350564585029984`*^9}, {
  3.935056880341*^9, 3.93505694296349*^9}},
 CellLabel->"In[49]:=",ExpressionUUID->"b1c16664-caf3-4ae2-8786-8b74263924be"],

Cell[BoxData[
 TagBox[
  InterpretationBox[
   StyleBox[
    RowBox[{"\<\"2.0826375\"\>", "\[Times]", 
     SuperscriptBox["10", "\<\"-19\"\>"]}],
    ShowStringCharacters->False],
   2.0826375*^-19,
   AutoDelete->True],
  NumberForm[#, 9]& ]], "Output",
 CellChangeTimes->{{3.93505635619175*^9, 3.9350564269233713`*^9}, 
   3.935056460605485*^9, 3.9350568960410833`*^9, {3.935056931582163*^9, 
   3.935056946100222*^9}},
 CellLabel->
  "Out[49]//NumberForm=",ExpressionUUID->"133d49a3-85ca-4486-82fc-\
00dc9eab408c"],

Cell[BoxData[
 TagBox[
  InterpretationBox[
   StyleBox[
    RowBox[{"\<\"6.2479125\"\>", "\[Times]", 
     SuperscriptBox["10", "\<\"-19\"\>"]}],
    ShowStringCharacters->False],
   6.2479125*^-19,
   AutoDelete->True],
  NumberForm[#, 9]& ]], "Output",
 CellChangeTimes->{{3.93505635619175*^9, 3.9350564269233713`*^9}, 
   3.935056460605485*^9, 3.9350568960410833`*^9, {3.935056931582163*^9, 
   3.935056946102703*^9}},
 CellLabel->
  "Out[50]//NumberForm=",ExpressionUUID->"d72e5498-af19-4c92-b297-\
6fe917cbffdc"],

Cell[BoxData[
 TagBox[
  InterpretationBox[
   StyleBox[
    RowBox[{"\<\"6.2479125\"\>", "\[Times]", 
     SuperscriptBox["10", "\<\"-19\"\>"]}],
    ShowStringCharacters->False],
   6.2479125*^-19,
   AutoDelete->True],
  NumberForm[#, 9]& ]], "Output",
 CellChangeTimes->{{3.93505635619175*^9, 3.9350564269233713`*^9}, 
   3.935056460605485*^9, 3.9350568960410833`*^9, {3.935056931582163*^9, 
   3.9350569461048*^9}},
 CellLabel->
  "Out[51]//NumberForm=",ExpressionUUID->"fd3fed23-f48b-46c4-adfa-\
1334360456b3"]
}, Open  ]],

Cell[CellGroupData[{

Cell[BoxData[
 RowBox[{
  RowBox[{"V", "[", "0", "]"}], "    ", 
  RowBox[{"(*", 
   RowBox[{"potential", " ", "barrier"}], "*)"}]}]], "Input",
 CellChangeTimes->{{3.934967985857827*^9, 3.934968000491062*^9}},
 CellLabel->"In[26]:=",ExpressionUUID->"605f09ed-2c7d-4d36-bf61-c878610ad79b"],

Cell[BoxData["2.5583013585`*^-18"], "Output",
 CellChangeTimes->{3.9350565117315207`*^9},
 CellLabel->"Out[26]=",ExpressionUUID->"c54aed8d-0647-413c-a031-4afcde3716f1"]
}, Open  ]],

Cell[BoxData[
 RowBox[{"(*", 
  RowBox[{
  "Defining", " ", "the", " ", "eigenfunctions", " ", "of", " ", "simple", 
   " ", "harmonic", " ", 
   RowBox[{"oscillators", ":"}]}], "*)"}]], "Input",
 CellChangeTimes->{{3.9349680845258837`*^9, 
  3.934968086084929*^9}},ExpressionUUID->"47bb0efa-fe72-4289-8f4d-\
e32fc80bee37"],

Cell[BoxData[
 RowBox[{
  RowBox[{"\[Psi]0R", "[", "x_", "]"}], ":=", 
  RowBox[{
   RowBox[{"(", 
    RowBox[{"1", "/", 
     RowBox[{"Sqrt", "[", 
      FractionBox[
       RowBox[{
        SuperscriptBox["\[ExponentialE]", 
         FractionBox[
          RowBox[{"m", "*", "\[Omega]", "*", 
           RowBox[{"a", "^", "2"}]}], "\[HBar]"]], " ", "*", 
        SqrtBox["\[Pi]"]}], 
       SqrtBox[
        FractionBox[
         RowBox[{"m", "*", "\[Omega]"}], "\[HBar]"]]], "]"}]}], ")"}], "*", 
   RowBox[{"Exp", "[", 
    RowBox[{
     RowBox[{"(", 
      RowBox[{"m", "*", 
       RowBox[{"\[Omega]", "/", "\[HBar]"}]}], ")"}], "*", 
     RowBox[{"(", 
      RowBox[{
       RowBox[{
        RowBox[{"-", 
         RowBox[{"x", "^", "2"}]}], "/", "2"}], "+", 
       RowBox[{"a", "*", "x"}]}], ")"}]}], "]"}], " ", 
   RowBox[{"(*", 
    RowBox[{"ground", "-", "state", " ", "-", " ", 
     RowBox[{"right", " ", "well"}]}], "*)"}]}]}]], "Input",
 CellChangeTimes->{{3.9349681159709053`*^9, 3.934968127919608*^9}, {
  3.934968617124158*^9, 3.9349686374139843`*^9}, {3.934968687989641*^9, 
  3.93496868933533*^9}},
 CellLabel->"In[27]:=",ExpressionUUID->"e3480ed6-42a5-4d9a-a2bc-4aabdb8ed647"],

Cell[CellGroupData[{

Cell[BoxData[
 RowBox[{
  RowBox[{"Abs", "[", 
   RowBox[{"Integrate", "[", 
    RowBox[{
     RowBox[{
      RowBox[{"\[Psi]0R", "[", "x", "]"}], "*", 
      RowBox[{"\[Psi]0R", "[", "x", "]"}]}], ",", 
     RowBox[{"{", 
      RowBox[{"x", ",", 
       RowBox[{"-", "Infinity"}], ",", "Infinity"}], "}"}]}], "]"}], "]"}], 
  " ", 
  RowBox[{"(*", 
   RowBox[{"Checking", " ", "the", " ", "eigenfunction", " ", 
    RowBox[{"normalization", ":"}]}], "*)"}]}]], "Input",
 CellChangeTimes->{{3.9349681381061373`*^9, 3.934968165837653*^9}, 
   3.934968258742831*^9, {3.934968299362012*^9, 3.9349683131911983`*^9}, {
   3.934968381246419*^9, 3.934968383713613*^9}, {3.934968431446093*^9, 
   3.934968474299479*^9}, {3.934968573895541*^9, 3.934968596577475*^9}},
 CellLabel->"In[28]:=",ExpressionUUID->"160ca642-d8c8-42a3-85fc-edc71dafdb57"],

Cell[BoxData["0.9999999999999496`"], "Output",
 CellChangeTimes->{3.935056574049151*^9},
 CellLabel->"Out[28]=",ExpressionUUID->"bccffa2c-8f5f-4674-baa3-59130a5f3818"]
}, Open  ]],

Cell[BoxData[
 RowBox[{
  RowBox[{
   RowBox[{"\[Psi]1R", "[", "x_", "]"}], ":=", 
   RowBox[{
    RowBox[{"(", 
     RowBox[{"1", "/", 
      RowBox[{"Sqrt", "[", 
       FractionBox[
        RowBox[{
         SuperscriptBox["\[ExponentialE]", 
          FractionBox[
           RowBox[{"m", "*", "\[Omega]", "*", 
            RowBox[{"a", "^", "2"}]}], "\[HBar]"]], "*", " ", "m", "*", " ", 
         SqrtBox["\[Pi]"], " ", "*", 
         RowBox[{"\[Omega]", "^", "2"}]}], 
        SuperscriptBox[
         RowBox[{"(", 
          FractionBox[
           RowBox[{"m", "*", " ", "\[Omega]"}], "\[HBar]"], ")"}], 
         RowBox[{"3", "/", "2"}]]], "]"}]}], ")"}], "*", "2", "*", "\[Omega]",
     "*", 
    RowBox[{"Sqrt", "[", 
     RowBox[{"m", "/", "2"}], "]"}], "*", 
    RowBox[{"(", 
     RowBox[{"x", "-", "a"}], ")"}], "*", 
    RowBox[{"Exp", "[", 
     RowBox[{
      RowBox[{"(", 
       RowBox[{"m", "*", 
        RowBox[{"\[Omega]", "/", "\[HBar]"}]}], ")"}], "*", 
      RowBox[{"(", 
       RowBox[{
        RowBox[{
         RowBox[{"-", 
          RowBox[{"x", "^", "2"}]}], "/", "2"}], "+", 
        RowBox[{"a", "*", "x"}]}], ")"}]}], "]"}]}]}], "  ", 
  RowBox[{"(*", 
   RowBox[{
    RowBox[{"first", " ", "excitited", " ", "state"}], " ", "-", " ", 
    RowBox[{"right", " ", "well"}]}], "*)"}], 
  "\[IndentingNewLine]"}]], "Input",
 CellChangeTimes->{{3.934968641782331*^9, 3.934968685164023*^9}, {
  3.935056594865738*^9, 
  3.935056597709494*^9}},ExpressionUUID->"efd2f11a-1e7b-4506-a5dd-\
2fee3fc720dc"],

Cell[CellGroupData[{

Cell[BoxData[
 RowBox[{
  RowBox[{"Abs", "[", 
   RowBox[{"Integrate", "[", 
    RowBox[{
     RowBox[{
      RowBox[{"\[Psi]1R", "[", "x", "]"}], "*", 
      RowBox[{"\[Psi]1R", "[", "x", "]"}]}], ",", 
     RowBox[{"{", 
      RowBox[{"x", ",", 
       RowBox[{"-", "Infinity"}], ",", "Infinity"}], "}"}]}], "]"}], "]"}], 
  " ", 
  RowBox[{"(*", 
   RowBox[{"Checking", " ", "the", " ", "eigenfunction", " ", 
    RowBox[{"normalization", ":"}]}], "*)"}]}]], "Input",
 CellChangeTimes->{{3.934968657304002*^9, 3.9349686607889357`*^9}},
 CellLabel->"In[30]:=",ExpressionUUID->"e7ee1727-4d1f-4ba1-832f-cd1d15503200"],

Cell[BoxData["0.9999999999999432`"], "Output",
 CellChangeTimes->{3.935056606490838*^9},
 CellLabel->"Out[30]=",ExpressionUUID->"4f679bbe-16cc-402b-a2f0-2416c58af963"]
}, Open  ]],

Cell[BoxData[
 RowBox[{
  RowBox[{"\[Psi]0L", "[", "x_", "]"}], ":=", 
  RowBox[{
   RowBox[{"(", 
    RowBox[{"1", "/", 
     RowBox[{"Sqrt", "[", 
      RowBox[{"(", 
       FractionBox[
        RowBox[{
         SuperscriptBox["\[ExponentialE]", 
          FractionBox[
           RowBox[{"m", "*", "\[Omega]", "*", 
            RowBox[{"c", "^", "2"}]}], "\[HBar]"]], " ", "*", 
         SqrtBox["\[Pi]"]}], 
        SqrtBox[
         FractionBox[
          RowBox[{"m", " ", "*", "\[Omega]"}], "\[HBar]"]]], ")"}], "]"}]}], 
    ")"}], "*", 
   RowBox[{"Exp", "[", 
    RowBox[{
     RowBox[{"(", 
      RowBox[{"m", "*", 
       RowBox[{"\[Omega]", "/", "\[HBar]"}]}], ")"}], "*", 
     RowBox[{"(", 
      RowBox[{
       RowBox[{
        RowBox[{"-", 
         RowBox[{"x", "^", "2"}]}], "/", "2"}], "-", 
       RowBox[{"c", "*", "x"}]}], ")"}]}], "]"}], " ", 
   RowBox[{"(*", 
    RowBox[{"ground", "-", "state", " ", "-", " ", 
     RowBox[{"left", " ", "well"}]}], "*)"}]}]}]], "Input",
 CellChangeTimes->{{3.934968722717272*^9, 3.9349687298098173`*^9}},
 CellLabel->"In[31]:=",ExpressionUUID->"a7740399-cded-453a-a169-1d1798748b5b"],

Cell[CellGroupData[{

Cell[BoxData[
 RowBox[{
  RowBox[{"Abs", "[", 
   RowBox[{"Integrate", "[", 
    RowBox[{
     RowBox[{
      RowBox[{"\[Psi]0L", "[", "x", "]"}], "*", 
      RowBox[{"\[Psi]0L", "[", "x", "]"}]}], ",", 
     RowBox[{"{", 
      RowBox[{"x", ",", 
       RowBox[{"-", "Infinity"}], ",", "Infinity"}], "}"}]}], "]"}], "]"}], 
  " ", 
  RowBox[{"(*", 
   RowBox[{"Checking", " ", "the", " ", "eigenfunction", " ", 
    RowBox[{"normalization", ":"}]}], "*)"}]}]], "Input",
 CellChangeTimes->{{3.934968742639412*^9, 3.934968747575474*^9}},
 CellLabel->"In[32]:=",ExpressionUUID->"2f386908-4f55-4592-93c7-903c2d299bde"],

Cell[BoxData["0.9999999999999694`"], "Output",
 CellChangeTimes->{3.935056630977343*^9},
 CellLabel->"Out[32]=",ExpressionUUID->"e4b225b9-2435-4ddb-9ab2-0debd695d50e"]
}, Open  ]],

Cell[BoxData[
 RowBox[{"(*", 
  RowBox[{
  "Plotting", " ", "the", " ", "eigenfunctions", " ", "for", " ", "node", " ", 
   RowBox[{"count", ":"}]}], "*)"}]], "Input",
 CellChangeTimes->{{3.934968832872608*^9, 
  3.934968836122961*^9}},ExpressionUUID->"1c04693b-8016-4217-823c-\
e1ce428ac905"],

Cell[CellGroupData[{

Cell[BoxData[
 RowBox[{"Plot", "[", 
  RowBox[{
   RowBox[{"{", 
    RowBox[{
     RowBox[{"\[Psi]0R", "[", "x", "]"}], ",", 
     RowBox[{"\[Psi]1R", "[", "x", "]"}], ",", 
     RowBox[{"\[Psi]0L", "[", "x", "]"}]}], "}"}], ",", 
   RowBox[{"{", 
    RowBox[{"x", ",", 
     RowBox[{
      RowBox[{"-", "12"}], "*", 
      RowBox[{"10", "^", 
       RowBox[{"(", 
        RowBox[{"-", "10"}], ")"}]}]}], ",", 
     RowBox[{"12", "*", 
      RowBox[{"10", "^", 
       RowBox[{"(", 
        RowBox[{"-", "10"}], ")"}]}]}]}], "}"}], ",", 
   RowBox[{"PlotLegends", "\[Rule]", "\"\<Expressions\>\""}], ",", 
   RowBox[{"PlotRange", "\[Rule]", "All"}]}], "]"}]], "Input",
 CellChangeTimes->{{3.934968855926483*^9, 3.934968887855036*^9}, {
  3.935056670257205*^9, 3.935056673342792*^9}},
 CellLabel->"In[34]:=",ExpressionUUID->"f5122af6-c918-4730-86e2-a50545a11925"],

Cell[BoxData[
 TemplateBox[{
   GraphicsBox[{{{{}, {}, 
       TagBox[{
         Directive[
          Opacity[1.], 
          RGBColor[0.368417, 0.506779, 0.709798], 
          AbsoluteThickness[1.6]], 
         LineBox[CompressedData["
1:eJwUV3c8V98fNj4fe3yMojJTRoNIStxzT0gZlb3KCN+yQoVQykpSSbKpiKwo
e+UeklFWVkLZe2Tv+fP7676e1/uce57nuef9nHuELZ10/qOhoqIyJVFR/f+5
Uqb8K+UNN/JREkmdzpxVmP5mttc+hht9vDXYeO3unMJIjYehZCQ3MuZarPp1
bl6h/efnzrwQbhTitN4QsrGgkNd7oOerHzcSeKfa/Wd6ReH2zsLIH1tu5Dd8
ic1dlFpxEiStsstxI8p9r588LzgUewkSn3sjF/q65DsBBWUUW+bernb940Rq
ZcKh/htuis9duNnCJjjR8uaFnDc79xQvrDwVuTTKiQoEeC/xsHsolm66XC7r
40SnuQOuSejcV0yh10hKbOVE1jf/tK0qeCs+4F+54lDMiSz43i0rjgUoiqpd
Sdny50QDNZ3/oaIIxb66ytICH060WeHsc6ogUjH28tkWp4ecqO7rmkk0ilKk
6B3e6r/HifKLcjkZ52MUN8w2dKrtOFEAdhfvmnun2OSSsh2sxYkadMKDim4l
Kwat8HFfvMSJztLp9O+7kaJ43jNUglqdE3Vf9g46YJuqWPLIS++uMifiV3/Y
0xSSrpgUpJtuKMeJlGtyH7W6fFb0iN/RF+LjRLk/r0wBhgLF7+/XUxxodvke
OBj47h1S5PmwtFY0xoHar8V+Xj1XpQhEFw72/uFACTdWD+gw/lC8kTKrQf7J
gQzw4nQHzwbFYPFpl6MVHKg5579mA+Nmxfy0yTfa+RzIwtGsHrdrU/x7ZLz6
XioHMvWudNhD6lAkZYzMvInlQAWKdj024K/iseNDvJXBHCjwEePn/2L6FHU/
9Z+b8Nmdf8uvptRvUHHE0cLA6z4HiqbUpN4XG1b0lOq1o7hyoCsu0wEc0yOK
bLOmjxIdORC7iON/xl1jiu+z/r6Ws+FA8bHVdrYzE4pyt6+m/rjOgQodiqMi
T/xTrJXuKr12lQN1K70afJgwoziX83vY9zIHkqZXMZd6Na8oh5FfBl3gQB3u
hXvi4KKiZ43MmVC4q19SRS1/77Ii0rboj5bnQLXl6nyje1cVaf6+CEqQ4UCD
9YIyEyrriqo3vpxMO8qBlDsSz9cmbSoGzY79zTrEgTi5yFf+nd1R5CSrSJXv
5UD5fHRK34JpMNnaLloVLg40wFTNw2hBixm8vN1Rw86BnlUHutudJWEx+975
/GTgQE4te/5xs9BhpT2nDHTJu3zEGIxOkuixnsT6I7+pOZC9h6oxLz0DdlBy
vbVnnYIMfduNuaWYMJWFkFTLFQpi4dGXFtNnxm4UiXmNLFDQrHl56eoTFixd
SV90eoqCVK5zG7LsZcdkDLPct3oo6NmRNjOzO5yYHt+FSz5/KOjxdvZ/uZAL
c+vvFiZ3UBBDfxXPLA83VmLPXMfSTEE9j/xF0gb2YH9PvH8X0kBBwevj0ovt
e7HtpTMu3LUU1Iz5ZFb+4sGUvG/w832jIKHzBm2Vi/sw6/Nbc+/KKChnak1i
bM8BLIAprFqklILIT7zT3JX5sNqwr05H8ynomhE5m6ZaANNN46s4m7Krx36j
5J7iQczNMTcCJVJQ91MD/Wo6ESzqpLq9UjwFiYw0/Ed0imB/iXvc6tEUdKXn
9lXB2MPYti/beEP4bn0711o7SBQTuviB0A6loIHDjN4lfmKYdUvLDeNnu+sF
W7vMREhgAZG2Ct1PKGhl0LrwQ/YRLPUaFeW6/64/KvFKNh1HsamR48U2XhTE
6hjlK6ApiblsBDK7O1GQse3+5Zl/0phP10G70w4UlPku1qjmgwwWXFz6fdmG
gtyTFViGrE9iqfdmH7taUlC87qufnOuyWL5B0JCsOQWhw8czUdMprOLUIeXF
qxQUrc7zefCzHPZnwZDqrj4F3bPOMJkOPIONtcyZyehQkOYjrt4AP3lsMfsZ
MXeZgqZ5/vPafnIWY3Mu83S+SEFMEvfKebIUMaUp0aVbChR0UdwU6FZC7Epd
ue7xMxQ0H8TaNe54DruWbpIzJbv7fVLC+qSFlDA3m2Ane8ldP/ojWAcilTG/
C+KNR45SUNTA0VftZipYiGjFsQkxCvIN8bYPP34eSxtaGrcRpiAayadqaYOq
WMG3lxfFBSiIUWlKJ6HuAlbxXiJldD8FJbyYWEkrvYj9tTC1vsFNQaKkyxYG
X9QxSndljxU9BZULV/pUnLqC8ZeaYSIkCooUUThuc0YLOxK7GjtARUFby9pp
lL9a2JMco5yKRXZkshObViyng8U7P3c6N82OXqxoJMlP62AlkuXHykfZkbno
notdGbrYdLpYCtHFjlJf3+mMhPoYg+1Va8U2dpQxMpZwca8BJiz2UvhLAzvy
sPTePLdogOklLscWlbOjIfGhRv1aI+xLbFVIbjI7ujRz2iJl7BrWZrx2SSae
HXFLCPlIMplh0zzHmbOj2VFksuChQTlz7GBY2ONPz9nRGfdq5+pOC0xR57vS
8QB2pPfL84is73VMn7K58/HRLr/Y94cFpS2xwOdWnml32BHjLF5mn2iFvVeP
PC3uwI7im3/U69y0xkoZ6haT/2NHagV2YhUy/2Ez/jJOSUbsqJ5Q3rDov4EZ
eFFbvwPsqON1lo1Wsh0mRB7KDz3Njk5JUu0trrLHJp5X0wecYEf3Lpo2cc05
YA/jnn10OMiOsDDxhuhbTtjFQ45b5gfYkXpy2ItRc2eMM0Prii43O1JKU7hP
ptzGkr/sWZCn29XblvP1bsAdzFl5VeX4DhsS7zgxbn7pLna2ritCaJUNXT2y
JP2EzwVr7Hp3ln6CDV30NncdaHPFVtYkfNsa2FClgdwZ7iIPrMKHpa2mene+
xNMy5jpP7DnjzOEvZWwo/HzKqMH4fUxoX96PhGw2ZGfS9fOb2kNsIj7iQHg6
GyqeVbje+/wRlifucSswkQ21jNzSSHD0xi6eARxO4WxIQaBFiq7NB+MsF7Ky
DGZD+iecQ+pe+WJ/L9Dm6z9hQ0v27ySMDf0wZ8PvRooebEhFc8aAc8Mfi3LT
iWc0ZUP99qmhcZ8CMctt2flNfTYUXK0lLJX3FDsWwKMye5kNueb6aDpVBmHl
4X9H2yEbWiOWKvLoXmBB/GXytfJsaN9XI5VE+WBM70PCM0KGDbnskRfj9HiJ
jeXdkEo6xIZMjFp2vrC/wnIU1Xwi+dlQs8mL1LJvr7AHlUdbg/ayIZH2hxzc
j0IxStus222GXT8l3u7pYQnD5Bc8EZhiRVeEs7MmX0RipPumFJlhVrR53+eY
4eMorJEGWh7uYUXhRlGzlQHRmCUnmY6liRW18/B2KKfFYsdiRg13vrOiE1lZ
9sfr4rBl4dq0+a+s6Bx3tnvt6hssSPrlpc5cVqT6Bmf3VozH9Ipvv6vPYEVp
McPB6iPxmMA5vbmyD6yINBltMRmRgOVo7QtPjmRFwnZazt9ZE7Eup8S/d++z
ooSgn5fkTZKxipx9vIEurOhWws17MSAF+7j0UjfuFitiHlwNWTmaij24/6C2
0pwVpR7i8mAVScf+Q/PkTiNW5H4mtMv3+EfsMrXtuX/arMjtiWfYLaUMTPCJ
ftEelV29JdUM5198whhq6xYkMFZUpmZOsFR+xmZZlKSAHCu65thG9vbLwipC
JZNviLOiMxcajVI6szHrt/RhhSysKDQCbEx15mGa/V4/68isSHa9xY0nMx87
dWiRqW+bBR3Eai94BRZgdOl9PgxzLGiAcSTknHERNj1lQPBNsKAQ7zf8GleK
sd9SDasnBllQbRib9cjlEiw1v9jJ+BcL2nbYmdV0KMVCVqU+3mpkQelbDtE9
QQTmoZA84lPDgqryCNqXeQhT/xpqml7MgpjMuT74hJdj/+rtNTbesCCyoUdR
mNE3rJ19IIA9kgU5bpZofdtfiSEdowqREBbUtc3NemeoEgvpUJHX9GVBqRZb
5W4vqzH3A19cLO6zIKoFFrabt2uw62bSWS4uLOhmVZgZy7XvmMwQv9ibGywo
QoPzbp1mLbZfLMwy25wFJVktTEXq1mG0dkxvq4xYkK+WJ+cj63qsbWaZe1qd
BckdT3wjntyIuW38pMGlWNCXlC9Pz3c1Y2ZAFeiK7/Id/z3451kLdsGn1OOm
MAt6fIl7P1BpxXjp02ZfcrGgC2Duo2NtG0atLngsiYUFsb11cK+J+rWbR+E3
i8gsyG2s7gS1Uzv2hdO3p2+FGU3aPDFWk+3AkvRX9y3NMqOX3Hd7VkQ6sedR
jvqME8zIfI95Zg1fF2YmcLVe+i8zUmY/13Xs6F+M6ohsiW85M/J9m3OjxLIP
Q/FZjGwlzMiY0dtPdq0Pe8Bz3Dg6lxndzHlvtBPWj62RRFc/JzOj0SNmK+e7
B7Ci++8vKMQzowDbZXA4aBBzmxeIrI5mRsf+EzTkw4aw+V4eue7nzKjYJl/q
WMEwlmUQ9tgmgBkRrP6FBQ9GMMcGyq+FR8yIObMWKaqPYpMljC5Md5mRd5NN
rezGGDYUvpF92pgZ6ZUyHBAuncLes7hTf9NhRv13c+Wqv/7DLPwWtS5rMiOm
Zr7YsKZprNv534w1zozEjA8993g8i8WN2uKzZ5hRzJv6xxEH5jATs5Hg+zLM
yDaDce98wRzWrtF7PPQwMzJi19kruD2PhVVc9eIXZEZlXVMB2ukLmI58R30q
LzNqkRBM97+2iDWKNtuXMTOj+2ncL7+2LmE11N/SpuaYUFy+/Pl6rjUswB1f
uzfJhLbPpklJLa9hKjNfLtIOMyGt9FSnW33rWPnfvNF9HUzIdny4JaRhE3uo
K336Q/PueGVBRbrmLUyxNjPgRB0T4lrR/HSvexsrKkw+fAExoQUbKbXzT6mA
m6SIa0shE6r/3Kg5xk8NZD+8qzTNZkJnTiRRfSqkBtmhUVYuSUyIVFf0Rn+D
BqTfCkpICGJCk9tas0bfycBmiG7umD8TMk/+SKvxjA6IXvWDRV5M6Oh7m49z
evQg8eKD3kZnJgS+NvxS3WIAlmWrkiZ2TGhJ8z81p7+MQEjO9eGwFRNyyZ/W
hd+YQJyII/+mAROq8umfH0llASYxEw5PtJjQl74qtwuprICX42Ypp/quHoHE
8BtZbCB82/yqBMaEYtLPKDM4UkBwp3a0gQgT2tG+qrDWxgk293l5GfAxIXdT
6wf/BXEBe5PU6wZ7mJBY2tefgarc4OKfbQkDeib0d/Y101zrHlBw4AibARUT
uvqWVFv8YS84fE1/Xn+NET2K9HY594gH0HR/LNGfZEQYM+PQZ/V9wJn/91v9
IUbED9f0JLH9oNeUxk+/mxFNnjU9HXvmACjtMdLQ/8mIVFt+gWANfnCvj/xX
L5cR7UOi6S1LQmBESLpcL4MRHdEKF0qNFAZ6168l6X1gRIciVBft8YNAZiDH
QS+SEZV9vHMlNkEExB/s0dILYUTqBoFMntcOAXYrxlN6TxnRLeW5jOMCh8HU
oPmW7n1G9Ort8D6OQlFgcuhZv64LIzJu6JSvChYDP6wLqnRvMaJvhVVcho7i
IHmYJVjXnBEZ7Rkgn1Y9AixGiwV0lRlR4vVLms7XJUGj2DCNriIjulCpJBvk
LQUwG8qozilGVPJk7CG9/gmwf/zGZx0xRsShkak/FSwNAiVCX+sIMaLQ4d6u
O7IyYMWWuKezjxHd7p/gXumVAW0TXFCHmRHNfx6JblOTBUpH8UM6JEZ0kmrv
53iGUyDb3o5BZ4sBMexuUK3GUyB4qrxJe4YB7TGYSNd3Og3Upm9d125lQDlH
D3KasSuAIsno89r1DKjnh8V4DMvuddmpUkK7igFNSVi5zXJigDS7f16rkAFp
1siSpBVxcOeEartWFgOK2VF1HpKCoN/5dolWGgNSixrPHK+GAM3V+GrFMqDH
DNgfU7ISOCazcEMrjAH9WWP4IZWpBGLvCGhovWBAFj/pBKmvKgP3BRcurUcM
yHTs0JX7P1SAzJJw0hWr3feJPec7snoBuNnqxlVfY0DB50vuXai5CEq6/cMw
g931h0//VnqjBpSrR/2PqjGgJ2xiaiVmGiDw7D6v90oMSNZT5NIndU1Q/0nd
dZ8iA1IhRA2cwSWgF5n5H73Urt7+qHkrcAVEMfeaPhRnQPeG7FHwYS3w9xHF
YEmYAWX3v35hkqUFrG3uqg5yMyDvpBbX1lZt4CovL1a2To+cVhmoYw30QEmm
naDcIj0KuQ0Zi0n6YFs4jifzHz36eYdxILhIHwQw7dDH9tGjWPYhUSEZQ1D7
8AQVZxc9ojtw1wasGgK2heurga30aO/mPayr0ghE/Kkcc6umR3I0PaPX75iA
rivLff/K6BGu+SGB0L0KBCrFOq2L6dHRyLgWN8VrICUj6IdOBj1K1MxXXjpk
Boq8tNIlQ+nRNQaNlrhj18HmnM/7D8/o0bAdw8p5dB3AG7kxfI/pkXdJdt9H
PUvw4/LeZ0zu9Iih6MecWogVYPt2wc/nNj2aO/FOsPWUNdA57XF/1Y4epeWa
y3zpswZdgn/tR0zp0eCTPBOjCzeAQBirtakhPaoPOc9qS3sTWDLg19q06NHn
U9qLL6tugonZBM0KZXr0HQTnjl6zBRtfbx5/K0GPTnBXLwd1OwAoF314jwg9
OtDEirE33QL+6bX8z/no0cVpgsmq1hGwvD7O5slOj6Jy/uv6Yu8MtOjN6eYY
dscnl5qZLTmDsPsh2zdp6NHOKfsBB7/bgM96YVp/iQ4RC+LRppl3gEXHodH6
aTp0JanGIUjtLkjSNOhVHqNDTNRcoUUTd8HxU8U/pf/QIY+EX8xfFF0BoHuU
xfqVDmUyvyfYD7mDhFMqoR9K6HbzMDtufswdkP5jdMHy6FDXVR9iM9cD/Pj2
+vStFDpUtAlOqJneB8cWjPaRE+jQPh87i1mFByD4oMBGXAwd8hVoSQoU9gJ6
Pqmo/gUd6ntcKHWT5hEozLoVb/2EDi3c/bQgsP0I7O+T8d30pkMaXMVOv7y9
QS8gzh9zoUP/7dNMjAnxAXabzfXPTHb5L1pvxA75gYajkZ9E9OjQ0gNHXb3H
/uDE1WshXy7t6n8vyEp39DFYKh7RnYR06PHbd7JzjwOA0fjHU35n6ZBYvuyV
+wpPQAnvbZ4DsnSI4ZKcXPzyE+B9b6NLXYwOHbjEiNk+fAoGkstLB4ToEJWL
FdlGIwicb3/81nM/HUr54bldIPAMMJ2iWKaz0qGXfGenGTufg/D5Q+OMi2Tk
fyL9x37tELAqPFGb8I+MkmciBD63hgAT7c8Z8qNkhGj5/iqbvAJCWfLOtl1k
lP3UzH7ibijw7d3Wpm4joxcDfHcU6V+DYbbKk9ENZPTbvseI/d3r3fPz8sr3
cjLaWiTXV/wNA6xvuDotSsjIULrEZtI3HDjXd5Ss5pIRtSTdnsOSEeDUUauH
4ilkpIUc426GRYLysXvkwBdk1NPo9OhTUgwQ4cVGBZ+QEa0ps3L3vVgQcIHm
R6E3Gb2zXtF10Y4DGsnPn4/eJaN776zevON9Cz790nZ8dIuMcLWMwGi6d4BC
5tHiuUlGFVFvFGo23oF2qwSuCyZkxFtbsaW5HQ/kX99Y6tElo45yd38j/wQQ
V3H0t9slMso8zrrhxPYeXBcuiEmGZHSwNJYaSCWCqZ5aYToxMroe4GI0lvwB
7PwGUZxCu3qerHe/ME8GnM05bIL7yMjV49hXeYEUcOZbzMZpZjLaH1K8x/5T
KtAoZbujQiKj0Kq5REPvNGCW7zumtUVCTkuN/bzG6cA/xe6X7QwJyTOuVq8J
ZoDI+B4NtzESUnI9vPmCLROkR+tU+PaTULHSKk8f6RNoenb2c2wrCcXI3azu
JmUBfmempw2FJPRLc5/BbywHnLB9uNOZRUKHeYXVKn7nABXLedeRNBL67Pmq
KsktF9jpdVnuxJIQr3Acx/y3POB16XInczgJpRhzd2fdyQchqhVXeINJSGdn
SZFdrAAUnElXlPYmoR8qRarXEwrBD2mBXMyDtPu/UfIl92YR+HskVEL9DgmJ
+9HftpItBjT8nnutrElIkIo9NrW/BFymVp8Nu0hCW1+WxKpfIXB9nbiRcI6E
JqqIyMWQMuCyIN2deZaE6jft2kQ0y0HM8L7a6mMkxLTl33nC4ivI7HkBWw+T
UOrtYMOO2a+g/Dd1Ya8ACZ0xdjqzP6ACjPwYT1ylkNAH55BGqrJvYK3CdD+Z
iYQcjzlIzFtWApbS5hAOWhL6qWmpzMNSBWQ+FXsdWaJFdnoa+xIdq8Gj0KeG
1zppka5EImuExw8Q+myrwaaFFimJ8c3OadSCZP/bKq51tCh3+/387KE6UO9m
LB1M0CLVqGGzj5P1oNepISWmgBY5OWyqtnU2gHmbcwIpn2mRKWup1f2fjYD3
qgRzeQItsn6r18dr2wSO6r3xqY+hRUZaxvw9M00AXOJY7XhNi6pNJ750ezYD
a3xtaO4xLeIm/y3leNsCskR+IBE7WiRzhBc7zv8LRGspq6VY0SLmGPqeCeIX
8PUiWo+Y0qKNGNltPat2oPs7e0xaixYFnTkWWFj6GywHxXBCOVr0asndMi2z
C/QUcr/5JkWLOsrmbYru/QE1Q8FiFyRo0UJ2mN27C39BFPBTvMxHi/aNhDm/
W+sGCvP2N67R0KImr73/pf7qA4cER2Z7N2jQRTebeG+9fsCiaXHfaokGuRyY
GNtu7wc9H/RC7MZo0NRfFjnD0QHgbYyVuDfSIP2jyXR+Z4aBbUChymYNDUoa
nZB9/XsY6ORK/3z0lQZprRzXP3F/BIiwig4F5NGgW22qRmFNo6C6nI0tPIYG
dX7dSa8tnACf/wVG8YbRID9jhzbaR5Mgaj+tSNwLGhT4LGPfmMYUsHVZOZ3o
TYOuc73i01v5B1jE+65n36BBGpGFlbn1s2BRz2RK1oIG7b8wNX9FbQ50+7S5
FRnTIO2I/h93fsyBT3++PyvTpEFpFflFWW3zQPtldn6DDA1qusqwOLdvCZwt
PQq1j9GgX++4DBLzl8DB8Q+1bYdpkI3bvFaB/jJYVIrp/cO7y7dlaOZB4gqI
WPZlnNimRuwCl7gEPdbBI5Gt17dWqVG3CInNTmED2GjdE5ibo0axc3kzh2g3
gXy6/cnVIWrkv1Qr75e4Bf6a6pnS1VGj/AyTL4ciqHBXPa8H29+o0dVe2eFn
+6hxNo3k2OVSalSbdHtgIp4ah2dWO0c+USO2zp58hlIavFNSeK0nhRp5KMsO
kbVo8TuH1Xl/x1Mjq66H7++N0eJJnHEGNaHUKGu8/TEuRsYxxirXsmfUqMT2
t+OfBjLevvMvrNCfGrl/N/a650GHM/zDW1PcqJFz2FC5ah897lAzeCXQhBrJ
/amgfjvLhJMRi5O3LjW6OXv5VMg3Zvxt3qlgd01qNO53Vr0hjgVvSnhSbwOo
kdcFVd8hSzbcNipr0uI0NTod9FtKSIsdp3nZyWR8ghoNuh9fkD1IwWUfHFVT
O0iNGB8abD0Q5sAb7ujZnDtAjWQ6nqS3J3PgN2y9nshzUyPRgENWh05w4lEG
P6sk6KgRbb7nS44rXPjWibtKTBNU6JHlImv01z14hFjcdZpBKmRQdG1iwXYv
fkKgynv9zy7mMQ9W4eHBLZl5yiYaqNDt7Y9lxj68ePVwiUJdNhWK1himCok8
gJv/HTT5lk6F1ocbkhrt+fDVFhbPL4lUaEqlmldFlR8/Um5W9DGcCnnUNXc+
ZRPEg2NoTj33oEKSh8VrBtyFcbFXR/X871ChkfWct/e3hfHyJ3p3H9hToTXj
f94rTw7i8y7J2Q6mVGijLr2EMUUEN7iiLnnpHBUqXd5T2M0ris+cv3vp/Fkq
5Hjv3MOf5aJ4oGKcA3aSClGXmMrH3RLDSySm048fpkJfZtkkdNvFcQFSqBgb
IxUKMxIbPj92FG/Pv3xCjGbXD8kFDanCY/j+n3vveC/vEMGrrQemnx3HV8MZ
w4e6doiuGvmkkAtSeL7ITFdG4g5R3MUlxx0gjR96YjPVE75DXDgg7X2WXgYP
m+jfogTuEI8+N3PvPJPB72S3Cbk67BDV6Q9Cv8efxCXxkhvYqR3i6hEnGbX1
U/ib9yfdncR2iBnuOEItVg5noct8mrBvh1ikf1dUBU/jE/XvMsjb24S6VnhL
RvQZPMXk8XxD9Tbh9ph55WeAAr4XbdNSFW8Teud8qfEriniAsPsemY/bRKfs
BRt5fgy3HrM7E/Fym7g3bZNiWwtwITeth2ZG24SvaKMgx+lz+MvOHy9D1LcJ
yYsmqym55/BtReWECsVtwslex/HjSSX8L61cpajw7vuGlFQMgDIe/eoA08z4
FiFfOpIy630eZ1gKOyD8d4t4M+D24M0BVdzdiO24buMW8cH+R6RfiSpuIEit
VZizRRy5VdTtSL6Ic2aOhD+6v0Xo6d29xNmqjvtQLFKyb20RzjU8B3+FauCz
dzuLdq+4hM/W1Pc6Q0288Wz9nwsqW0ToWs3D/rlL+LPv2cIU1i0iR1aIxyxf
C18/evSk0s4m0T33JYXzmDZu9zJJxWVuk/gXOKe0/kEbv2gQebPj1yYRWyj0
sShRBycNPciMf7tJbASKZtr/0MMFPtOMlr/aJBqE9x06qqOPy3sGCvX7bxIT
tbp0ej36uCMl7LWw/SahUn56To7aEP+t+NHj/elNorzKruHzXWN8nl46t+LI
JkEvNltxeL8JztJaMDXAv0lIp9Qbl1aa4NC2wlyEtElcHvronC16DU8P7zyf
1LRBaLOJk1KEzPFKC/NHld82iKazhl2Mk+Z479HhoqGCDeJxxchnWVMLnLti
9ujhNxtEvaeEq6bsddxrmp4z2XaDSFR5+pqf1gqPKn6hUX1tg3imbLu+42WF
5/hzPR65skEsZjzNG9qwwkf2C66Kym0QRmW//Lep/sO1Lsj1pNBsECf3e+x7
IXMTt+Ms5fm+tE4UOmi2R9XcxB93n9MeG1snJsw7aM9b2OAldy9Viv9cJ1zr
RIPa42xxkXjr9LTYdaLZ/ZDf9fMOOLCfGPwRvE4E+bUWzK454EZyzvwTPuvE
2LRlYHfOLfx5/f2QIzbrhDTzELO8jBO+vBrq9lF2nYi4ek1yU/Y2TqnkzaoT
Wyfucl7NPPP+Nn7k5dvxyf3rRG+VHPUezju4+eH0a8eo14mZB4Ndk2t38O/a
X5UyG9YImjc9h7snXfABvgsPGsrXiNjKrzV9Tq741mh9/r/cNSKrIU+AecUV
l3nYIS4Zs0aIf5TNEmC/h8emz7B9vrFGiMk4X7G28cD3MrbeLjLarXcmHv9v
jyceerOg7av6GjHo+lqrq9oTDzzkFdMmuUaovGIye336Ae7ylkl0fXmVaHzd
fOix7iN8ZvNfIO34KrGQcGF/Hpc3bne1eZLlzypR8fDhmom3N27BG5UtWLZK
tNb+8WO19ME1Qw9j55+sEuNThNn2RT+8ZpYh/rLHKvFRZ8o/pNYPV7oyRWNk
v0qEm3LFOFzxx8+w5H63u7JKsKk0OelbPcYPBUC9EJ5VwvO4xku1gif4uyGR
wmjGVWLvn+fFT/QC8f3K9PsTN1YIw6bXXyuWA3EKVWNvfu8KccnAQeD1hSB8
y+Oq/Z+UFUJ9z7GNe/wvcPcO0DgUvUL8tx0q4dLzAl+UOyg9/WyFiIxuNlJJ
CsYnFsaWqZxXCDLtPtxBMARvv+XmK3pmhSiZ06p/2/kK1643HpY6skIc53zk
KnwlFK8/gl2U51shFJqtz72sCcUrRmnZNKlWiGpJT26Xr6/xT9dfRd/+vkx0
lw38dP4TjkuUu2x6liwTaZ6LG4Z2EXiSgJG5f8YyodhsyFW1GYHH/BE4HBmy
TOzop9M/ORaFB+hnZJUaLRMu1tL9giUxOHXeS65q9WVCO0aTlHYzFn/Aedft
p+IyoSPlqHV7Xxx+56e84oDQMhFXF64oGvQGN1erqaEfXyJU5U0OPNWOxwPY
C3V2/iwRYVZdrOm58XjGr+Tu5cYlYugavp/Em4CvXg9YGM5bInLXzDXCRxPw
UM/zgpXeS4T2XpXLkYmJeBE8lf7l7hLhdT07bII3Ce+hO3wq98YS0ZwXH9Af
koQffU3SeK+5RGTeO8mzFPgBr/z4zc2bd4nYxu6Um8Wm4BO3c6ndmZcIozPL
Mh5iqTjlTOJzp+1FolyMpTGvIBU3rfR9bza0SHBn2fu39aThy3/PNSpmLRJZ
dlMSmYYZOF+itLFs4iIRwydJVG1n4Eq2wkNHIxaJ7gRGptdpmfjLJar1/Q8W
ib2hvpNxTJ9xcbbyw2sXFomIm/hts+0s/HLb56zZs4uEe9Rk3eD1bNwl5p3C
2PFFIjepRzymJhv/KvpI+zfXIvFGV+PRj+gc3AQHXvm9C4RJWZfaC5M83Jss
yZDZskDUK7Z+X2jKw1Pq+F8nVS0QUef2js6q5eOLhluprz8uEPrNbJUjygX4
C+fSttv3FohR4bq9hsZFeJ5chrmt3QIRfle8jm6kCO/ajJ2wMF0gvrcGCVa6
FuOiT+9TaSkvEBbGfmOpb0vw8oSzxyTZFwh6/fN0yzwEPt9S5DeRPE9A+exl
zWtfcY9jdGfqouaJE/RaD+NqvuJUAbpTH4PmCZpLnPttT1XgbPLTercc54nA
z8I6Obzf8CPvRERnT80TZpen9ybuVOLZq85dTWLzRBnz5Ot73lX4GR0UnL1v
nhBzL/+iRKrGVcnGK3e25ohf3RvMVHtqcEv74O9LlXOEfS+19861H/h45Z8H
7QVzxClNuyanlR+4s4CEdGHqHDEqwXzqRngt/rD5W7T78zlig89WUvZvHR5z
es1uQ3eO2NumkhIW2YgLv1IV/Ht+jng0m5J8R+snnjrxurX09BxRcdm6oYyu
CS94I6n48MAcwe4elnCutglvobVmpR6cJZ7gFAN7hxbc2DT7a3/bLJEb1yAw
2tWC9xVsu1ZUzxLCyeIp3Rqt+LRtdI9f+ixBtV7te/tUG87U1PiZ7s4sYeT1
oeereDv+SoLPetRqlkjfvnz+XUY7zutny/tdf5ag/cMxa3/yNy4qR/J5Kj9L
+HTeY+BS78CV4uR1WKhniV9xFhJ2b7rw0ElW1q7hGeIObnr71dk/ePzbVNfY
HzPEAi3jkxN//uClpB5VgVczREuZzJaQWDe+2HRxXERod7w++4WpyV7cylZA
UgpME5sLlUcq+AfxKQYGzOXgNLFtfUSyLWgQd0md0yimmyaU31pWnFkfxP1H
K22Vf/4jqrZcxyT6hvCk/+w/GFr8I2J/qAPm2hH8GFk/L07lH2HJuaXFrjGK
5yWBb/3i/wj+H6cK6htH8cpBjn77uSniqEdF6MeeMXzoehGft+8UoaU+ofxK
eBJ3oH5/tOrGFDHROdi2VDyJL8Y/O8ukMUW8e/iL9pn+FE7qMzMK45oi3ovI
XQ6M+IcfNiOHpSZNEtR/heNbhWbxGyY6zM3VE4QfI5g/LLqAT68p7N/7cYLI
d51fow5ZwN2iD0tcfTlBUObVXZk3F/CAjlXVYcMJwkrE0KClaxFPMXjnuzY2
TrylYxy3z1vGTywHvgIN48Q1/2bz6RMreFH4nXi/7HFCJOdAyfrnFfx723nE
6jlOnLnCfX0wfxUf05laE2YeJxI31eD1gXXcef4Xw82ZMeLQjMyety4b+Oqr
Mp6M1jHiYkPfrZ+MmzhDc+gpubgx4lmRYpwatoVLXJG/rX58jNDdMhaGtTu4
nUbA2J0ro4TCMWF6wSoaeLEk8ELYqVFC+ol99NeDtFBM4lly/oFRouLAgyxB
X1o4RBdivTo6QtAGHLt7XJUEzSui+7y8R4gc3C/UaYgMgXQc/u7GCHGvy7C4
QYsO8sW/fVuuOULQY1QN4mV0sMsr8RrtvhHC/ovU5moCPdSTz+wIzB4mYlmD
IZUPI5RJ/Xw6PXKY6DI5HK+8zQg5eHIi6ryGiWOubbKNXkywcbFAj019mNBz
5Nrp82OGF7PKm14PDBFTYgM8ApmsEBNr+/6Wa4jgkewKrAIckC+iXax8bZAg
FXkMHQrlgOukzoD+3kFC1OlLBvUoBywa6FY5lDFIrIFU8UvhnFDm7Wh5msog
0Q3iZ4dI3JDCOiFYd2SQsICdYmPW3HDm/tTDKcogUe8mX/q2mhtmGM8pSnUP
EBYmgctKL/dA0T0bRXmuA0R58O/aM3I8kOS/xdN+dYCwdc5TSUnigYPzO24r
5waIDJs1Wro9vDC+iXTqLNsAsbsRaPM3eOGB52zZZcn9RDzHvb+V/fshhfZg
Wu3vPqKu0an2Hq8gzIrqNUFf+ojuuikLywJBqCX5hiXnXR/xJsrhQfxRIRhi
zOscfbOPYPtC85y+WQgKWfA7Nk33EpzQsKRA8iC0eBbVXFjQS7TI1PifDToI
4wu4Tr172EtUfmVgdR49CIVYmTZvsfUS7UdCjNlSRKBQyfJTZske4j51ROKs
wmFoMXz73/xSN7GdE6nV9eEwjKf80+oiuonvha2jeRyiUOjmIE/apW6iYur2
T7OZXczd9EH11l/CSkqkxfObOBR0TPvqk9FFTL6Y2JpvPwbNog8dtnXpIu55
XUyXsj4O31a+C9RS7CKW1H1dlhaOQ4EDEVcE6zsJZteDhRcOSEGB777dpZMd
xBqJKBesOgHNFrZgUm4HYdSSovpwrzR8K+CR9Ox+B1FCb9x92VYaCrg62Zsw
dxCtsSWJZlwyUODgtbWVI78JmhY73zGPk9Ds0u9rvfPtxGeJuZ6A3yfhW3ed
8uqSdkKY5O9XKycLBX5efBKu3k5oetVyma7v4gen9py0+0VE3ThMdo2QgwLt
bNKOaa1EXzCX4bL4Wcgc/0WWzbWV8F7MCOeJOwtXbW3OfIKtxIJP3QYHhwJs
2fqKT/9uIV5jHOc/USnCgMOulx3pWohApijZyysYvDsjrMPW0kwoPLjrRu0J
oEVxo/6nN83EEPhr+X0bwLOXxE2nZZuJKykZR43oIfzn8sfe0aqJyLaN3mN9
6BzsAoFObFJNRFegWfV9x3MwmMNu5NrST+Lg/Y/lRPE5qCTPv/RX5CexM8P2
s1lXCaYF+nF2ezcQE73/+AsilKG7mNal7rO1BEeWndrDq6pQ50uaHn/LD8Ii
1J3NrEQVHrtCe83U9gexprTekLv/AuxzK7DrjvxO9H6ludLeewFeqOYL7F6s
Jsyy/Z8HP1CDQiZuL/mfVxO3OQRH8kbV4Pq/nxGmItXE4jXTA1566vDTHr8P
3dpVhOmHUgOmkxpw73/jFd2fvhFNKme+IdIlOLuqVMuv+o2YP7QoFeN1CdY+
j2s27a4g/j51/HVh9RJ8mHelr5u5ghhW17Y8uXAZjtAWbHXblBPkUNFH1N5a
0O48+Xbp+RLC4s9A0FdCB840SeUYuxcT7ypsxFoYdKHLNZOF5fQigv2eg82q
ni70uvvZVZpSSKhUO1mGzerCkARjz+SuXEKWw1v3zil96LBxlV64N52woM/b
PLJmCN04s59eVUkjcot031oYGsFHEnQsEWkpRP4dX+bJAiMYaphFYXZJIgzj
ziazexpDp5uMshMccUTPafJ+bo6r8ER5e23oMSsi1uTOwT0BZnBI0Rzn3lHD
LLO7dUs2zKC2lLIr215njPlUqc/OHXNo2rsqdrLfH5NcL5TDT1pAq0JdnyrV
SIzbEo7MnrgOb4hQfwr2SMUeHJGe8TO0gtdYMo7qcadjd04xnIqJt4K6SwZp
+z5/xErk4mczJqwgrMlIShr6hM0nnP/X6mMNX5zKuNSdkoP90bTPfVj6H7zZ
aaiywFmMCWwHpvLcsIEdPHq3vs0VY6prd+uPfLeBFw20Il43lWBZuiLDSUdt
oXjrxbGTwaVYpMV7ob5lW+gywqdaQirHxoiO+MW39lC2j3Vi/dE37Fjvu38N
8k7QYefZtuXMN0zAm6T1LM8JJgkwcdWZVWLKqy/Jj3idIbcpnWIsVoWx9a66
PY90houd2y8UNqoxi71FQWbxt2F+64z0A7daTPVyOr9x7104PX9LdWi4FtPb
fF2afdQFinJOmWjq12GfJ+jXOT1cYITWmB+fbD2WMFFUu7HXFbo19P0qnWvA
nHrbysvM3WDs4Fjpw4ImLCqeX3BezAOeXhCrkZluwqyqTtebBHjAVpqbzSOH
m7H3u3FDPeIBmQ8OD18Ob8b4n6pZ8KR5wvsW/WyCLi0YvvfabB14AK92d1qU
SbdhV/IKZdM/PoLql0drS/5rw9z+S/RfZPaGZ8sWZQui27CmoF2XlbwhbwI7
Yyb1L6w9U133TI43bLM+nx3T/AuLWLQ7iEf7QM2pLGq327+xDmJsZznQDyqY
IvvbH35jJjOFQvK1fvBIY90vh87f2LH4llpFFn/IkDWSZnWuA5NuOKAZEuoP
K+/y6WhzdGJiDD/Rm9THUHHjyftj2V3Y4yvODcybT+BRh3AW8eEuLEVKuk5L
PRDu737vJrLvD3a41lHqXnQgXEWE+n6fP5g3CbxzPvsU5vkuzNNr/8VOq/2i
6DwJgseZzJUHZ7uxD9rGpSWXX8CXLAfmNaP6MI3YwX6BlldQ9e0NPfe8Pkwo
OSBMmi0UbkrlFCQ29WFSm3ovF9VDoY2u2v11hn6MI+Lp6KvqUAhj7pFSPfqx
BHLkXaPq13BerG0v7dUBLKdkOfzleDhMLRb0kLw3gL39fYDLWToCmmnY/zF+
PYAZf7bn5/OMgLWONPFZdQNYaY7FTjdrJEzMPyFhpjiIeaW6PFbAo6Ce8guF
Yv4h7FZb9tu12hjI9KvjzZD8EEYk0JxwFIqF5TcOUVEMhrDuJ3TzdW6x8FjQ
l8obwUMY/W2fMnXROEhuHr/EvTOEGU54bjwLeQMLzFQtnPqGsefOQS2TavGQ
13PH/3DiKHbpdX33aHYi1BPchA1oFCuoMrxOmUqEIZWrmy5do1jV8S+130WT
IAP7vEslxxh2UcHb6t+bJLiaOGRt5T2Gmagbmx98/QF2NPxQSTAdx7qVlVcP
xqRA7rvVVGoe45i0oe29qu4UqMX7rXQ2bByLVt5xYjiYCr9blsrC+nHs0GNB
WpeMVFi08ulQ79kJrBYvUdz5ngajhMNI/LyT2BdVZp1W4QzYVh1SXnlyEtt/
cEZ/0ykDUhxePHC4MonZHoyqbUcZMLAgYPFLwCQ2dpdfPcksE7preAyZLE1i
bAsxD8uSP0EjV7PKqJYpjA6PKZ3PyIL7foj7c7+YxqbWHjzMTMuF229ZZnuT
p7HI4s+i9p25cMhl9urH8mms+bNXoj9jHswSKjqptDiNqY6xVNbb5UFV9wuD
TldnsI2HflKEdD4s5jqZMMw9ix0YMqXxbC6AwxXaVOcGZ7HInHVb8aslsCNT
uUB0dhbzjaS9JhZZAmujTjmwbM1i866y74NbS2CW476O33vnsIuW2xGRl77A
+/v7Pzuqz2G33Mxn4lRLIccdZ/O47Dns94if5VdNBDHhl2jl0Tx25bJnZKv+
V9jkLqKx+GIeC6p0PPbd6yu0bCr8PRs7j2lYvxnZ+fAVBjzqmx0vnMecbyfY
ya98hY3d0iJ/Z+axuAfLwx1xFdAspu1JufkCdnKPU+bY4jfozbVf+ym+iD0c
FRff21kNOe0/dT++tIg5LzzhzWSsgUkVSna+Vxcxqvm4wKCzNfD7bXu/+/cW
sUdtfJz73tRASlNp/q3Pi1hLa2Le4/++w4Tn5vt1BJcwktrnjnjaWlhB/jC4
f2cJk1VUekK4NMC0pWMXJViWsdmaydAr6Q0wZDgv4/S+ZYy/zwwX6GuAplWV
rnonl7F/5634b2s2wlX/Ifrgm8uY/utE0Qmxn1CKdOgYddMydrgs9Q+9axOM
o0l0GY1fwVIis39TLrXAezvx5DylNazAzCMo53I7HLMtM+1w3cR4FDiMnPf1
wuOb7mY50zsYq6wpn5vvEKz1dHqbsrGD5WienNYMG4J5mzJOl0lU4HZ3tdz+
5CGoc1/iszIHFZhpZDKL/DEEg933SkkepQJFVx5b7KUMQ/LdWUlacyoQZbCP
ej1mGC7eTJLMrKYCfwb/qU8nj0DllHeNYg1UYOzWqW2pwhEYOhLj+L6VCrAb
SRZfrxmBJ/579SmyjwoQjib3w0ZHoL3lQ0nfdSoQr9yfJi02CgeuGUkaSlKD
cX2WVoHEUdiszSJJHUENnjzeq+PwfAw61xjJ07+hBjCur9I9dgyyYR9UWJOo
wVFTQVX79DGoKQ6u7suhBntznwdRfx+D1dtOgdKN1CDoH147RT0OSz62Dlyn
owHCezoynzuPQyNhoembrDTgvYCWQa/XOFyJcFi7xU0DvrTcf8H9bBzK+pIp
ngdpQNTkw7bDH8bhJ6PTWCigAWWiSlw9v8dhIjk2ssKNBgyqt/N7nJ6ASvdH
33/3ogEhNvYVf5UmYN/syU+N/jQg9zV7h+DlCSjwt76yK5QGiOKv3ypbT8Co
nO25+U804Izes4+bwRNQTlxjazWfBmTfuT5mED0Bf72JZNgppQF1noMyLxMn
IOfTE4LMdTRgojrqYnThBHxubqkpMro73+/EGlvPBDzy65OhxDQNSOfSOqg/
OgF/qG9YSi3RgEDVkT3usxOQTi7MQ4GWFkSXDVXq0kxCb5bqZF1BWrBfNVfB
7NAkdC2WoPY3pAX/1mmOJ1yfhGDDaZXTjBZ8mPDJO24zCemwgpkEa1pgdt0p
J9pxEkaVK/WU3aYFP+9+yGW/PwlLa65+2XhGC0S0PXRvh07Cx4zvc4JCacEL
kXNcK5GT8LLGWNq+aFpwmNs/+uqbSdjX6BJ1OpkWnPfVTS9PmYSk9heud8t3
+b2/07BaMgkbeNocaGpowfhv8U93yiZhhPF+61cNtOD9C7Nvtd8moXh3ss7n
LlrwfN1SY0/9JJwT+KcG+mnBpxGXd/RNk7DE4uS5hlFaMOT5YuJ36yTUHCqT
mlykBfb5ecc5/0zCPaJ0Yp4btEBz/B/Tg55J2HNTU4CRhgRuBfilfeufhM6T
HSxi7CTw09xvfXJ0EsofFyQV7CEBxwHGiPqJSUjj9N+GCh8J9I8drgr6NwnD
5ufGLSVIYK2rIf/d/CQ0lT3TPydFAi7vna2XFyehqNvDDm85EojY/9v7yMok
nCms/MmOkUDAQD2N4tokLFpjqnmrTALDzG8HjmxMQh8FbXRcnQTi1Hn2rWxO
QnWvyPxSLRLwEg54F789CbnKujM0DHfXYy52EqOagn+pDiV1mZLAf0k7fs+o
p+AHJbtYW2sSuFdz5Hc9zRR09M8KXbUjAe+859aTtFPwdPXy0ye3SeD6kTWx
UdIUpGLAfPa6k8B9nyr+cvIU/KHm5/7hIQk8rfiu5EY3BUOf/XCSfUwCF0qu
hjHST0GTBvab356RQDmjMcVzF4uwG5jphJLA/En+/JpdPKUVp98fRQLxKQE+
87s4L3RA0/kdCTRUL7ms72KvNnGVnQ8kwDWh+bJ3F6vudVIIztidf322KWEX
sxvly/DnkkD23eqz53ZxR/SGREYxCUTpnW4kdvkk/DknrFBOArZCx1/w7GI7
/kDe2upd/xq4PC/v8j9p3shu3EACfYKdkZa7+jbjuenHWknAJ3RqXHdXf9WA
ybZbFwnEqOIuB3f9CT6UsETuJ4HHY8oKjbt+Gt4YnQob3eUXPq1suDMJhVKP
D4lMk8DFkrzXxNYkzDla0nJugwRiZ6aFDq5Pwms5Dn2fqckgo3uh5cjqJKSX
F5zmZyADj8zfgHN5t67qz7jOTQbHffIsveZ2+6lBjsfmABkwsXEepZ6ZhNm6
44fahckg8xhPo9XUbv36ZZgjSQaCHos/qkYmYdYo1WWhU2TATdcvVzU4Ca86
5l4NViCDEPs3yYl9u/X7vPfsLpJBQ23hl63OSWgcMZB50JIM5A5c5hSv2+0v
/vAvITZk8J3JfEyoZhJ+SrzwY9uRDPYkOoutVezu5+yMoa77ZGDHB/gu7vZf
Rp3bgdfhZGDFwxx7fbc/DXQkJKjjyEAr1t/Z8P0kpO78I+f0ngza4n9LH9/t
Z4MRqKPxmQxOXWz66r7b/1TUzE9pf5BBXlXOydDdfEh/QkTc/kkGl8SCfZ66
TkJ9Nuek3l9kcECExuS60279wK+yLwNkMFxxhCbXchLqyr1bvrtJBqyshz/2
XZiEyfYnrYek6MD3I/oRniyTUGt++LaOHB3YCL+Z+pg0CTfcox6VK9IBIzWX
ljubE1ArYCsmTo0O1EmX9y5MTsD1+JpmPSs6cJBNnzXsxwS81H4Vr4qgA0Vj
Z81vPpqAF1+bF6E3dOCbyPf2epfdPNeyki5KogMVb57bctjt5nOtncjHHDpQ
3CL18ozebp4jD/pXjXSgYWBPCa3YBJz+EPnzGh09+E+biaagehy+dG01X3Sl
B/oWc7RDM2MwSOZ3x78H9OBpzt/wp/1j0H+mS3vUjx5U5bf7cbeOQXfbAeWu
V/RgDMbp/ckfgxamc2LlmfRA9U/rtoznGDxxnn322TA94BFXZ8e2d89Hbg1v
EX0G8OPp1qLp0ghcfnNx+MNVBvBQ6EH1heERuF9MVV3ckgHUkhRGhX6NQEv5
c9zHnRjASE3WYELeCFw0PZ0q95QBSCmz2Q3dGYG8KSJNagQDyNXmX4+aGoYW
8puCzocZgXBmlPbx9iE4bZpZVrrECLabHjY5vhiAi2dNW08UM4Pfe/XiKKQ/
UB3nLeEvZwb3yp5ypXd3wXfKrfFMNczgwnMJHv3CLqiuqeY41MYMNrRS6frt
umC86SnGqFlm8FVhR7qzpRNe8mbFd8RYgP2PojcvkjtgchWR3hDBArhvFP9a
MmuHmz/cX5W8YQFLLH3UVxTaoXbjSfeUJBag9IjavIJnt96edt4nhwWQG4ae
rzb9grpj4X2yjSyAxvpSVqrKL0jF7Lg3jswKWBc9tM5Lt0FjLQFfOxdWYPWV
SSpbqAV2CLXq9XmyAoHKDbY2mhZoNPdEzMCHFbC4pj7jHG6GRqFz9eeCWcHV
H1YVA2m7uK2SZ18qKwg56dfRIruLjewza/6wgrWCfXfIWk3QyKKo45AyG/hb
PTbpcKYBdpy49TFGjQ3wTV25ME7bAI2oDz6kaLGBocTbSgk/66HR+2cim9fY
QGP4pHnlzV08ZObY6sYG7kvPrHXE1EFDGzLJN50N1Ci9SlBlqYUGzjpSvRzs
QDhV8dtVvhooes/oVh8vOxiRWTwTPlkNl7zMPvYLsoN2QRqrPV+qYdgzO7Gh
4+zAhi8yftykGrYm+wqOq7GDPoN6/r43VVCrO4d9wYcdyKy8Sl48UQnV1Llm
6ebZwfocqZL87Cvk1d4nybDGDnJocL4Jy69w8SN7AYmKApJeKBRyKHyFlTl7
Fsn0FOCkKMt2ZKocWpULOzPsoQDPh/f9PbXLd/Na3oZVmgIK9E3/DmkhKMBp
Z8RjSwH+G+p9hSwlMHbD9tY1BwoYjlJ839ZUDHmHbX0TnCjgP9fMO1fDiyFn
kW3GUTcKOFgVXPBBsBjSmdlSQT8K6JP7PCksXwSn02xSbd5QQF7TFwmLRwXQ
/rUNkRlPAQ7UmVHTagVw7IFNy3wiBdC9J2f3cRfAgSs2mw/SKWCG7bvM9Md8
2L50U+tVIQU8fZKb974nD6JzN1eLmylAzfMBxmmQCxWO3mTdaaMAudSDlqmi
ubCI++ZBlQ4KeNd61zB2JQfmjN7QbOyhgNGksvnwmByY/OJG/MAkBUTupQ9v
HsqGwZ3/XWSm4wCdXpXCO0+zoOlt66hrZzlA0csVXmHxjN3zPebMK4wD9N+x
Aqf7PsIzT5s6qiAHKOg3/l8L5xoOZQLF8W2SS4nmfV9dXUqhcR08IXQ61Y7K
JWtRuZRcByFCZUKDF1MrtknI0KKJNitp0zaWeEqXDavY2DIuIYVCqyUpdj7s
5/M85/f8/p/O+fK3G8wrR6rYdpXJTibM/WmRN7+kHJ88pfIXuDGhyWRD8vqZ
n9GK/UBUGs4ErRfZQ35jZahrO2vTFcmEYbPs3KRK2f+6y1SqGsOEu8Xny1hR
ZTjuU6gex2PCCtVFGcRUKZZmxRY6pDNhw7cqS9nypUiN6/w0UcQECb/FtQ/E
yJj12qojZkLnYJ+zqaIYJ+SFvR5lMr7i1ei5Z5exSXNO636FzE+XnlTiXsbk
PR1FF2qY0Or63Ko1pwQnKtJKrP9iwmaxao2PcjE2hb25QisQ4JqVGGGbXYB9
5MPZucUEfAmZqJ+2KcCpGrFLnAoBdKt/ZcGgCLWV/L6GqxHwvi92RGQlwhNX
pG771hPwYt2nNpvRi7ih59lC/a0ESMxPegbH5aJ16g0P8XYCZhq46q+Mc9HZ
MKtS046AIMaDE7qvc5DHc/QinQi43TyxZJlbDj5d/ujmF0/Z3LGda2xzAeOd
a31bj8l4rMhmDaPzKJzK/203jwAPnQ+bsseEWFYYt7QxgQDmrdGI2htCbBu1
kNyhCfC+Wvt+jaUQNwqqlpUICbicPjg94nAOnzeU1sdcJ2ByoCO/d2MWjnBT
1carCHjrkuhwriETv1ENOBxSTUBLYsKtWI9MNDywbsXBWgJu/lOi3pR5FpNn
RBE7nxAgV/fVcb9CBhqbndNYPUSAssSCzDA6jR71YcP7hwmQyhs86JQKkHbc
VZ37joD0Y1rbFc8K8EXQvKPaJAF3kwINVCfSkRaFxy/7hgTWaYVgXkMavpSz
75JfTcLUG8O8eQGNi4Q6ZRwNEuoXfZQv4dDI1loQTa8lIWh+QE1pIY2pm+8s
ZuiRkGkQRWvwU5AdoWv91ZyEOIbJcYOUZEzrZFycdCKBvd1JwCnnY1VAT4CZ
Cwlc90nrvdF8lH6QsKPcSJBL1u5SseWjqXLU4zFPEnaUe3j2XzqFUuydHuaS
0Knw76Xc2QQ0u/b73r4kEs7oOQ/0j/HwgGWutlYqCSsfe+bEC3koaDw6dkBA
wgzjkre5JQ+7e1hpXZkkSMLb97xLiUMBmVfdISJBd7XBPmv9E9gdH0O1VJMQ
36vo2FoWiyOS46fCJCQM7LntqOUai1NTvJEldSSEHdlSlD8fgypRSQ32jTK/
Dvq1nHcMYmBm2OM2EordF/pwtKNR7HS18f64LK9JJ73EV5F440y5if+kbL+X
xr2hwkise3Q9nzFNws0fRo05XpHYsa06ctscCSMrXejrVUdQweKeer0yBRkt
f7d8qgvHUE1pTA2LgpnDskOdFYrHvHp7PYwouEaHSfbdDcGUvH77GTYFK9Ry
ObfdQrCAGF5rZUUBf7xIhZkWjC3yU83VdhQE7uI0VX4Owpc7Zizd7SkwuWcs
jRUF4RD/S8lHJwr6VxU0i7cE4dxnRpy5u4x/9Fdv/bRAZI+r6lT5UxBt1573
vV4A2hqSP37HpcD1kNuV7jZ/3B2yfHY8lIJXFz8oVZzyR78B9WfGRyl4O6xz
VqHbD7M7WQm/8ClIvs9lbir1xSLK6K0DTUE6Y/OaMC9frHBhu46mU3BQMWvd
Q6YvPmyyYOlnUUB2OHu1Jx3CNkXr7D+EFGydr3uUaHMIezhb5oNzKKBN5Tkn
3/ngSDKGKuZTYFz0fPfKAB/8v78FNMUGei3dB/E/Keed5w==
          "]]}, 
        Annotation[#, "Charting`Private`Tag$11864#1"]& ], 
       TagBox[{
         Directive[
          Opacity[1.], 
          RGBColor[0.880722, 0.611041, 0.142051], 
          AbsoluteThickness[1.6]], 
         LineBox[CompressedData["
1:eJwUV3c8le8bduztGN9QyB4pM6u8p5MkkS2RmRUayMwoIYmMlE0oO5W9Os/z
vqFEiEgysh0ke8+f31/v5/rc93Pd1z2ez3s/Qvbuxk6UFBQUpdQUFP//bqAX
fhZkcsFt2pKOHApZ0nyjzZFbaVxw4t24xlFlOdJU8/1rMslcMJk9CwqvypF6
v3/4XRnPBR9rJT/ziFIgVQ4f+/MpjAt6d7mZ3ZNWJnkerEwNuHLB1C1RXe23
50h/CbmbbMpc0LZBRoqD15A0DKj5/Ds44RtjxQ9Vzh6k9+J+BWutnPBOX6fm
X3lP0oO4GQWvZk74ql/+/SDtPZLAjY7LdzFOSH4oONH53YtkQ53i51jOCZeV
VsdM5/xIgzrS3YZJnDBlV/e31u1HpL5fRlFSNpxwUCxDPu1mAqmQ2PRfwXVO
CLTTKKW1X5D8i5RzRK9xwpeKbt3Gii9J3IHHao8bcsK4a1TsN6WTSGYCk5P/
aXBC3aMmtGtlaaSfjv7nKcU5oWFR1r7S1TekH0uvNvv/ccAIiq8+7+QrSQV0
urlvujmgDL++zdgdEimIf8Pgdh0HDHr7lCZ3t5HkLNmeZ1jCATGFa3rupc0k
I8U3O6ezOGDoe3/LFPY2kjrhvhFvAgd8q9LKV53VSRK/bFCwF84Bs+cCC50+
dJPwpmJ7o34cMDY2mDNB7xdpx2bH+IsbB2xRdvjU9mKANOXaVVhszQHDVDf6
jhiOkDq9C/ZjDTmgjWjjAKvuOOliQIIUTocDzugvjlRuT5DqHwabel3ggJN1
0fU536dIso9dHk6qc8DXfOq3qNqnSblRJsXXlDmgnXJD2JX1WRJvPOFniywH
fO+R/FPN4B8pNlGKQl2KAxYbH8/sG1gg3c8+uCrIxwE1yro5WLqWScw3HrhV
/McBhyh/BF1xWyVlC+090GLjgH7dtyYmxdZJp8cCX/ym54BSJVla5bSbpK+v
twtuU3LAqZSKS1/YtklWDvdJBzvsMIRGkdpPc5e0KLLZmbDGDgmhPJq2hfsk
7ry1rdppduhT3bIyTEsJ7GiUwkMn2eE6+8yJ6M+UoNjJm/XKGDuME6p7cBBN
BQjiK8LDA+zw+MY1nUh5GhAZofCusI8dfiDT615ipwU/pjxV7v1kh49fTX0U
3aYFzgWLujTf2eF73vCM6ml6UEon19vxjR3yFJy1U1hgANs33e1SvrJDjo3n
kZYUTCBWct5buoEd1nTW1XpqsoCqor+ZRlXssOVBdrqzHDvYZ5CWPFbODmOS
P8wMTLADbTe38on37NCBu/1iTjYHGDwx88WvkB0GS9r06shyAfFoSaPzeexQ
/LvXVDvlf8Dj780BxtfsMIHAt/nnz3+AumRqITOdHW44qIQxl3MDfWbxgJsp
7DB2KNNjrIgHpNx2opZPZIe5EjExdW95wclTEzxNseyw1cyije77MWDyfvT8
7CN2+Gv6X/MJQ0GQwSrUVvGAHUbHliuIbwuCqbt2ZsGB7HCJ6e/DjWIhECA7
7Ib3YYcu3NWep4VFQFOcwNpvT3b4SivWXHFGBLAuWj98c5cdPi23HJKpFQWv
SwdfKLuww2odCryDuziYw/MJUDgdYq8nnpfMJYCyp2Vhyw12yKejwhOiIwla
5ftJVpbsUN1ovvHWlRNgqfzXZKg+O7SL1BW41yUDuPzv1tPqssPBvB8//vwn
B5QRmrioS+zQq/359YhWORDQrKCaQGSH1wf/O1ugqwAynrUwH0HYoUTVibff
eRQBNLIbTVVjhw+2Ei365hUB5WBMVI7CYfyDCMhRowREc0RtxWTZYRsHDY6z
WBloOX9ULJJmhxRPs5fjC1RA1OL0YKkoO/Q3cYjpaVQDHDSastiRw/kLnTh3
Jo4ATrf2U2lyssOuT4sLX8fPAbM4z75mNnZYOx/aHPyGCNJ4sx59p2eHBq7O
1WR+DUD6o2RmQnPY32alkBtkDfDnTduJXzh2+F1e48/DugtAWGa7+882HuJp
4vZE718EmivxhfYbeBiX00vldVMLONdKBE+t4OFWRXrQqu0lUKxxVXx+Dg83
kfoyA8/LQOFaqf/eHzy0zKmayxXWB6Z8l/QeDeDhye6G9ffuBsB3dEiIpg8P
ba4ffeDjZAjqbzF9Y+7Cw1KadVv5X0ZgUO51Vnw7HnY/d0WX0o3B/pqqN1cr
Hjqvz9vhXU2ARogzP18jHn7NCmvp5r8KHC/uLWWheNjjIV+lQmsGIhhffhEh
4aHRQEig/6YZaH35yV26Cg9zOMWmz+6aA5MivoYzBXhYGOgv5R9jDXzvViTB
N3jIXcmybNplA1IUdW5pZONhgSkpw4PdDgwCPy6dVDxsKTa49Nb/BtgPZZ1p
Tzzkm4jCfVSxB4LaecAoAQ+PyvkI/d63B44/fjhbROPhZTEnrfR8RxCR7Hp2
6AkefklWT1p74gQKrSjwN8LxcCi+VPrbPWcwN3WqziX40L+xUeuhswvw3olk
8nfHw+SZiof8P26DR/3Cbiq38TDgj97D3bU7ILaO9HXd5TBe+cVPRDF3UOi3
+NjHHg89/+nbDHd7gCqzqInTtngojlThV4I9QYOS6IVVSzzc/WmiViBzDwys
XKPwuoqHeoNhipu5XmD6x5KNgjEeXq2anhO45Q1Wy6LBkj4eXrDW4NtW9QGs
HmiAhzYeyu1bGR/M+QKNOfG1O2fxsFfuzvOLaAAw+IaZnFLFw183Rqn3vwUC
q+Lr5XOn8VDqMeojMB4EfF1i3W/J4KHbTCmfgsJDEHZJsuOENB7OHHVVfaAU
AuLFG07OSuDhuoBG7vyvEFA0sTbjIoSHb7J9rw3LhoLqxjhtSQE8nPrhpz04
GQoaXksVkI8ezlfpxa2h12Fg0M7a0ZkLDxVNPYOpFB8D/FDTHwe6Q/6XSUc2
KiIBP8kGEaE+7JeyYLRU8VNwIn0zfYwCDxO9rxR0FkWBJ+Xm5Q2rbDAo/uzC
/JdnINvjmfv5eTZoZtTXIzEZA+plsJMYmQ06ZRhzW7DGgfliiQLQzwY/jou+
KPwUD+hdLR3Ve9jgefcrvLs3nwMhiTihj+1sMDvfT7GEKwGYvllPr8XY4NtL
r/BHQ1+Aj+mf4yvy2SDuuoO7f2US6LHY0lPIZoNlMbeH/71MBvPcp5jKUtmg
KClqZSE4BQi/fPn4/TM2uFmh1zzplgbUjb9qnIpgg8Lc5nxP3NPBVfzuwduH
bNA3e+U+/kEGiHzmEFB0jw1aac2OXK9/BV7rJKtI3maDtPR6KRPTWYBE/201
3+lQT5bljtfzbLAQruCea84GGfJpH0UP5QCzYJxjFoENdiyyGsQ35QJBmomq
BBU26FbZ0JiSkwdmn32hi5A7tPfFTJc+yQcPMqLf3hZmg3KDKv1RHoVAW/Tu
nu0xNmie2OnG6V0EOEoMDUy42ODFsxIP1UKLQf7H/1bUaNmg9UBvMQ9WAjwu
bGqeOmCFIkXzdPWL78CZb/1JgpusEFUebms59QF09GedoZtlhQfG4yCDXAo2
tqRCe9pZoR5rqZ/RcAVoeMTc0/yFFc5xymgvllaCZwwLYh9RVsjc6TfJEV0F
BHkrW3LKWOE15mHyhes1YDY76VhiMSskm5WrMBnWgkrJ+3ci37BCJe4L7l8N
6oC2KoHdPZEVViY7d6B3PwIOTNDBPpYV3mjdqO+KJYHBS1RVV5+wwtWMPden
9QB4XPtqrn6fFTbTpY05HsNAiq9xNoM1Kwx4ZVhjPd0A7PdPL+9eZYWJ+WIX
ad43gpMR3JqL+qzQoDheLSewCWCJg+ReIitk9yHa7cp+AVH8qFqrGivcdTyV
5MzdDEzzcqKBAit0Z2O+f4z+K5iudJbNFWWFPmGGcqO0raBc/fKjZH5W+Cvw
n2bdf99AUJN0d9QRVgincJ1usm0A37Po60nPCvM8Z7q4HncAtZUASJhjgfh5
9iGd8S5AHWiNV5hkgZ+a1suSM36ADkqivdgfFhgZcHvgknU3sOegoWXuZIFw
oIJ5f60HnEwjXzv4ygJVawKu5HT8BOtCrUXLn1hgOEPs07EPvSBKPk7vdwUL
nGthm0yP6QOmdZ5ZbSUs0GBN4G9r1G8gcN50Cc1jga6Cjw5oEvpBuSFvYn4y
C9xEbUSUsUHQ7/5m0CuQBda0GXR/7B4BDeW8PJHeLHDvRfMuEjwK3q7FmWTc
YYE4i4tyxqfGQFBgUGuT7WE8vc+/FF+PAye4TPPb/NCudn8r8uYE0Me5nv9n
xALdBGfePzw9CY4/uVr7nyYL5Drzjf3B1BSgb/22IoWwQEId6Z9wGxksMmvI
EpRZIEdKx8Kb+mnQkCCT7yzJArNjQoWTKmaB4yu6lzXMLDCr/Iem//EFcGU0
+Ps3GhbY1XBel1N6ESiJrjKO7DNDGdofT2+0LQLa4pFH9EvM8NbOV402oWUw
P2cG+GaZofkphrf2vcvgl2z7ptw4Mww/E3pq4vkKKKyqc7f4yQzjBb8xVwus
gfhN2bd3Opih0RkP3xeLa+D+2fypR83Mh/vxooZv6zrQ+ZRgXVzHDOVGij6F
JW+Cf223dHcymeGxkGX92axd0Ms2FsGWzAwDQtDrzB/3ADQ2bxCJZ4YRglcT
Vkb2QXyfptqV0EO9LzxoLAoooP+xj952gcyQ4XF2cpkuDt6wkS/19maG97l+
f9Fax0GFCX6JTGdmOL8QksRtSwWPSry0L7NlhtTZZLYufmpI5cb46rM5M1Tk
MMM1jlPDnoV1rnkdZjjTHiLlHEELfXe+U56TZYaTvy4O9MgwQhuCFsFEkhme
Fr989I4sE7z0iHT/phAz1G1esyhVY4Y8dEWLcZyH9UtZZi6+zQpxOsdP5jIz
w8QKHLtwEhucfZZ4s5bm8Lx21RlHJzz8yBH6Z2SDCWabdtfkvT3cQ69u8q4t
MsEv7Vz5VOYc8FnK3asMs0zQa39Mpo+RE9oIWLbJDzLBjEdKBgPhXJDixOn6
UIwJLprYNj7u4oYwu5SBtZ4JGhSmsG4U8sAg7lMWqRVMcOtd9ODkE164RS2+
+SGfCU5PHXXUtD4GawNfXzqbzQSb8mrGEFM+6LsskPwllQned2t78dWEHy4P
cysPPTv0p/yMoHeOw1Kzl49dIg7zXmxQdNQUhHfb8T9XHjJBd12pwo5eQfi3
nsGb0YsJ8ustnMcxCcOJxJ0yFQsmqKxwT22iShS+ZvbHNRozQeozlqGJ7mLQ
LmzVUP8KE3Rqj0orkRWHQx7/FhzPMcF4q8t//zZKwAyy67lFVSaoYbFZGJki
Ca/bTMUGKjBBQ/pAW29vKdirO3wqQYwJ4lpL8lUuSMOXDZbB/MeZ4L5s1f4L
5ZPQWK2vrZCHCaJ3GnCXFU7BDvGuWygTEzwoEA0cviALm3GNRXNLjHCywTed
b04eRvif2/L7ywgzf7WccohWgJoLH7WpJhnhlxqVJl45RYgNVpJ5+xjhN649
/RdRp+EDE3mVvC5GOHV1zbCWqATVW99FyH1jhDMX+Z+x7ynB2pp8sUuQEeJS
O2hVnqpAXxkRnx81jLC8OOrPPQtVeDovq8m6jBEeDB1FGuTUYFlCioN3LiPk
1mLwjls7A4vvROXkRDEe3tcXBbhhAnSZoF06Gc4IjwQeFMzOn4PilmHE2uDD
ucwYOUoVToRvtIOGOzwYYciZd2qRb89De3RT5robI+RKbC7u0tKAgso+DyYd
GOGcDl+xOVkDZojc5d81Y4QLQy1vfqhqwutps7efGDJCbYl3C8KzmpCH/SaJ
Q4cR/nXpC7+VcxEm7ttaSiGM8JJTsVGZ8CUY+9so1UyEEfrzWhdR+OrAXd7g
YDM+Rjhcth/z3UMX3rpeeMPsP0ZICDT4DL2vQO2BfSkzukM79/yufqo+rD52
gtWMghEiZ7O+Z9UbQDGrq8tXtxjgugH9TVUvQ0g59Lb+6l8G6OWtPh31wQh6
8P96dXWCARb/Qb9amBnDYWvKsKtDDJCeTJ+mQGUCSX/Mda9+Z4C7Guxw2N0U
+o3QDJpWMMCUk9zf8tOvwSlBecy0hAFGJJSFqdw3h6Y3rHJN8xgg77apeKON
BVQYK79tmswA2xZlo+c1LGG28B9D03gG6K09d1VcwwqyOTAomT5lgMwhq5ee
6ljDuXHbPZNABuiQFPBIwN8WXheNHjXxZoC3fDmCDvTtYItj9WeTOwzwzKVb
LxTJdjB/kjnWxJYBmk2sRYtL2kM7cp2AyYXDfN0rP3YuOcIOiUlKE/VD++qi
0d1KJ4i44MnGSgzwtCQY2Ql2hkdnnD8YSzBA+z21oFFxFxgplfDCWJAB/qvv
USHRusINV+BnzMsAo+L27z6bd4U9s5xEY6ZDvpH3uJO/bkEN6XOixtQM8Eqz
y1B8321YdsuN3niPHjLdsbM9Mn4Hxs5hnUYL9PCKrUqmE6MHvDx/54ZRNz2M
FPLYVAu4B2tlUi8atdFD9b7s7/KiXlDcvUnK6DM9NBX8+kKyxwtSLx5dNqyh
h41NjTwzWj7wnpxWr2EpPcS9jwoTZvSFox6e9YZF9DDomar+mR5fCJeaQw3T
6eHYZamPW8H+8KTCirPhS3pYqt05K2hzH6bfE9A1jKGHzZkutWJaAdB/xZvT
8CE9JJ2mzBuWCYIKa0K5Bg70sHa7nDNbKQT6uppkfLGih1YXUJXzaAisHwp/
iZjRQ2WrfkVrvUfwwhdyuPRlejh6Vlk91S8URp7hDX6tQQ8JrcQlGq4w2PZe
x4dXnR4yP/1vLKIqDJomv3Oik6WHTyUsdG/TP4YpTMPWDyTpoYydmadE/WM4
+BBvtiZED/2IeRq5nhHQ0cVLa5yLHtLlyj3IWn4CfdTUJNBtOnhsF7rwaETD
+ndux5VX6aCC/S0vE4lncF8og/vdPzroJWlSvcQZAyMYD+jSR+jgk6TcAm3q
ONj6QI6Co58OriUXy5+jjoesKzc2I7vpoPcLx+bIqHiYNNA07fuFDjo3xbPI
5T6H/QbrI/9QOpj/eNO8RyUBCjRJ/Haso4OMTvden+5MgAUlUS3GJXSw8g/F
2wa2l7A22LBYJoEOLjkEPIzqSIK7S49e50XTQbdH6rtBz5Ih0bkije8xHTx4
ozf9wDAFtugfiWb0p4NtYkFB3n9TIWvjpbBHnof672Hp7Q1p0FjlfuCmGx2M
/Zsti8tJh/3HB29NWdNB2rNsgj33MqHASxZH62t00GdibGbS+RW0pz9n1WNI
B5O6Cvlq7LPg7GLOlYYLdPBc3C9B7bpsuPPp5qlXUnTQWu5N4Ym915ConCr2
nwgdLFVanf+S+gaGF7fyP+Ojg623Xt66ejYXMr84xRrARgevJlj1TsXkQUM6
W9olejrYsxtcfPZcPnwZGL9/k5IOdivSvxBfz4d8jivzV9doIYd/1g0Pn0Jo
1ydKbpunhU/j1sOlCUUw94rZ8IVpWth9+5WuEksxPKVU911+gBbGV5rM7MK3
kED7sJTlEy2UrpyIl/b7AHOUNBPy6mnhokXXx4dqpZDaicEbqaSFj6z35S9+
LIUtjS9U7hTQwu8VZau/W8vgyRVzXpocWngt9Ccv2bwcxgoL7GSk0cI83vGH
un/LoemjQtgWQwvn9w1Xs/grYU3pnWzHJ7SwwILT7SeohEdHFEJ3Q2ghEjO2
N2dfBYcJ4OJJb1rYG1tSZ06qhm67XW3R12nhEZmQsqDSOtgunfxexJQWitzm
FToSVA/lLK3iP+rRQu4zIqcG9T7Ctbopk79EWljPbkL3lhpA85m3SmFnaOF/
b2w+/jcLYD2PJ/ex07SwYvvFX49eCEP8dvp1JGhhF4OShrM9BsfyMdKYIC1s
/UJnkjmOwYu9j18FHKWFN/jYnOtdPkFGJbx9MQstZN8RUOV/2AATl0VnGFZp
oNJPreXV4Sa4KTTbmvOPBnYC1YnPYZ/hdaMPJWpkGiiucy7x0ckvULBUzcO1
nwbuNZYz6Mc0w9DhfSNcDw1M6MEm3l78CidZmxRT22kgTUMQiKVqOfx/6m98
xWigbHoQTVR8K2TJ5PxtV08DMSVlbNP2G/Ro66vfrKCBpvfTBVOV2qCStMMD
yQIa6OjGdFlqtR1i0340kTGHem4eVVgf7YQiPAj5+BMaSHUvw0HYqQtGXKJs
qQmhgUIMKMfpuS6om//sGdmLBra2bDwPou2GvQ45nJeu00DPCP4pnPtPqPbC
ee2PCQ3M56K6W8nVCzMapH/56tFAYs7Dm1fQXnhDqDotn0gDiyPu+EGRPjj3
p1WIVoIGRv4wkB07NQAPfhFSOARp4P7f+K09/CDk6CpnPc5LA4U9uuWv7wxC
1ca0HRUmGshj7qUDpv5AXRLrPU1qGvhT54I+Mj0MbapCpw33qGHJEg37pv8I
DC9w++m6QA1vBvjnBMSNwuTsP7q+09RQ14COyUVoDBanGjeEjlJDjpqPnhs1
Y7Az+syH9G5quPXkhVP8yjjk92B82l5zaI/a0dwsnIJyrg8OfpdSw+Np14vP
OpKhpv2yz1QRNewOMzntIjYN3Uz77Q/SqaFc8Uimav0MDNbT/82USA2xy+Qd
JHYWxms1GPDEUkPUoCB+weUvrFYtVpcPoYakzvd9JxT/wRZ5gQrkPjXU8ODX
EBaZh4MnEqR07lHD75UGzjlHFyAlf8ARB0dqGIcyOSXEL0J9nM7iS21qqDW0
HfiiZRne2AbOOeepYdPjgo5jDivQe0V+6N0ZaihUrqt7F7cK0yZ5W7+cpIYd
5dUS9Hpr8N2fGGK3GDU0jtaPyNxeg9gvXM2wADWc/8bIn/puHU61zLzZxFND
d85ja7dEN+FWg/VRGkZqaMJW8zttehMyk7ri2amo4XnkgcFw+RZUeF8XfGKN
Cg7y8rQ4X9+BDxOeXrP6TQV3GUvGFrf3YUL0XrvLDyp4LqhQQHPtAOaHe2r6
fKOCvFtFIQWBFGibr4V8LKCCZ95qhYOnOHTYvb0grZoKfsw35WPmpkSXXc4L
FHyggmYDR7LLCylRHkspJiyHCirpNZfE/KZCpU0zH7WlUcGpwdRvdPepUYIe
+2bfCyposyeDd+KnQR3PbU0sPaaC2dMwx9aHFi0VaYEiblQQcgmlljkzoKmG
Fy4XOFDBzXMXCn+KMKKhwaD7hPXhuyr7eIn5FCNq8qtsWt6QCj6hUfrGFcSM
rkelcRCVqWAgKO7unGdD/9RwZTbKUsEl7xfJhXfwaPNErMQlKSoYZJwde46M
R1MIYer6fFQwIbAtsnOCHT27fMvZipIKKsh3v1Zj5kJFj08tDu9QwlmMPDWV
xYUyX7ELdFijhEeN3mXVqfyH/skzjXebpoT61r4Gmt5H0BALpN6/gxJSqYwe
0xPlRV0jajR3mynhI6cp64eDvKhxhfz3h58ooWUbHUNv6lFUhEV8IqKSEoI3
Qu9CRPnQLxgra2IaJcxmc1lfCj6OfvgXmcLzkhJ+PX6bulJeEE05SiWSEUMJ
9ymHDV4VCKKu3hsqb0IoIWv1hqVFphDKLDlyo8yZEgZ28RI3ykXQVdPrc6ft
KKH/z93g6vOi6NCjHt9aC0r4Iyf2jHOPKPp+4Gs0eoUSrktpqlDTiqNGcWVV
7QqH9mvU+9aZkugZkjTR6CQlXJa7rYHpS6HCM3mtPWKUMGHXwpeC5gS6qpE2
PMBDCU1WhKOzQ6TRpPVQhtl9HMx8zLSgViuDPhTZe3FnEwcvtWqE2L2URV0M
/QSWlnDw9PUjcppn5VC14luKmxM4GNIjxIuJy6OD1qbWtN9wsPwLfbmjmCLq
YxoctN+Ig8n4txs+dYooq25++joJBxmDOjPHjE6jRNXN31PvcXDvyJlI/Xgl
NJcjw6w5AQdbN6oFJC6pogjDZx80Ggev5C79bsSpob0H/17WhONgr81NvZ+f
1FD6f+e6C3xxcO18u+S68Vn0dvO4QeR1HBTN1uRsBwSUBjK7h5jg4PFU1/q8
wnPoq0qlWP8rOFjSesdeUo+IduY8aXMh4KBxlrjqvcvn0dNB0pcvC+PgvF/2
eRv3C2j7PVOX88dwcOrs7PAcpSbq7Br8RI0LBymd8LkgTRNNMfv+WYr2sB6N
6a+yf11E9+S8NBhnKaBRZCpu66k2miSRcYNynALWUFVsHr9wGZUT+ByyPUAB
g/9ajCXidFB7Jm50tp0C9jyJ+04bp4t+maw/+62MAmpUMDrcWNRHbQfHrzcW
U0CzDxfDrPsM0M0fzAEf31DA24S8ZwEOhugJzKb2bSIF1BPhdbOwMkJj0yiV
nt2ngGVWHxpm75ugEs+lTcPvUUCThlA6BiZTFHti6hV0iwJKSfjZaGSbosve
+WW3rSmgXeWKVcCvq6iZgY6M3nkKGAZfnTcPMkcXLnrpXTxDAYNmaEpey1ug
keoZtxFFCjipcM+WZs4CrZeaLz4lRgE5r1W/fe1hiQpQJ0iwMlBAKqmBn5bA
Bu2t0peToKSAQnTlBobptujR70fuhawfgJcrJVjJOTt0M5EhcaL/ALC+YpSX
PHUDrRJZ6C95cwCslWJfXZFzQEWfuMz9STwA+WyNX7frHNCXs6N7+MgDEMV6
9YTLJUf0XlmPoM/tA6BeImc2dccJlTlX74woHYA1hqin1nM30czXiv7uEgcg
sVHcfj7JBWWmffc0h/cArJPdko9puaKzbVklNPv7gGwR79pc7oYWXH+83P5l
H+T4ludsfL2DHoH7VBR1+yD24bj4VvpdNELI/z+Ft/ug/Hc5XZ63O+o47aaa
FLcPGMN+YC3pHqigr+EDG/N9QEGKeMAZfg+N+90SF6+zD6ryO2xdaL3QffUL
OQ3q++Ci1uSB8jMvdJBKuUlcaB/wRH/+mfnaG019foxxYWYPvAhJ21Hd80Xp
114eExrcA07Pp6UPMv1Qf3PWUyYde+B2yycXugv+qNlxnGFN+R7ArWBX9dPu
oxzvphIfBu6BfmGrmIWQIPQR3q6g7M4eWLpWLrCjFYwuev2uPXyCggT5RSl1
jgdox5m2gUuae4C+ishIrn2IRn8tE8Kz7IHzbRo7jnmP0G1paUWNg12A5yr+
q3A8FHWLy9X0XtoF1mfSL8tmhKLaZsk3+34e4l+m6zTZYSj1RNC77Fe7QIOj
/ExU12NU4AMlGXu+C4Q09g1XrCJQtYBIwdHwXWAX/Wap/m8Eehf/8oXQrV0Q
KP4XreaMRH+pv73/WmUX+D00GC2Ni0KX6eQrGk7sAp+ZjSRL1WiUubt6box/
F5xvr9/hmIxGia4NtiLUu8DD5bQzvW4MWpz4+2Ju5w5Yom2SnhaLR5vsbB82
Ne6Az7vfP3+PjkeHpSdrJ6p3wIaEe7zYajzK1bAoLZa5A953uF242vYcDZ6n
48h33QHmZ8Vo3DJeoCl1MbpfrHbAx3j7v07cL9HycM7HUwY7wHQjrFw38SU6
dfT4prjyDni5ZGfHm5aIGl5S/lNAuQMMNPi2ylqSUTcOEvfXtW3w6WON2IJ1
Cvp46LzR9PQ2COk5b1y0loLWe+k1SX7fBib6CPuUbBoqku1YXJS+DfDdlUd6
ujJQwq3Z8ZbYbXBg5Um8HJ6Jmit78M8+2gbD/1KlZ8+8Qp+1BcafcNkGdiN/
x9iqstD1zQTft6e3gW/fbate9xwU38RT+k1iG7ylv3ny+EAOeiLu1czfo9tg
6++NsEnt16itWLHVSdw2OEKkoRc9+Qb9avRJ4137FnjG8y+TkTMPHeO7FNSO
bYHFi6btwy/y0D1yW9W/ii3ADt2vvOPORxUe9EnKpG2BBcPkA2/JAjS9eIH1
g/MW4JJhYsv3KEKPMHR71ppvgeWv0VzOPMVows3qnk86W0D40hkLo6ZiNFI0
OK1HZgtIKvVL4KVKUO9XjOLb65tg9q/RIL/UB3Rh918k1cwm2Bbo3BJe+4C6
WXb9ZR7YBGvNfII8DqWoHU9K2XF0E/TeJeIWzpahVxLEkItPNoH2QWpAOGsF
2rxIn61/fxOIONsUO0dVoBoGc5TmtzbBqdLTbEYMlagqc8VXN4NDuxK5/Qm+
ChWNIJrGc2+CY73xfYlaNWjWhEhNKsMmMFplf/99sAY9eoHu6JudDcCRsRf2
wbcWxVN0DFcNb4C5kfbS2qo6dO++5a2Bgg3A0+p4ytOBhPr3ETomUjeAtNiN
mWu8AF1VFpafj94AhiosrdndAJ1dmV6n8NgAm/c3FD9dRdHeO76h4qobwFHH
9G765U+oUZvFpOyJDaAakhKXUPMJbTuBaKvxbYBK2ZPwhGQD2kCmYr1CcYgp
7yFB7I3o+xvPUz2/rgMpLrYOF9rPqBTmvRtQvw6cGExFpKM/o7kC5rbhJevg
x+rfNE7OL2jagIBYcvw6oHU78yT7ZDMacbWklGS+DhiVhXFNkS0orjKO84vO
4fnL1B4dkq1oEIeX73f1dfAsh2o6o60VvfddTX1McB1Y/Qw6NXS8DbW93NxM
N7MGvlVdE3bZ6EAj2GqMDwbWwFHWg0zOt9/Rkp/5Q+sda+BVyLqyqXwnunkj
YmWycg3M1zKPL853ogkBF483hayBF4/mfAPCfqC1RKXij15r4GRM5rzo/A/0
D62YUoXzGkiOd7Lit+xGpV9Q676+sgY2lGZopNR70Ka3jb4hPGsgME4piY2v
F531rMD5M60B1aBaqWdpvShe9c0z9/1VEPSYbQce+4VaN4W+tplYBdQ6LLdD
xPvQ9cHzHeqlq2DQDLaw2/ajkqyY2NalVVA43/rvhtswqt/zoXTxzCrwY33O
0swygnqnZZ2dPrUK9BwiB8+6jKCfxB8a/eJcBSNCSSbTwqPo9XOE4KrhFdB3
zm3SqXQMDaGRoX/3YwUUkMc+MfCOowXf+F/kfl4BLR6GhX/CxtHVa3uFL96u
gPUq1cfadhNojAepx9NvBVCc4uZ3UJpCK5VLbF3dVkCjSHJgT+kU2r+bPmtn
vQKyuXX9emXIqPjTQArDCyuAWonaDVOYRrGcMydl2FZAYcKv3XzLWXT5R23Y
bP4yqKuYUXUnLKD3T9KqfktZBlYasbzUmwsoRYTJ3NuoZdBQfeLEwPVFlFVt
3vTO3WWQdPzm9qTAEnoiS0R8UWkZJOr/u/b60zJatunR3ymxDHjLW/nF5FZQ
VWMYW8a7DCb8gzL+y1lBtWgsNu7tLYFo2v/6vKJWUftbsV/XmpaARUTZpeyg
dXSmaSCot3oJyD9zFWCk2EA9BKTkawqXgJSyY6lhxAb6oKsx1f/ZErh4Rrml
NH0TTVPZctsxWQKf3X50+v7dRn9QObLgxhfBvxd1MVtHKDAL67JPoz2LoPNi
g4qvFwU2Ur3v0/BlEdil/730r4sCm3dN/RNWvAhIxGPoykscxtjZ8YH23iLI
8+hmjTlNhT2X4nMkOywC63K/HNrXVBhPmCvP16uLIKr3At8PdmpMXJn60VO1
RaCY8j4qdpMa08hQM2bGLYJA6ofym+O0WMJfFpb+yQXw/Irv7etOdFj2q0Kf
9JYF8PTyCLP3DB1Gov6jJfB8AUTNj3dSb9Njq53aMyKCC6DjFUlQhsCEObgK
yMgS5oG6l64Fgxwem6OnR7yF5wFnFXQyicRj3oVLunW086BvlSrUeQyPhZOb
XC98/we0dx37GDPYsVynW3nX7P6Boc/XCJfFObGTNFcrMzT/AftTPLi+GE6s
MpfQOCr5D1SdT/pxf4MTaxpnH721NAc0ruh/FejiwiZu1PKFhM6BO3ub6/is
I9ht3Gvpz85zoD0YbFnwcGOr2dFnGHXnALSpoGd6yY1Rj9iYv+ScA4+O/rHq
TuDBxGxoXhbm/gXXbtAn6nw4ijlfN2bq+jILEq5tUi3fPY7Nb509euTtLMgc
fSymzSiI+aaKSVnGzQIPt5K2ChtBLKJvU2vy2ix4W+7S+YBZCCswywrdmp4B
1IvZh0uoMCa3Hvmc0D4Dlhqs63SGhLHaxHvZYWUzYDeotaTinAj2teciZAmY
AeVefWXqjKLYtPHclhDTDHDx3dMSrRHDPJZ/0t9cmAZdmvRLURLi2OZzlLuk
exp8PeEfciRNHKPvSlBSzpgGdD5PnjY+lsCkDNQ8dU5NA+GfYtPx/lKYm27E
9D0DMrjmMCvv+PMUpl0feemlEhmIpbywaraXwSSkovOrjpFBcX6fcc6yDDZB
G++4SZ4CTKix2RKzHGbbkDoSHDIFpFP6/UcvyGME+YxzWc5T4PYVygJcojzG
l/3qFXZlCnA8aNaJJMtj/cFvrKh4p4BEdBjlSLwCZqr2ri+ybBK8HsmzsV1T
xBQKP6gUJ08CZa7b3ebGpzF27vKkb8GTgAKt4J0pPY11rFabsupMHu4Xx7fJ
95Qw7VKs88XYBAjoNr7Jy6SCIRI9X19xTgB52bgZ94QzGF9SrwS2NQ7uslfP
szOfxbapf0eMDo+DY0s9H8CTs1jt2JCmaMk42OlT+G78WB1TeEXGijQP8auK
Zqs0AoZnmT3+7cQ4MNivPqkkdg5bCJx7MIcfB6NxVcKW5eewEoslddmhMWAf
8mPztysRE/9vp7bSZwz4VaTVdaSex6jD97h7LceAUd/DheXp89j48oHvxvkx
sKrt89lBTQPL7qRWOsM6BrYLvgSd+6OBHXvGWobmjwKxNEkRD1VNDE8lXNT6
awSITKwXByhewkpThq/DjyOAwfI/XNbrS5ihTCZzedYIMAkMz6jg1MbiLXg8
Um+OgIs2BQHtO9qYoB3/3c75YeBHzuMvmtDB7KJTumqqh0FAQZjwaUddLLua
UynrwTCoupkisDypiwmyMO7eYR0GaLl0+onFK5hg/fpTJpk/gFv8JE2soAFm
N+n5b3ltCKg4Dl0uLTfAsvH/DPvBEGBYFWAoFDHEBG+OcxfpDYGrliZb3KRD
zNWZp3VnELSrqoc17xphx+8WfXpU0g/mw1W8eRtMMZtUUTFX737wkX2lPF7o
KvaqKSvSUL0f5Ba3PX8VehUTOJZkcLztN+CLZPuRdNkME/gaOkT62wdUGY84
FP+9htms7BFzK/pAse3w0Sfm5tgrgfu50YF9AHDZDZ9qNscEfNxvXWfqAz+E
5sZXiywwAWGrrY0Tv0CMHqfMqQhLzEbvl9Xwci/o0WqlEqC0wl75G2Nf6nuB
9xWWGfYQK0zgu/aTRJ1e0H39srhQqDUmEKT0n6LbT8DWXFBanWWLCfSyyt8t
6gbhzXar/0TsMabsj6dZfbrBhfarYU/u2mObri6q74nd4PpumOjZenvsx96n
c/O/foAiC6fUA1MHLELMR/8u7Q9Atc/w0iXFEfvnPXDrrkMn4G28MKB2/SbW
T4h0Z5XtBPbzhBN6tTexWHa3Kau172Bd7G7KR24XTEONf21Q5DuoTgflH/td
sKLIMI6hkHYgb5z18aunG+YvYag3dKYVxH0VWSNM38GMPxaZ8v9oASLaE53K
NnexkwZUVtauLcCO2ff4r593sRHfareh5K/gpo02QbzVHbv0hS9yaPULYHMN
HWgd98COOM00DL1vBNeLmlSMWLywxU2NVn6tRmDeFLUxaOaFtT7L6LIeagB2
5AdP3XK8sAeVBiNDTA3gJi48PlnNG5uiqt4bcsGAagVH/3NfH8ztIo0n6WI9
aKYp5CSL+WMLnbLlFv51gPn1Xvulh/6Yt9X1lfXiWpB8Wu5x929/LNjrg488
vgasJg1F3U+4j8XnWATk91eALhfVIzc4ArHbO5Z0QsPFQMZvp++TwQPMl6Ps
qaVmEZioOTobCB5gD6VomZOKCsB/d19KpZ98iCVcK8UzeeeCkQdH7j2jC8Hc
bzKcnmXPAJdVAh5iyyGYHNbbmnDSAUSKWhz9/i8Um1C3Pcd1cBlh/3FktUUu
DDOSveDDesQDqdIoaEjxDsOshzclFEfDkaVmH4WP+2GYQ43Jo89aychF/0wm
E/7HmLMI7n3s/UKkNv6G+cDjJ5gVc4m0KVcxIpsxXSn96wlmsmZWxPvhLbK5
1rvsIxWJEZtLcnMn3iOfCsIVKbsisRilEr2hgnLkfMBg3fmTUdjN39c0Vzjq
kNHy+3ol/8VgfdymdxqX6hA9vQ4F5ZAYTNvMMOlFZz1yUexEHc9cDCbZrT2t
GEtC8umopdabYzHvKT6temoMmShXalXXjsdOj7DMbj9sRL5vZUZsKiZgtw+i
9+0XGhH1Yj2ece8ELFeAkfObTROiPNj+JKU6AeOyplVPRz4j9756Hbut/gJb
/b0fc3bnC/LvbnvCgtFLrKp7QT7ItxUR/svVRchPwuaX72hNTLYirySm/btW
kzBxjrnrV65+Q+aL/VYNNZOxJMPpML7TbciM4j2L41PJmG/7yE/SUjuycHbi
tJpSKpY+Pk16UN2JaKuyZDhTZWAqKxLNCvOdyHr5VO7vGxlYN+XNrimxLuRI
l8cnm08ZGJPw5KR+YhdSaLa9XBiWiQXajbIe9/6BuCY2MIf+l4VZDv22Q+V7
kAq+97lnVXMwHX1ya71TD6IbcHSl63YOdgZdPV2d2oN8VfjCspSTg/HksDG8
w/1Exl+aT7azvMZ6HC+WpXX9RN59UMEJzr3GrsyV4nw9fyEDr87R8TTlYmet
4S3PvF9IX6SIMgmXh53o+Pbz9u9fCGNTbdz2uTyMvnSqyOF8H8KTaamiA/Ow
Ji8+YyP238g0g+QH04Z8TH3nyeuTZf2IQNrYMc6ZQkz6diKz5GQ/0spSuTMi
V4QdHXrtK8I7gGxbqwpb3i/CNiHQOfpoADFpkBwyZy7GKkNXlumMBpG1KJur
aWfeYqcYbS+MLw4hmz3HylTr3mFxzMeWr6SMIKUNqo5hb8owrVfOpv6VI0ha
3dZd019l2K5sefWbzhHEck4lPJupHHMxuRy4TT+KfKkvIJX4lGPEND/qwvuj
yP4b/l9FBhXYskTPESrLMcQip/Fn37EqrLDu+H0ZvzFElpM3u+xaFWaje2vA
4sUYQhdUvY1/WYW13qXMLv02hkzP+51yZq3G3lTJSdmojyMG6K+1YIYazPRC
zNk6/gnk3VO+Fzu8dRjjz77MCbUJ5FH1ZFKcTR2GOYtS4M0mEOMY2rXKN3XY
yaiPTc6xE8it18561bL1GE3XjB7XwQQSq7qFy9P/iFXbaNm5j0wijp1cwfWF
AOMJOAgXe0NGVKaXnftcPmGmx3eJ7ZCM9Ez96Nt68QmLb9rc9e4nI3GSOx9c
0U8YPduydxP7NPL1Lv1VJe4GbPPNhKNDyDQyLbte9Ki1Aetrb9HMsZ5BvO74
0nERm7AUoZfU/Dx/kcJ7FJa0Ls1Yz5d4rEnxL1Ikr9qrntmM4W/HBN02+ItE
vZ12/fyjGYusjlj9GPEXcVxV/dtG+Ir5696fuL72FznyTOhm1dEWzNzHpinl
xxyyb/pvaGq0FeNtkQzniplH6l0Tjc6+68D2XzEvDufPI3deP0k1me7AJrwX
Ld9i88gNztWEUpHvWKlgraLG6jzCp3WkVyX9O6blf2nc3XIBsd3vm6/X6sTq
OBVzJrkWkRaXazSEc13YZIMRxfnxRYSfglx5TbsbQ4Ti4MbDZcSg57/dmA+/
sAaavPGjB2vI2yMGO1J0o1jR2kltKeZ1xK+majH46CgWP1lZosK7jmzsBde2
nhrFrD83+ZgqriPTGU639UxHsc3wCbrYm+tIyYVO+vnsUUyWWvQkrnMdGXQn
NRiojmEZlG+8ydkbyN3S90381uNY2PKJ32vvNhCtmjjukbvjmNtYOUL9cQMx
+rU7Hhcyjqk2NNAK/dxAwnIYXarfjGPdj8ZSrjNsIvDPz3CumXGMEScM2j03
EapsxQTUfQLzO8imqdTYQpQu/cGOuU1igvdxySEGW0iiP2k33H8Sa12+Ialn
tYWcfF4U0RkxiQlMCetO+WwhO2dWGFjeTGJf2nLjeYq2kFgJI2/2/kmMK63w
WDDbNhJsG6uwdn4Kg5wM7y7zbSPT5/ior+lPYS4xroQjUtvIyUbVc4nXp7CP
ISdufNDYRh6/yQzKuzeF2d8syR/12UYidMenGHOmsNLTpfJag9vIm5LAypT1
Kez6e3wjx8w2Mpx3BCZSkDFqSU/T4bVtxPd2+T1XRjJ27ZiCnz/bDkI6KuL7
gp+M7eMqScUaO8hpoXOS0+fJWGEgl76fwQ5ylFquNV6HjBmveQ9fsNpBVAjC
xiwmZCxvWolyyGcHmb+lXxviQMaufK+5xFa0g2iO93heCiVj69o8vweqdhD6
Ur2fj5+SsewGf7fChh2EhWnWMzGejK1UqcWcH9xB/jy2oZc43KUzZNMEWGd2
kLqbulaFuWRMq2j7Q//aDpJlG5W5VUzG0jI+/vBi20WCRJ7kMNaQMc0jfI5E
vl3ELFC/oYVExubjgtaYpXYRF1zIs2sNZOx8GMKTr7GLRP7ADQ+1kbHZ3cyi
ewa7yJxPdsvPLjL20nf/zDmrXcR7WUc4vZeMTbui1n0+u4jiWNr0s2EyJm/Y
8Plj2C5ywD2gxj5BxgKUP5/Ker6LlE5PxJlPk7FGvq+JoVm7SJfvQpT9HBlj
pvq25/RuF1lsYm2TWSRjV2fanS5/3EWUnFTWSCtk7NX3zvaTLbvIiLhGEfMG
GSNXdSvhf+0ij7CFaP5tMiaX0Zu5MrGLyPnNnV/YJWP3Q3/T/FreRYQauz0e
HZCxBpfBO/UUe4jKoiLajZvGmAyGf2ay7iFzH5/3TFJNY6ZKY8gjvj2kfv6W
RQ3NNJZ5bDLP8cQekrRM2LhEN41N4aZZtFX3EFGnSPNk+mlMbnrWR1prD3mf
1yqZxzCN3e/4N8RquofI28ZzeTJOYw2VixeXb+wh9KweLduHmDl95d1P9z2k
MoRt/TzTNHb10fp/dcF7iImphI7WIX51cys4I3oPOXs7wpfuEJP1dicfpu4h
fI7/nXp8eF7u9IGeQ8Ee0rX3WxD9f7yjlNVaVXsI5dNtmqpDPQ0UNAInGvcQ
Bq1Pz50P9TKR6SJYuvaQgIasgO7DfEzbGecX/+wh3XIK/juH+WZWsJj1zO0h
PnUaF/4c1mMqFQ9rtveQL5/bEgMP6yUbwimeTr+P6F+kkO4+rKe/85HYB0f2
kYtzmujEFhn7dIV3/YboPhJ/C8GXrpMxRkU+m4sK+wjF69bB04f9MuE9/kWS
uI/wN7NO3ls4nM8DIRlm/X3kXqzHrOtfMibTJrH/w3UfuTIav/lojIz5lZ9w
rvbbR84ci4t6PUTGsJRTHamP95H+m3InA/sO+ZwUX9nl7COnv9iiJu2HfLrK
tJof9hFp02+aJs1kbEpe7a4E2EfoGtJwjJ8O9e4TCPN9+4hBtJh5RsWhf7LO
n0D8ASJ/R0vLIJGMTQbradkKHCAGfG90qGIO9Tgavtc4eYBs7fnz3Ak/jC9n
9oBB+wCpfjvsfeMeGZtouSGQ/PAAmb8RdL7l8D6fKnWMCIg5QII77FMkiGTM
N+nmvHX6AUIU4Cg8o0TG6B3uQNGaA6THSDHigcCh/66/Tfn8ASJAK/Ym4N8U
1hrg/qpg5wB59IFd33p0CqvcVXDXp6YgKB+f/b3XM4UZB0p9uMBOQaihVXfy
/ziFxfofkZWRpiD0tXdqGj+ewoZq2L8XylMQfAy5Z4T9prCTG8zuIqoUBMc2
smyZyyG/D9UHnosUBE2HkExa3SmMxmtRhsqWgpDi4saQyDyFmZb/7Qh2oiDo
WIq0Gu9OYq+Xpu5u3qIgUO1PETr+TmJEj6H3//wpCFrP/Jz2WyaxoDutMn0J
FIQ7yNGfmmGT2OrNXJl3XygILgEWi34zE9iFgqwOiXYKQudew33unxNYwlTa
3dfdFATtGp4uH2wCk3N6/j55hILwIbHO2j1pArtl/0AmdJuC4Hynz8ni3AQ2
ZmUuc00GR/Bl91GXejyOdRkxy+CScAR/f4tbe6OjmEezuRpdJo6wPkZ9zLlx
FGNF8jRZcnGE89qyrk9zR7ErkgRL3nIcAYfr1cE5j2Jf9t0j5TtwBBYjejds
cgSrf9s9doOWkoCN3Z8rKBvG3tCkJzf4UhLs6W486RAcwDQCya+/BlMSihj8
1Ka6+7GRRcX3HeGUhA6vJMn4iH5MYLCtqT+BkpDx4Kdc1uxvLKV8f2n5PSWB
r0Lxfcu7PuyZrf0VETIl4fvpxdfXhHoxnzopXPg1KoKU9cUt3i+dGGHHfZPD
hopQRxNj996rE6NFqhdyHKkIsmMr12iFOrEUTOMP6klFiFbnFmFa78BIzZYf
d6KpCDVnku40mrdh1L0xPl4YFUFBzuC5AlMz9nJ5acZeiprQ/sX0JqdbLVYu
Xf/j/A41QVl42KKnpIJoVX575AOOhkCjJAKu01QR6dSOz/PT0xCuxP4aTbSu
JlpphTNsc9EQXll+InKz1BFpb+gTy2VoCB1yLwKxm5BokTT2TtiehuAiPTbS
ENZEpMAxPaVqoSHgbrfjBac7iMVPQJLndxrCRLm6oUj0d+JVVo/c4Z80BKMN
6scDRzqJxcd+oh/HaAhjwqkZjbWdRBPlrHWvXRpCwEVa3uatLmL+LUXHCVla
QleXe9J79x6iXq/luc9JtIRRs3WHvyK/idovbGthJi2BV3d2JfHeb6KGoYN8
bS4t4XHyRePf2G+icqubyNtyWoLlNfyemFU/UQDep3veQUvotfY8UxszQJzP
S/5uRUtHYP5cJ9M9MESctk/XNmOhIwwKs/Y/FflDHDue9cmAi45gd4+95Kvb
H2Jvan6FhjAdwX5xnXJg4w8RxlQlSxLoCKzvf3ry0Y4Q43y6bVd96AgPzJCX
0ayjxCiFX33/gugIKteLebxkRonhC/1G5DA6wiOBVTK3/ijR33XsQv9zOsLM
dvJ88rNRop31kgT2jo6gfvLKh5u0Y0S5i2yL0ZN0hGLS5OnduTHiCUpO18dz
dAQJ2e7vcfTjRFH0yNiDlUM9JefSBkTGiTxqAj2eOHrC768RFWkW40SKU6dq
r/HTE+r7pzhLP40Tu7h0Q0Su0hN6E+hUaMMniOuZ2pN5lvSExbvFSGDqBPGo
hJaOpD09gejR/e39+wmivdp5rlPu9ITHccU4o74J4qq1SqHyU3oClxF3xQPJ
SSIP+TRLXRw94XSgTNvE2Uki4qFw72wSPaG5PTiR3mCSGBF6Sp34hp5AlgiY
ivQ+9C8Q6bwM6Amz7orP3EiTRHU5IaW2RnoCL7YvQWqfJN6oE0jTb6UniIKh
pdY/k8Tib7yOJr/oCfwtHeTjFFNE9UW2TasleoLhG6eY/HNTRDu13eMeYgwE
yc/0EaLlU8Twhq3wZWkGglV2DO4SOkUs0t2Y8VZgINj8/p0t3jZFXLZerrh/
joGwhr3x5p889A+dvhRmwUDoatcYmOUkEwuZpkpo7BgI9fjQ3g0BMrH95Th7
pDMDoXSe4NogRSYeKfgz8MyLgcBNJZYfTyATC771uCfFMBAYxbbXOZ3IxDbT
Hz08LxkIkb00x/F3ycTFoe9q6WkMhJsDZ7JafclE1cVWquwCBsIZQqZA4BMy
0er+Vxfh9wyECt9xS884MvER5Zf23EoGAsORR3fEk8nEVq5PyUWfGAg/3lsm
teeRifOZcFf6KwPByf7dKlpCJnJKkG6872AgXOMLqvKsOORTq5GuGGAgeJLb
NzkxMjGkoTJeaeww//Oi36i/kIl5uuVrNdMMhN6TaVlV3w75rN+hpDUGguuZ
S9vXeslEe/7duNZdBoJ90JWx0gEysXdQx66PipHwIDrOHx0hE3UyUuWmGBkJ
nVjNZtgkmQgtpyn+18KZRlPZdnFcZeo+OOfc9+mERBkbJJHm9tlCRZSh4SCJ
zCGePDI83sRRGihTZAhlLBo8mSsUCVFKKGMZbskbpVSU3vPh/fhb/3Vd+7//
61pr70/XVzYB83Xb0mc/0KizaH3rHDkCKv34Bas/0ZjzNiKTuYQAP2O5Qwu/
0Cif3Oa7WIOAPkvjqeJvNF60Vtm2UosA1ZK/Sxk/aRSV+4vcqEfAubKwIdlf
NAZ0Vr/fvoUA9315dT2zNI4lMv/da0BAbZP3VZs5I3j4wKFwRxMCRNVull6c
N4Jt3EIrHwsCvv8bbBMiNoI722dU/sMnYFWUYauKxAjeTzD5et6egJofN13D
JUdQe9+V2isuBCh0X/ZInT+CWZyR+FwvAroU1ZYdI0ZQtm2dc7EfASzJW+Mz
Qr4QF6H3OFjo9/J9tgFjBEWs2sRawwiYes7oNxSyH6nS3nuWgI3s8MI5Qh5p
9c0Zu0TApT06LYHC8wdjqv2nEwkosN2dWCis98KcuUMynYA1Cqvs04R+DFmH
FnJzCHj8WD/EWOi37HkBrVJIAG+unEmRsB/NizOla+4REKi9T6lT2G/GbpNI
XiUB3IAbByqFeXBkrvDNHgnzmXq7++AfGiOb6WW2DQSc7y5yqBTm+evCup9u
LwjQPSP6qVOYt69pRIN/BwEWSVmWxVM0DjPargh6CbCRdBk3n6TRpknZI3aI
gPB1XLWCcRq3mVQTtyYJGLtgOHCNprFkPrOrcpoAmZbFOrwBGlc02N1smMOA
IIn4nNReGsmdM7uGmAxQX81OTG2j8bSEicIklwEFvNx+3nMap58kjYkoMsAp
dGI0u4HG90brohQ0GSDIkx6ufEBjkYFvi9VOBvCkC5QXXadRfV71VYc9DIhP
XyTbn0Jj8iOZY8f2MyBULGXl0Xgaw/QLmOedGDA5etX9tYBGKx5t/ihUeN/5
+BjxIzQ+ndVb+uIMA0it7Y8kbWjc8lDwuSeaAa+/96S0mdOoulU59mcqA3aF
D8s3baXx6ya7V9rlDEif2KGEC4TvnydbsbhaWP9cbFgLQWO6wasMop4B2k4r
2ZoiQt3U2HuwjQG4q/7E/tFhzLDTm580wYDMUONvfveH0SxUmvdHQwoCPT00
gT+M1wRP1ca0pOCmV73TN5Nh/BEZLvVGTwq+1MyVCd86jFkxP98UGUiBY219
lIryME5fG/JzsZcC60/SO05/GMKcugc3mi9LwZR6pPZm3yH81RAQU5EmBZzP
Lg4xDkNo0aIbkJsl1FXp4DoLod6eb3SqSApyNR6YNawZQquRhP61LVKQ16kf
ZjoxiCIMb26qmDR87fR4m+86iNbmimEeftIg+w+78fe2Aexc8mpvf5A0UBkl
m3hrBpD/+YzG/lPSEOqb2XhMScixn5/pR0vDoriTZekz75HfVrtQLk8arhZE
NRv+K2T+0cL6LmlIpfn9X5SEfLisU9VABm78mvAx/NyP+30sV/exmSDWfvTw
UkYPqp/ge/XLMiFLtdFN+V03fgs5dPOdEhMOGD9LW1HajfHnPTQGVzGhUqqa
a3WkG1/lhCl9MGbC6uD1txbc70LzniLm5Ckm8HSDSuljb9HYhJoQ/8KEdqXb
pemDHShrIacl+ZMJO3z2nb5+vwO/3mSWiIqwgB6zfF0V34G1RQu+ikmwQDn9
W7GBUQceqV7qI7mABcV2038Lctsxs2ujm/QaFsRoKwcb+r4WrvUe/IXuLAiZ
7LmyTeEVpsy4ex30ZMG5yBidwOmXKDvkHpZ5jAVV/OaOls6XSJa5F6z0Z0E8
PpXrTHiJ4ofcRTCcBd4OG367sl/ip3y3PLc0Fmj2a3Vky7TiQ33XH+WtLGiO
s62xMGrBzStdpf+0sUDpRKy+OtGCZRxXZcNOFnh4H+Jse96MRbSLaUsvC9y8
bPnmNs2YE+WS8f4jC6wHkyKajj/D6DfOOxnibKgYXqrJv9eIdr5OSQc3seFk
oP0JS896NAlJ3hCzlQ2KW7bFbd1cjxvOvuisQzaosrM2HyPqkZO5RW71DjY4
6I+QOflPsPEFJ3nOXjYs7Qh9ePhjHW7QrkvJ8WLD8sbZnb+Da5EzrpY+kcGG
WcaRRt3WGpw7Y8tTy2ID4xrJfZZXgxPisX3WuWwIUcrryw2twSbFWaXHhWxA
qRCT5WtqMGx3e0ZCBRsWvDs7sDuhGicKT1/b1MaGmhD1CzOvHmKTJ50tkCDB
X7REl3umAvupJzOzBAnEYKvzN6zAqYosi0AZEv42rnR2milH5fmOv70WkHDV
zdxx3LccA7K79x5QISHANZDMcy5D1d7WeSt4JEjGcZu5riW4KeKOddY2EgpY
QQ25y0twj+bF24rbSYjT7XR8OFaMQUGmtpQZCVb+zVWBfsX4gltf9MuGhE+K
Ucg9dw//2XPf4bk/CT/e5K8yay7C2KnkUuMgErJ9HGyGE4swNy1QujaEBFJO
dNm0YxG+/LiuvExAQsvautfR03dxWeRd1rVYElgjCqX81XfxdXVOld8tEsSO
xmxMt7uNWjoxi+WHSbiVb6iVJHIDras8P/A/kKCrd+fkl5J8FJjuLE4cI6Hr
K6dt2isf37j8MV0wSYJLsek4qzcPBSle/7BEKHiUdH1U50kuvhU16RKXp2Ct
2OCJPcXZKBarlmu0mIL3rC/Wc/yzUVtpznHBEgoexigu3bM+GyM2lhFzNShY
Uaf23/LKLNT2Vt/0W5eC/5yaPFvYdB1Pd8y9MmlGgU+o8eBCiWt416nXSceC
gmdGd5xFWzOx+3O5tu9eCmo2TjkGp2TiGinfp59sKGCZPE4Q1RHq2Pf9gysF
ifYhx12cM1DnRuX+/lMUsJ/c0RNpSEO79YnKShEUGBhZftHySsPI2r8+2UVS
oHpYvsyCTMOe3uWnu6IpsFXL9j5qn4qRVFJxewoFuTfSj5eJpmDPP36c5mIK
RutXdEkEJeFo+YmTnuUUOFjqfU5SScKpqaBRxgMKHAm5ZN2WRJTxPVVtUkvB
XcXb3sHqiYjO0Z5PX1JgbmodJjOQgFlmebWPxyk4cbWFlD8Xh3fO3Vx9ZJIS
zq8KUt4gDh/U30qe+50CD25C7K9fsdiuX+yjP0tBYdaDDvvjsSix7pFClRQH
qjrvVdl7xKCHYrdfxXIOPF019C5vNhr9bfv6rFdxYNq5oaXvXDSGJ703+anN
gUWCd+cTZKMxlfywZMMGDjQl9szz2hCFzeJTz4q3c+D5hYAzNmfPo/Y4U+3u
EQ4UjUcMPfSMxC2a1CVzVw70nRweEGNGorE7d2bcgwOLD6iHRRWdQccBhVat
vzhgadGlZv77NMZ3LA8pCOWAidoSX15mBGZwVo3sEnBgv3zDVQ2zCCy00Lb6
eIYDjU08w7XTAnzStG75ioscEM8T8ys8IMCXkpviG2I5oKE8tYeSFGCv0dY/
bpc5sHtsZPul8nAcDUMPyWQOrD8ZwFnqGY7//+8KFsmVBD9SCsf/AbVgERE=

          "]]}, Annotation[#, "Charting`Private`Tag$11864#2"]& ], 
       TagBox[{
         Directive[
          Opacity[1.], 
          RGBColor[0.560181, 0.691569, 0.194885], 
          AbsoluteThickness[1.6]], 
         LineBox[CompressedData["
1:eJwUlnc81d8fx9177XmNpFJChUJGKumczwnJSlZI2WVnlJ2GkfpWKJWEjLI3
IeR+CJGRrGwZ2Vf2nj+/vz6P5+N9xuv9fp/zOh9BS2fdW0QaGhp3Whqa/39X
ypR+J3/gwQMfV8r+rlFG05WmvA6RPLjX3NvYewIX0WiNt6HkOx78W4l9ibfX
RdT+K7sr/yUPbrX/P5WXkioov//An28BPDhz3X/7ctMvoYy/pwUeP+LBy8N6
lmLYVdGnMR1z1fs8eFLtg1TWu6oobObJUKMHD37zrWOPL1JDrjsLoz12PHgb
Y8286rQ6siVxiMZa8+AVk5zxP000kDnDcTtLKx6cZ1+xzXajBtLmMKeO3+DB
vQ0/pdwr1ESSAg0zS1d48Ab12o4XkVqIChNWOU7z4CmHLDiVTHXQkGKZfKsM
D37oLHNEZ4IO6lbp9gk/yYM/27p/wXNKB9Vpkbf4xXjwroY7/H8e6KIUU1/C
cX4efO/TK4e+5OihWw/0mZWJPPj6WpDGXw0DdMPfWYNhhxsnqNLQ1SYYIP2g
Zy/qNrjxYjl93aVtA6QcUs6us8SNx17peSvzxRAJxYhzm45z47T1q6NFZ66h
fgotv1cjN65l/Wph1PcGyjrmmbxUx41fZVNRLV26gR6ETsjcreHG9/n/Pm3r
YoIOWTSqOZVz47PhV96bOJgiU9oIz5t53Li6Bv01hfPmSPI2M2koixu/6KOm
euOROdr+7Rtils6N/2sIkA/4bo4+JFskGidw44nne+TndC1Qr/qJVu1wbry3
rCw6z8cSZXz+YNoYxo0/NZzAbGsskS8/eVIjlBuvfG165MIeK3RgepHm0lNu
PIA/7YBjvhUyfoVLAh9u/Ljzn717CLdQZ4fOMzFTbnyP2th+jQ4blIKq9iQb
c+My37/E7z9ri7xST8cfMeTGTxxNBtqRtmjvvQNFAtrc+BWpn0w0VnbI4NDI
yB5Fbvxckg9xic4B/b7pdYF4jBvP8Q9Z9wh3Qgk/JxseCnHjaIwoOs7hjNxO
mxhtHeLGJ3KtXrM/d0Y8jIrOq3u58QJtZgtVJRekn87yYZqJG085ZuHqr+aK
WuZiVrv/ceF5zRGHDAPuohduPOxvJrnwnEMP+Gjq7qJLK/8JXx7jwiXV5Rhe
crqh0k03rbIBLnzt1DyT8yc3lMygkfCplQu/o/C8706LO/I9uHLFsZgLN2LK
Epgx80Kn4xxvHS3kwvcGHaNXLfRCc0JDPn/yuHDNLOn8z2zeyFr0Z6J2Bhf+
8qKq7K8yb6Qj+2njVCwXroL+fbGXvoeOqV1J3grkwg+/+tU/rvkADdRXlRb6
ceFBIkv+fQUPUJTWuRbnB1y4T9I8297DDxFZ/+jWoCcXPmxhqmG9+hBtmG7o
Vttz4YYsCl72vY9Qk1vydog2F87+Vn2GiPujZyv8PKqXuXAurRAx9y1/dNEn
TIygzoWvBKZdSgIBqOThff27Slz44E3Vas3yAJTwTC/N8DQXfvRwfcFAYyDy
jtu5epifCxe1Cn/Qz/UEVdBgAxN8XLh2sHV7qskTxGrxwP7znt36PjQ3VU99
guIEtx6ocHDhf3+U0PAqPUU/Pq4nOxK58CMEnRtkv//Q3sSltaJxTryB89sR
K9EXyJxOLtB/hBN/I1zV/sTvBUq75cauOcSJVwTyaCf0vEDw2IJQfw8nPuYZ
6fkzLBhZJ89q0P3ixB0HZ9wF2EJRQSr1g04BJ16lPawwtO8V2mY6IXogjxOf
vjLr/VXrFVK1t88bzuLENUK1hYUDX6He4xPVnimcuPtYYfjH2VeINmN05kMU
J24Va+IZ2BSG9LIGL0z6ceLqCnG+/zLeoLm8jhF/LU78IU+Yi9dgBOLxciqh
1+DEf95SetAu9R6dBnShzy5x4vXqS+Nsfu+RT43M2TDEiS9a+B4kH4lExN7g
Z/EynPhQyNbdt25RiItO+WQ5Lyc+8+MaVLkQg07VdZOUuTnxsis3p/hiY5BB
qGtnDQcn7mb7jenvVgyK3Bfr94uRE++oHr5xC49FQpLrrX/WyfhBNc30jMQ4
JGOY47X1h4zfdj7JYKrxEenzX7rs10PG/72rDvf2/4g8BvsE6TrJeJ7W7e7D
JR9RiQNLPWvzblyWKZL3xCek+Mj6IH8lGed+3zn+lTsB6aXyV5xLJuMS7RIP
O2iSkNvGUxYvZzJ+AO/PLtNJQ37dQvZnHMm7fvfW6/q7NBRSXPpj2ZaMDxWp
PAzpS0MpnrOP3S1394vwbaY4pKOeBUOau1d35x++d8M4NAMpTh1buq1AxjlN
28d0FrPQlfpyPYmzZLx/LYeuQSkb3Ugzzps6RcY3b31+Q32djTxsQ5wdJMm4
1yceNY4DOSh1eGnCVpCMez7QcTj9LQeR+6r+WDGQ8RKrWP6ig3noYKkpEKYl
402nFAt/q+eh41GrUUM0ZPwE0wj3Za889CTPKK9ikQNXyXToVG/LQ9NpIsmU
bg78z5pjUsjLz+hr1PeXn5M48Ccy/l7v9hcgg/uEm7GQA9eR5on44FmEDtMN
F4Sd4cD11jhtXhcUockX1QxBUhw439JHFeJiEXoQ/TzdUYgD31HQk7h8pxgl
fd2zIE/PgV+ZHBdKdCtBK2ti/m0/2fFRGhfWmpelKMJDN47JhB2fm9i3b/FN
ObLcPjW/eZUdbx4l+85+LUfiQXuVZ7XY8Ydi3ipSf8tR+dvesXbEjpdUSFf5
yHxD4/nWJxOOsON5mfkHUNs3JL/gg8MpNnxap9c1+0gl6nb+1Hv3Hhse2XTy
JPv6d1SRt4/vqRsbLvZ+y6JftBqlL4XqRd9mw/H0BYslw2rke8+3rsqMDddL
8KSbLaxGAk+uFu1RZsOjSR6XBL1q0M0YhjdfWNnwuM7twnsMtehfg4PGxgdW
3CoFLvEaNyCa46dK/MtZ8H/tbb3hI80Ij8thYi9hwQGOxemRWpDvXolr7z+z
4L98VJZPCLagNdpjq9lJLLiWZ/2MpEkLmu/fe7rvBQvuLEoh32tvQcNvN3LP
XGPBma1rpzkbW1ENoTJ1ao4ZFx813qfR9BuFdOm8NxBmxt/YbkU+3duNZJYE
E65YMeK68TtBdxiHkIedXnT1DUa8ZulFjeKBIVTSF/gGGOzGtzPOkCWHkFL1
WOAJNUb83gl8IF5vCOm/y7zFcJIRLwwEw5ExQ8hdXl6kbJ0Bv1Qjk/pF9i8q
uq+dJhnGgN+/7PNQ7tow2pzz+5j4nAEPkhgwUHMYRsj6cyT/YwacJBs7r3d/
GNVq8T5n9mLAg0uJCZrxw6hboNdh1IQBd11kOlY9Pow2vtlIxIgx4O5mpprp
7iMI0j/MYftGj3cOsuypfzyK4uWUwxJL6PHpY9LtW29HEe0tJjeQT4+7NvGb
CSaNotrK12duJ9Pj/PHepHPVo0jfLwVvCKbHvxuflc+gG0P2m80Nz43p8eGp
X7id3xh6O39kgmmRDjdfYn6ybj+OVgUn6+L/0eHc3Z1T417jyFgnO0N+jA5f
tUoUrwgaR4dz5F3suunwuyHrQac+jqO021orP8rpcNbXgvXcneOofNyT7mkw
Hd59Z9U2HJtAU3/qBOlF6HB2+JznyeYE2umAEVyH6fAA8qUQB8ZJxNWcxy6w
b3f/PCU2aZ5JdLYycuMMCx2uLV5hZnpiEgUm2/+2m6HFQ/qstIHRJDrowvzf
zy+0eKRrcsJI+iSSsnuw05VDi3Oahzp+L5hEypbz7qOptHiEwNajgLJJZK/f
bbkTRYs/ozbNvW+ZRIVn085LP6LF/5ZrlZ9YmURaBPXZN6q0+NCTedFKeSqy
WKdYx1+gxZ3GPmp7XKAitwXpvsxztPj0otszOjUqihzZV1ctvhsXyS76YkhF
o7UTn1bJtPjzu9KlNnepaK3CZD8dMy1+sLxWYtWbilhLm19ykmhx2BH8w+oR
FclkFd8/vkTCQdoGR8MLKnoY9p/hjS4STl/fIPznExWFPd/6adtCwhlT9vNd
TKWipEBXZfd6En4q8b1rUBYVNXhckw6hkHD1q25b74qoqN/5Z3JkIQmfWFui
s6VQ0bzthUPJ2SS8tHJJgKuCiviui7GUx5PwezPWCot1VHRC/4NfQyQJF4zu
3iv+i4rgZc7Vztck/Cxty1fQSkU3sbXhucckPPcW197pbiryPHv7+vYDEv6J
TT3rxR8qeiY92MzsRdr1y78NtENUlCNciwvbk3DviBlrv3Eqeq+tpJZsRcLf
aSpd1qNSkf99SutxExI+oOsRRJqmIr2O3HFpbRL+aqW1bnueis7Tit8tUCPh
S+29lWpLVHREOmnrrBIJv73qR72zQkXLzyK50GkS/mExPtlsg4r+fOH5UHly
V29hk4TwFhXVDIeIXBIj4fV/SNVV27t6OJny6oRIeECwmr0yzRSKgAHntfhJ
uLH9iT0fCVPIz2GrunkPCeeqyfrWR5xC9hGeOlc5SPgtir7DCmkK6X6f6+lk
JOFv1Pezz9BOIYV5B+sbRBL+2MYrqYpuCh0RGJ3t3yDiZoduSnvRTyFWTfN7
VktEnPuDVgYTwxRa8uqmG5sm4qHKR/d47/KfRP2X9uNEvLlAx756l6tbGvdP
DxJx457itLldzt5RTXTtIeIpM2W/13c5Qrzy5FIbEXf0U6QO7vKja6DEq5GI
996Npibtsl3QF+XNGiLesZnQobbLup+lfz38RsSrYrNz6nb1nBtIv0b6SsS1
j77wEttlYbZjw0H5RDz6ZZC09a5+1nNxTsxZRPwyp82fR7v5LVrvXwtO3h0/
7+rvvZt/3+s3AZzxRPxRkI2g9m59qsvZ2d9G7urhDCyj3a1f9r+nEXxviHh9
5kOLdztUFLGfJBwdTMTbpEJYGXfr/+jS/UyBJ0Q8gNms2mCTiuzcVs58ekTE
xYUPvg1YpyLdeNeKYz5EnL3Q6WHIKhWda6Rqpt0l4mWi7i88l3fvi+iARa41
Ed/LFSwxPEdFi/rGU6fMiTj25lKLzQwV9fm1eRRdI+IohfFr7RQVZfX8eF6m
ScQPXpd5KDpGRe8YlXiVVIi4avQe56PDu3rkKHHVGBG/fmaxnmaQinRCcwt+
yhDxOOGmdd3d832u9ATSESfi5lTOkdp2KhKaSKxrO0rE3Ww6HAV278OiYmR/
Dx8Rv+Ab/8y6norCl/2ZJrcJuPk/+Mq6ZPf+Cm+9vr1KwA8Nmy23FlCRrbbn
obk5Ap6TH+ByOJeK5NMcZFeHCbj4oMG4QTIV9Zrom9DXE/DpSPl+hTAqcte/
77tdScC/GkyIH9/1A3aNpKjl0t3156buzz+mInR2tWs0i4BzZfS/5tz1kwSu
aIOaMAKudZ/x3QsTKgJM393LnhNwobgoopYBFbXv/HvzJZCA3zm69+qkFhUx
/sNakz0IeOWZvyfyMSpyrPl75akxAbcoOSHxUoCKdp3b+ZEeAd/SOWskvpeK
YvLlQrw0CbhZvOPdBHYqaop/0mALCXj7nyImsa1JdMr3hJqaEAH/m9tQ/qRz
Em1J3VVknqTBHcsm3ClPJ1G4SLQF8S8NzjOw/Or4g11/PvT90XoPDY44pPZ7
3J1Elix7yyZ/0uD2TscPp5pMouqREoX6XBqcs8xtMUBqEoVEEuVeeNPgUpV4
l1zTBDpEGybCzkSDU6CE4+TqOGov0JISIdLgr+lOE2omx9H+X7x3Hi3vUFo5
Gq7/17v7fr1lejvcvUM5r/f6XHnZOCoQnunO+LRD8eyJ+LAZOI4ksRJrILdD
6Wgw6xpg3n3PPLQfmBptU+5t2A5M7r6PtMO+mXExmxTpieBSuephFJU2w55t
vUYhKMp5C0gPIDO1mhqGiSWK9vrKxN2CdhTE8UV3p2eJ0r+ZFZHxuh1l/E7q
W25cokSjmLUN13a0ahG0MJK/RHFO/vu6X7IdhflcFKh6tEQ5IrKmV5b6G1Wl
V3o84luirFuc0WZMaEOi7OVH1y4tUkz5qz53p7cgrbbsnNlzi5QXg8+2FIJb
kFtkrMK4xCLFOmK3I04t6Nuxhzod3IsU3U9+vXQyLcgYg/cL+hcoMh94WmeK
m1GwS2mbq+cChenOb7j/VxOabykKmEyap4zwrtSWHWpE3uL0Z+sj5ikE0w+Y
0vBPRBOkN5X+bJ7Sf+RfEFvaT8QuP61/22me8kl2e8vj9E90PFb42KzcPCVo
8ZJNnG4DsnQI+bFUNUeh8TW1N4uoQy2km2yEv7OUyICdxu5rNeiaSe63wbZZ
igBb3rCBaA0aKNx2r6iepZQVCw/uX6lG03bv/wSkzVJuDE+Z+rytRsxNjdn0
d2YpTi6bw29/f0eK0fK6rIRZirT8N+2TVlXIyu6Q5Ek4TTlmHJ119vM3NMXI
CNyEpikGO/xyys+/IbeUOY1i+mnKNhPf91dW31DgWJWd0q9/lJk9SpbzPN9Q
wi2HREPzf5Tzl89xfPcpR8MWRfyP/KcooceV2rgTcWRtrMvSXD1J0VsZX7hv
WYKm1xT286ZPUv7pKZXdFCpBHu+Pil0PnaSYLCRcrhwqRkGdqyojhpMU4hz9
8MjNYpRsEOu/Nj5BoW47H8x3KkLjulNrgiwTFGb7EE+WiEJkrxE0fufKGEVX
aE1KHn5GqiVPL72RG6PcS9EUDuD4jETEnicVHBij4GdokkQG89Aw/cubq2Oj
FL+4u6kPHuchs4r3A/cfjVIMhzUKjVpykb58ZufT3BHK4F+JvBu+OUgmJftM
2rsRStDhdkV+vRzEuTcvvP7+CCUnMtnv5PEc1LhYqM+uPkK5Ld8VEZOXjVRz
ypteDw1Tjjn01P7yyEJApO1HDPcw5bnU2T+nD2Yg/vB2kfK1v5RtNU3xyrZ0
tE7bFTTY/5fS+PjZ0PiLdFQ01Kd8JOMvRc2igXlrOw3JxIyVpyr/pXBqL4+d
nExFx/ZsFOW7D1FS9Rs1t3qSEZkklFrXMUDJYpz9flIkAeVE9BvjXwcoUbdb
euKpn5C25AfWvNgBSkds1EJyzif08hqfy3ubAYqfmQvV4fwndNj8oFPTdD9l
jvjRo8D4Izpcsvwfi+Qfyi1JMcNbuXHIfMT13/xSH2XDfHny/YM4FEf+p91N
6aPU/lMd0dGMQ4dt/u5NvdxHiVZtY3zZEosO8zQlqtzupdyLyqmw0I1BAk6p
3/wyuik9xblNJx9FIdP3R47auXVTPDla4/Yej0IxVbFPtc93Uxai93SMtkWi
QwfCrwg0dFFibGf/ykrs8g//vlJqJyWcr2ZNbzwCHRK6sbZyvIOyzDJ5guNJ
ODrUzi7tlNpK+b3y7DzROAyxxH09xe7eSimaT7huKBiGVu1sz2ahVsqtyPGL
FydeoZatb9h0RwtFrGlBadTnFQo66q7lRN9CyTRzr+ZLfIn+ufU4OFk1UUyb
KRzqoiGoGz51Zj/ZRMmqvHm590cwCuG0H72x9ItCCMjk8rIPRoryB5d6hX9R
FhyDP1fkvECpTwO4+h79pCi4akRbqj1HXiLal/vO1VEq2hXL6lOeIt2vqfoH
W2opgeayRweNniLxK6QbJna1lIxi8YoepqdowKPQvu/dD0rVOX0OL6cn6FI1
/9O+xWrK27LKGk7FIMR7a6KiL6uSUv3WU3mTHIhmVxXrDqpUUuStvaMdGgNQ
3YvoZpO+CsoxlooXsS8C0IP8KwN9LBWUX2wywZdZAtAoqXCrz7ac8uw/2dPB
nP7I/iKda+nFEgom8JOGBj1CM00n8655FVNM6fN2/jE9Qm43jBeW04oobsbr
h9ZTHqL7d7PdpclfKD8P/lmZaX+AXsZf80nq/kxZPa/fa3fhPnLcuM4g2J9G
Sc8ksUxc9kEeXLn/XVdOpSQOSe1xW/RGD8XoWcNTkyl++Zs95GhvFGaYQ2Zx
S6AQ/duM3Ka9kLMN06lJzmjKxepg27exnkiqvL0uTNyKkhIaFjwi5Y6Gz5th
PDtqQFdfgUtlzA3pnFRyZ+d1ARmDtK3BMW7IpH9VRHYwEPweiRev5XBDVl/0
/L6rvAMjVzht0zfvIGthQlaIdwqgI6Snk7dd0A3WjBP6PGkgxuum2I9vLkhv
ySB1X3Y6CF153nEhyAWhmoyEhOEswGJClbvL6YKC5TIu9yXnAa/242rHLJyQ
TZeh8gJXMcgXIvwjHHZAnXv1b1fOFQOZxdZZ/wJ7pGqgHf66qQS4610466dp
j0RbVcdlQ0pB4MeEiqEHdshtlF+lhLYcSOtkNxQt2qBTA2yT6w8rAc91Vqem
w7eQ487zbcuZSqA+J+HK3HATJRxi5q43rQJFwhnj97xuIh4T+vNR4DvgfZ+n
t9RmhRa7toMVNqpBpJ/p1d9RlqigdUba16MO/FP+VUlvao6m52+rDI/UAWUu
65a5/eboGNeUsebVerD3Fc/Zz7lmKFx7PID/VAO4dSNH9Ei2KfL4OfC7dO4n
0J46L/eu/AbKmjKdPGLRCOATnfv+ajfQKEvf9oumRvCkzHRZtu06MlDvEjHJ
/gV000PPNE8bo6i/46UPCpuAFEf4jtbZa+jMgkiNzHQT+K//j9H3RiPUSrRp
Hj3aDO5EiR1ttTZCLEIjI1pvmwH5vfh2TJQhumc+yC7g1gKWuaw/me81QNf7
uszLpNtAgFHqBIOeHlLXGqsrudUG3IXL5dfo9NC5ssVThe/bAFOV6xJ9iS7i
i+dgyiT8Blm4bK/tUV3UdvNibmTzb3Dp7eraAKMOqvyteyCcrh2QmM5NXanS
Rnkq5o9fybcD2/PCRfgjbfRS9N61p/Ht4FBRTB7/2hWkOZVD8HDtAG3H/mTK
7FxGCia4g2tiB0hv7Pyh//gyOt5Y/9uxqwPUzKFnimyXEWPOaKrVhU4QJJJs
Yyukiaru8uvqcHaBY7fIDnIW6uj8xpOP4rndgEOVUavxxCV0wvEtq+hIN7hQ
5q4+Xa+C9vd99BDe1wMCnU5HP7ytglZxivp+vx6Q/VJ3fTD/Isr3X5hn0OkF
qmO/xA/oK6NPCzQmpMe9wGtHcPrcjhIKu8les13UC8rbPdkT05WQi4pY1NLh
PqB02IOswqiEJJjNlP7O9oHlucQK0HQB8d9zzPxz5A9Q6HQtlXl8AbFOee/t
NvoDZmIbmrUULqDJn2+oTeV/QJhmSgE1DaGkV3Wv8Zf9YFxs5GSIJIZCWQ/M
a0YMACmuZwqqigpIJcZa3yt/AFTymA3mVJ5DmyfzCj81DQDtqK5y7NI5ZKun
dm+dcRBw9OV2ZurLIxTpSZviPQiKih7/HnxyBi2fqLRufTsImvA3ra/2nUEZ
FPba7dxBcNL/i/uxzNNo32Bi8NXJQRAu9Zqhv0sOzYu08ZKuD4HYphABiuop
lFIs4C3pOQRk1axkvo3LIlMNh55rr4fAcz8zN+dnsqjOiRiXUz8EMsqyFLNb
ZNCnAikx0/N/QfRWay7RQxrpKwUrFB8cBkv978PXaSUR8+/OD8Pyw+CCwYF6
NTcJVG59hIZsMAzK196tiI6KI/FnX6usQ4aBXOw+BcfmE4iueeIyz84wGOP5
6DBUJYZKLeVysAMjgPzF8/SLS2LozuIjLoczI+DKPm9utwZR9GcvX8c35xHw
+f3oXEevCCo0VTF3HhgBxwYzqv/xHkOOs68qIjdHQKXU6ZjAtKNIyL/vSDXf
KCimOcvOiY6ikES3CX6dUUDvxUKecDmCbKY+3qn7NgoSC46dzh0XQnw+O4FH
P42Bjb99e0fFDiN9gU30Ex8DNKYECfkCAfSyanXTrXsMqESqsD7eJ4AYOebd
qjjHwcv382NPJg+i1U/DN60ejYNCm/OkyYwD6JTa4GGW6HFQ208XvSl8ALlM
9/XmfRkHR6c3R0I/7EfjZzv0iTPjQKK/+y9rxD7U+bNWOd5kAohk77t9NnUv
4rlbTaPmPQHGzrOfEZHdi7T5Kktn30yAyJL5YqUyXvTDsvQUatgd7+fzoL9v
DypayTrSf24SdJrGBX+Q5UERgm9oD/JRAbvkybb/5DlRW/XL8ipZKgg1Picj
OERGZMdgX8crVJDr3qJk8oKMnhYGLX4NogJRzfyfGvUcyEvDe9h4iQpSXpzR
srjKhvJn3eOInFOAnbDPS7WMFc2+vXMjTXwKKJ0MxBnFWZHtgEPbmtUUCHxf
+mOAjQUZuZtWRbRMAc6yC79C5xjRm/3XH6HpKWCiwKPZ78KImsoMz48z/QN3
EiY+Js4zIFVmnfwzF/6B05OGL+y26NHZWKWE9ux/gPbk8bdRknRoX61oIE/w
NLBL5GJKXSag7RjW2f6kaXDf1IcDjyGgYbfZ6+nl0+C1UnGkoyoB5RwuklVc
nAaFj2fkfeJokIrXpb/O12cApLtqIPt9GxPXOnFFwX0GcPV2SHlJbGOcRzi+
0ofOgDX2+vTHEVtY76/2sA8VM8DK1Eqj1mMTK+aWjR/hmQWhz4YKE3XXsYzt
I4b1grPAucQsdeDXGhYzwcuWKzkLPlic6wi6soYFlq17+arOAtGThNKJq6vY
FYcKbW7fWRB3q0Bv5P4yNlKhQ3Ph7yzoAgZ/+WUWsM5MpcJjs7PgEuMNFoPm
eawuQs6RdWsWXAv9b8b8zjyW47Svs4N3DpAMpfvriuewe/sHs53U50DHRmQi
h8ks5kTXekvfcA6UnChZXWKaxcxnqw6cuzkHrsn5/P7jMoOpVKc8oXswB0J5
lD9syU5jnHdczKJz50AF12J4RB8VozWx3OOPzwELtfgW9itUbPmSfr1N/RyY
/MFGAysnsd6DZ8/IjswBTniz683nCSy5doe9jm8etD3nZGrKG8OAYCi+8nAe
fNRPHfITHMaavIQ1FoPnQRYz+7huzl/MsulLx2zUPIh81sv5+MJfLOjhwOzE
l3mw+Oacfq/9ENbYJy3cOzMPPkWqVXB0DmDmctXZnVvzoIE/xTneawCbf2F8
/jfLAtC8l08rf2AA4z0fcLVRZAEwMT4Ni2v4g5lGtj0pN1sAlrLTLWzHerHZ
OVseyu0F0H3J//CNxz2Yv9pWXPG9BRDifbFy33g3lrR6tCTv3QJ4HuVUGvWl
C5sx8JxK+LUAJKTtLbp9O7BH3Pt1/sMWgR2TgaBWWCvG5ZDV9/jyItBG5d+H
DrdiCRWK9v7XF8H4lzrl6dwW7IerQ8A9z0UwItVfJtfTjJGbSgtuZy+C3s3Y
S6JqTdhHER1Fe8oiUDksTxJp+4WdejjSaF2/CLR0uotF9v/CjCTZx83GFsHZ
VLYjV/J+YvEvzPbrCiwB6ec38gfI9dip4YUkLYklgPZ3/spxrcOqFZ7Kaigs
AVe7xiTa9lpscjJHU9lwCZwa0Z6npvzAZNSID0+HLoEfv4I7St2rsaq4cBbZ
D0tA+e/S3/TZ75jB6vGIk+lLYK/2a+Irp++YT7JermjNEmBtKTu3dacKq6BL
/Lt/ZwnYWMaOZkZXYKlL4qpirMtA3+p2/eSpCuzlSH7GmX3LgOnQT3n9X98w
k+9V7vqyy8DCJ0bxEfM3bDVwmCHEZhnc4risJSxThvW7OTpGuy2DX1KXB1gC
cKz65mJTmt8yqBIptU/qoGBvlGkja6KWgepZbpXE56XYSdoj4oSmZRCa0m1R
y1+C8S6mv+ToWwY+QuGG8L9ibPOv7NLByWXQ+frrqfbVIqyuUgk/R7sCLEkC
gRKDXzDrACttt7Mr4GkgxlDVVoBFEz+5jcWtgJwTueJt5/KwgPnjXUuZK0Bz
bX7ybksuZj+UB2i/rgDiHUKTnmMudraigl7w9wogETvfJSTlYK1+QxHGTKvg
d3twwlvbLKzE1X7LlncVHA2tfHa1OBOLs5i38BReBaHzsil/2TIxpwvEE2/A
KqjTIKTtq0jHmAlClJ+uq+DJVMxsg34qNjebKtj7YBXUrvD/6PmWgnUOSAdN
Pl8FyzpepwRlUrDE8gtXGJJWwdyv5m1m/mQMPbIYRN2r4L+5o23PuRMxEZeJ
i1fGVoHdcctLDyISMHZz1zSTxVXwQsHI/NjhBKwX87vrw74GTFLecZic+YR5
7sTR5SuuAZZIl5c9AfHYYW/Cu0dX1kC0gY3d3KF4rG7eQvTyjTVA67w5cLY0
Djs0KqQx6r4GTv4Ubb++HotVNyS85EtdA4RH9kJTkh8wFxU6oZGCNdAzGBtX
/Dga219+63NuxRoQn1HgVRiIwm5/Ptau3rsGSBnN9sxxkRhPZMqB+xzroCGD
zb1KNQLDuZky1fjXAU1/ry/f13eYbbAd5BVbB2JQ/NVzqXfY10fHLbIV10HW
ONXq+ZFwzNImI2nQfR1MK44ri598g7EOsp7N8l8HUtRbFTlFr7FC49u1PqHr
4AK2f/a38muMSUtyijt1HbC3HjxaezMMyzmVI63Suw7UesMTWr69xIyzyJVc
E+tAaPCTZLfpS4xW1FW/f2kdBDW4pkhuhmKGB2Q8vTg2wIeD5B1SUAi2Tcgv
TVPcADozZJbkuudYyj0eLc8rG+AZwTHY7+hzTHfJrV/pxgZwnByg5wp8hiWO
yxH73DeAJGP6NFHzP0zz15dLHKkb4Mem7tNt2ifYsipfV0/BBrgsfDna7F4Q
FlfhZZ9SsQHsz0659S0+xhYK5IMv9G6Aznun0eRsIBYZ/bXlLscmOOr8q9uT
JQBT5uW/ifg3wWPfFMapCH9sOtR3iVVsE8iYvUndEPXHLgQAviTFTSDN0TaS
p+2HjduVmXS6b4LNn2F2C94PMWntiu9fAzZBWDcD84P0B5jP6e8Ssa82QV5c
l5zY0H2MlVS/dStzE6jyCM5ZmfpiUtHtHxaGN8G344K8x0K9MW//LrqO+U0w
NrQ1ZD/qhVXY9t4uodkCuWLE6rELXpi+3BDw498CCq9ebQrSeWLejf/62PW3
gEdhYMFQsRtWkT97cd5iC3SsdV2WlHLDWKMWMn87b4HDiv02c6l3sRibtfvR
z7eAed83mafJd7AKGrpDxyu3gHPQR8uSHy4YyxhDEFvzFvhEfvb6kZELpv+T
eXr2zxbYe6VnDrQ7Y6PvyfiX9S0QFra/5Jy0E8Ysy296UWYbtGhjfMFHHTC9
fQLVomgbzM5Zvx9ysseidwQlWbW2wVfvyyaDpXaYZIPIdovdNkiYNPS+ZW2L
6d2SjTGP3wbV4jqMPlO3sGiN0/TK2dsgJudhAL3RLWxUWt5JhLINosPczlvV
3MS8tiGc7twGNLz72sVzrbDod+p/7pF3gNdS4TvfLAts5P5lFbNDO+Brp0Qm
8bQFJnlTO0tRfAcMM7/RSCo3x8qlDB4wqe4A2fzLFv8oZthwrcWhdw93gPMT
4T79ezcwiZybQT7BO+DfaaXjHEXXMY9wm2mTqB0AaPel/VkzxhitbuNHvuyA
U3NcX8+9uIZJbHqZ5k3vAIFzWQp+4wZYnY9zTPLGDnjxfKfzn74Blr8p46xF
SwOT/p2iLFddxXTviWUrcdLAS7OVR4Ky9bEQL96Tkido4IIh9bF+hi7W94Xz
V4o0DTRS9qoyktXFxFdYnYXP0sDU1SOGhhQdrM6dlM13kQZec8F5Nrq0Mbq7
s5IkMxpIeTB6d95GC9PPozbev0UD8zWEPrbEX8Y+zo06rTrQQPcdxrLIAU0M
ufRl/fOigTzM9ri9owbme7tOsjOMBg65Z/KMF6ti9RnfG3Xf08Bq5dqugb2q
2P6pcqefsbvxs3eHh7wvYUX2X7IqMmiggbKiQ6yaCrZokyCZWU0D75NuZ1ju
UcaUkmMbRX7SwJb+nu9Mr5SwsNFIp4+tNDB6W26YQFbCpG69yno3QAP3XNGm
e71XEXOwfCDpv77LBo3XeDQQVhLv3bhJQ4CPdzb4zuAYxjjo5uTJQICUPqmt
QirEkswcshx5CLCotikkwABgQzeMJA0lCVBR1U6x2uYcJh2t19h8igD1hw4L
NH+Rxx71aDlpKhDg8XeeArqs8tgh44tZF1QJUGDKMl6l4gxmbCgjKW5JgEZf
ojg5zOSw1HCJxiRbAhxhzX7a8+sUtvpb1EnQmQBFl4bntZRPYeH6Alm8vgTY
ZzR0t/GMLNaswypJCCdAL0zVqVZFGnOpMZJn+ECArsodW6U/pDB2kKjMlkCA
Qx7V81JaUpimKLy+L48Aba6Qo+5WS2LV285PpRsJ8Pv3L45x1iewm26lr8/8
JsDIB+POQR+OY6RJxljQS4AeHjcfs3SLYeh3fIHaJAH65EaaGVqJYiXprUMW
9ER4n08y4F/eUcxI8PC0DRsRUrJOypVyHcVWwh3XbvMQ4bfqfiNWzyPYKX86
so8QEc78lvD9rCmMZRmdAWGQCIvVoj73igpimo0BqhEXiVDB/ai6S+phjKrU
pBejSYROPnYMsRKHMdGTdvZpxkSoWBZd0/zoEPaJLupdhQcRLoa2vRPYfwBT
vDf28cd9Iszws3mYd2U/NjArm9UYuDv/86kJxuf7sEO9DVXdYURIw9iTacLF
h0Xkbc/NZxGhdPARsqvZHuy0qMbWagERmmtkkYZwHuz3h3eMO6VEiB/HHKaE
eDCu/6QEWOp3862Kp9VY5cJemFlqCo8RYbqVLFNjGxk7/jvLUGyaCL/fifny
8SoZq1XfsDy5RIQln29fUMrnwOhPv/FWIJHg2dbT/fY9bNgj1uokPQESfCcU
UrLtxYwd8ufKu3aMBA1Gukd+ZzNhlBVTipkECf4G5nz+U4zY+tBKq4MCCfbr
HprM9WDA3IvFCIGGJPiWKXaKr44WgxvOq1ymJCjmKDn9Xo4WoweFM/E3SfCL
zVlZkUQSFlGu+KfMlQQtv6SyrIUSsdKa6183npMgR8a+hx9f0WCPmT7mPQsj
wZuTnNSU/TSYlsZ46r73JOj0athq+PIOHGh0iziTRIJf50kyE6+2IG17sPvd
chJU6BZn6jBfhz/3tjkSa0iwSuerl9PHNRh+bf/NVz9JsO9rvfnFiVUo2pek
m91NghcbpWiFglag5nDZSeoiCbZF84j2rS7CPcfoRXw2SPDCiNtatvki/GOj
eYiJSAuNv/6wKmlYgC7UTlYRDloo0Fy/Qsidh2/m5yYsxWihL5X317XkWWhy
6uzg3ElaKN4WeHdQYhYe83jQ+eg0LUww2b/nnfMMLFpjrolRooXn1i1/tqT9
g700RxK6TWhh/LurH0rtJ2Gion2U3U1ayNc00MSeOgGdAnPCVu1pIeb1lNg4
Nb57boAfrxctVDVPMt8MGIPCHAamumG0MGIu2fjkv2E4pR19dTCCFjZyvDNb
1R2G+WFDmi6xtLCXe1V7H+UvVOF1VgjJoIUFi1n2Ex+GoP3Bp3x11bQwk+ei
aXTIAJQ1a+S49pMWym2xflrlHoCbcTwM4627/O5GfZR8Pww5Er9EN0gLb5R/
1Se59sG8EyUtFzZoYVn/8kfWE93wRp7jQDaBDn5On7LdceiCDPIC0wcZ6eDD
KN+gS3md8IZKINM6Dx0s7Q6tUNLqgPQWWihPkg421Ouf4i1vgzljNFqH5ehg
buWqVbtIG7zu9Pl6iAIdPFHXqdT7uhXm3OPztFelg8PLO30XvFrgtfChTCFL
Ojht+LzNxLkJ0h58+/WlLR2MarsyYzL1C2Z9ulS77UQHOfoNQDvNL0jMzRju
vkcHw5Urxf4DP2FGvceB12/p4IGycyU0hDpooCsmRoimgyN2n0R0US0kdPWc
dv5IB+eFcmj2P/4BDUaRrkY2HQTH9UbuHKqBNASW/0i1dLBXOEtT80UVTHtC
CXf9RQf3YzMymguV8Cq7S0L/bzoYXbwklWJaCdMO/C77OkQHV/5FdqxeqIB6
p2OX727SwfE686+1Z8rhdqkO7RCRHpJbmgWHfMtgihItlzYTPTze/EX0yCsc
bmrbSYjz0sPGt/ESpT9LYZKD7M3hk/TQXIWj8kBYMdSeH3HVPU0PLfniZrub
i+CGV8TD8vP00Lvj+w+hvUVQO2grMlqNHjJ3uU9m5hbC9biaZn0relgTkrH2
TigfJoj49FfY0cPD2jKOPs8+wytZ4v+kXOghY76FdeVyHkz4+oqR7T49pPkm
dYq5Nxdebr+OfQ+nh8I6ltdVM7Kh6muzIvwDPRTPnrBqSs6CitpW0kUJ9JDl
SVzRi/RMeLrOXjg9jx6efia7J74uHUo9cYpOKKaHEXJWRvdH0uBx5Tt7Ysrp
YflLkwvhDGnwEO7N8KqRHj6eaguMNE+BfPfuP3r2mx5aEKZs+N4lQ66zfmsB
vfQwfUZ0fKU1CdLnPaV6TNLDc4L077jME+F04rtfN+gZIMXZ8diz0o9w3DJK
1YCNAWaOXGXrO/wRDgnEfrvCwwAtOF9UHnkWD9vfJ31WFGKA8gc5A5bs42CT
QZr4eTEG6Mqas3SrKhbWcWclykkxwGYZs33RX2MgHlzwThQywBM/HT2OVEbD
IvVistBFBnjHpFhuriUK5jFQ/jugyQD/xhTxOE1GwiS/qnvsxgwwcfO9aMDJ
9zDUvdVs0Z0BZskcvdnIEg6fyXR0/vNlgFU/znZ9030LA2e6dcYCGGAnl0Vo
auwb6GU3pNT9aldv07GZcPXX8M6x0dLWCAZ4c/Z6D0oJg45/J+R+xjLAgi0F
TxGWMGhuMidSnskACQPH3IgDL6Hx/qW44nwGeN3OaDpR5yXU71jd9/nrrt7T
U44/QkOhqg4Na1ItA7zd9fmTfEAwlLrIMft8hAFmWxubmDT8B48Tue0eTzHA
6dz1xbi5p/BIGe/QgwUGKI6Nniccegr55A+1uRIY4dDSC0/p50GQa1nwsgMj
I5z7fCM3rP4xZP18tPomByPM5/nMJsv1GNJISBQZHmSEohcYVKxzA+D6hJS0
zpHdON2Fj++YAuBi0qk09ROMUE+/lPGijT8cP3w+GsgzQmGp53oWMn6wmUfj
kfBVRrhioO/LQ/8ALn9QHUm8zggPOqcbdO25D/eLqKiLWjJCKdr63i1xX2gp
f4FHwpkRHvv37nygiw8MqoDe2e6M0LRYx8o72huma5z/I+3LCG2p974sNnrB
RZMzKaf/213/k1JJgYon5Bs7xVYcyggjwm4Top57QOAic0chnBHqqlx9dbHd
HQb5S5xHnxhhV+pvFnlfN8iXLNykRmGE0rXPOBjo78DzUoJyDZWM8NYBOQ8f
N1doUXwoUquOEWoKGz93GXOBafX7bup1MMLHnjAtL98ZNurvrf3dxwiPim61
cuY7wYU+HkmjYUa4IdVeavf1Njw/y7F6Y44RMgTI/GAddIDm3mwm/SuMkOb9
CcLgtj18TGSpsNhmhE5TeczlwvawkYf+hTUL065fF/yq9LOF5vKbAi5HmeCr
f3uz0H+3YGDFWuD8CSbomXjhO6XrJkzVWJlwk2GCcCzwftHJm3DeZP6zN8YE
s2UJTveolpB3bIZv8yITzFddOz6nbQkVXP7df6DJBLUOSjzEvlrAQP/xSwHX
mKCliItG4wdzmMIymkFnzgTZ+pgavu8xhz/f/OV8as0EHzR71zAcMYO8yX96
Xtxlgt4+a55REiYwub7NOTx4d73VPd/Voq/BBv2WNr43TPBDoB+eUWsEZ/t+
yUdFMsGPA343CrcM4dnZOlJcMhO8doVmnOplAG94/7AVymKCC3XO23llV6Ef
sfpnQv7ufuwnFgxYr8I6nm/vUr8xQZfqTehbqAenP+CbJ34wwZrxP/cTuPUg
t0ipRVYj026fxa+uuOvCG/JfTnzuYYLRwc+lvNV04LRJZlnpEhP8Gc6Q7HpF
C1oe3Ayt22SCE1c/Bilil2F7r7p5J4kZimBVNJ5nNSF+fZxmkZMZFlBY4mou
qkOZA2eaCfuYobNo0pDqNTWY1P04nuMwMzw2Kta44qYKQ68JK56QZIZXpR7e
rqpUgbT77nDJyzHDmEOLQ8bLF6FXZ/mQynlmGH7zoQlZ6iI0NzQNsFRnhp4/
KhiHvihBqavvq95bM8MWkfvX2rguwASe8TfJt5khKGFOY/BCkK/t9K0CN2ZI
JVmrYd8xSKPXRtfszwxtuUeFA0MAdOMSbv/zHzOsOVVgPOJ3Ho43uyZNvdzN
p+CYfsoDBdikzXGJMZYZGv1nH8j6Wh4qk0338iYxw/v8bzg5087Col8ZY8KZ
zNAbK+sHtWdgnJb6U+wrM6TlTRBfOHQaumo+rvXoYIaXF68nBR6WhaMsbe8D
/zDDzzUjqq6uMtC4Xsg+bIQZ/vYa6Av6IQ0V1cuZsxaYYagMY4D+UylYyMTR
83WdGaLs8Bm1wZPweK1Jei2BBboycnHFlEpCLtUNjREOFig/8f382CtxGMSg
zr/AywKFVQz+iDw/AderI6ZoDrFAKjdTQV7wcTh08XQwvzgLJOascJllisI8
JddGPVUWqJ58k5CvdRQeI5XHWFxhgZ8maopa/jsCIyvYnZ0NWGBbzrTgbL0w
9L+QwfH8JgsMuCg9JHlTCC7TbPRHOLBAR+3rd7qKBaF9uVpO0h0W+I6XSni7
RxDqYWPaFY9YoPSTa2WNpQLwx7acYNMTFpgaZ9UlEX4InscD5/pCWGCBUkUm
p89BeAQIha1Fs0C6kSb/WbMDcPGcSatUMQv8MF7o5xO5F6pjfCUHy3f1DDx4
d6mCF8YqtcYx17DARJ7k0Ly5PVBdU81puI0FJj3N3G9gzQPjtGmvNvewwMxz
oVfZ07nhkn6ZAj7EAqv/MERbLXPBOBM5pohZFnhaH21vxHLCZYvZmcAVFngi
+Jjtry0y1LBOb3fdZoEMSxuG5hZkuOwkmKDBygpn1esi+l3Z4eVHbNiOCCvM
d8phl1Rjhh8DfxydkmSFLv+qxc4YMMHVpwGsXXKs8DKpRXzYgREmvFrrylNi
hezWlyeXs+nh+tv88lh1Vuj++XthbR8dvBLpnPxChxVySw5b7Oemg+sfR9ys
zVjhpr/fo+OvSVA7Oe66njUrtMlYVrLvI8LE9OuK6DYr5Jy9YSoqSYTa+c0c
+++xQkuZwKozQzQw6Tsl7Wc4K6T7wcPgdnALbNZ6vSr5wArfplgojLNtAp1G
Wa/kBFZYZNv/5gDjBthsT73ol8cKL77t4rPkWwO6PTfFnYpZYcpgF7FRYhWk
9AtwXy9nhRPbxjfSNFaA3vjbgVONrBDYBE0Hxi6BlCntGsHfrLDsUzdxvm0R
bM+yZLH3ssLzfxjImZyLIG3N7974BCv8evlfC13cPKBhceKNpmODkt6bGS+Y
ZoEBh9jWU1Y2mDmoO3pxZBqkcw//dedmg/CnnL1FxT9gwG+ce0WQDdLYvbzb
FUUFGYf3RJwXZYOXvMbSvN5NAsLRpgdiJ9lg/WgczYvoCZAhoaJJAmzwsbEK
9cu3MUCUIcjOKu2ur6/iJj44CgxPl+7rU2eD7f3VjQ2Mo4CIyYwVGrFBk/T8
QhvnYXBN+5C/vRsbbPhNCXcLGwSdh1v1B3zYIH1Q1Z7E5QFgNPdExMCPDWqc
/G0lYr7LYXMNF0LYYO1rxwcdgX9Ap2VS7Jc3bHD18QvrTPc+YCR7/Y5EFBtc
UiAY1Dn3AqO2qr37UthgCq/4t6gH3aAzwXsyJIsN5jW9pysK6wJG7pIU2gI2
qLB4+MtkVicw4o2wnP3GBi1EHqze324HRkYOmTU9bLDniJCA8kIr6BQ9/AgM
sUHVBqmcSdQKjNbadD+Ps8GfdSoKBW9agFEkXI1ZYoPco3lfhi43g077hTqe
zd36Lx9TH8hrAkYKKR+eEdmhvKfFxumDu9zLqeTBwQ5bmb7LOBEbQWdG9Z6p
Pexw8EHjAfJSAzC6f2/cgp8dBtmlSBDn6oHRoZHgy2LsUPgrMfINqQ4YmRd1
HlFih5q1hUOnn1eDTqnb6ZFq7PBISPlB5vLvwIgg9ICszQ7R+CVh6kYVMPr4
XHjzBjvkcOzzGXxSCTrvoGVXK3bIunXX2q+jAhgpLf0Ys2OHFYpN4soSuzxs
6tTqwQ6dG94m3pgsB5353BfU7rPDzt4SoqZOOTB6/IO7LIAdCn6+8lfoXhkw
OiZTnPaSHR5r/53+Q50CDG3paP3T2KH7JxdCi3ExaD9b0r6Sww5d041rPN2K
gAGTc+rtL+wwO/b2sET4F2CQ1ql1rYodukmuv8+ZLQDtPsGCv+rYIedw1eiS
aAEw0FBcVG5mh34Xntadt80HBlPp76X+sEO+CFPDrvU80F5q7pg0zA73P9x/
pvhyHjAI3oPxU9mhS8LtlaykXGAg+XCYYZUdrhrUbdDZ5wADF92T/ZwcsCwt
UqzdIgMc8zS6PcDHAfvDApJuq6aDpfum6YMCHBCMs+6rlk8Db57biwxLcECZ
hbrKQwop4GaYy62RUxywVG+UaqyeDE699/g0qsABaUXff/xlmQRak/wFJtQ4
oHztEydCVgL4mPnUZFKbAzbcnmDiHfgE7uSHRFENOeBCBonEtf8T4KqI3Dt9
iwM+9Xny7GVCPNDuy+NY8OOAyi3qx6l7Y8Dh4aLLi085YPTfpPr1yWgwM4k/
XwrlgI/LFu4m1EaBkNU6htUPHNC/6u5V+pT3wHSn6eJaAgd80006N5EUASTo
OwLW0zngwZVUia/Z70AD99+dzWIOeLJNQj6j7y2I3j8Btss54JbnfWUe4lvg
IDhzb6eGA64V0BO3JN8A5pMbK4R2DliZOSXEEB8G1NS5Z+nnd/VdKMhV+xoK
+HT2STKuccC25Iw6pXshYDGdo5CWhgyZrseMZF8KBlV5exbpGMiQJbiubo30
HIgX8r0OYibDzjytn7Pz/4E3xQdkGNjJ8MTeEurzqafAqlzQhXEPGTLP2dzl
2A4CdZVHOP7jI0NdfePDMnuCgEyNSBYTPxnGHd84elvuMdg10SlmYTLkO2FX
+CM0AMT3yNuySZPhPdk8uOfTI8DYf54h5BQZ3gJSK+ULD4HLEJbEfpYM8ZC/
JR+yHgA0cXGYAyPDEfbHi4fVfXf9VjXgpSIZutdkyPwSuwfIsxpCnCpk+Cvj
1FQLjw8YWNYx57pMhif5R/v4WbyA6rr+Tpg2Gcqle34J2eMJcrYMY7j1yXDp
1ZutDDEP8JDWtJfnOhn6jzLecL3tBg5x2RvttSPDaaHNa3euuYKoDbvbNxzJ
kF/36zj/ZxfAN2LnH+9MhsVa6WrTXC6Aq8gu44QHGab4H0FKP26D0Hi7by7e
ZLjZYnRfIs0RsD63ay/wJUPihyfFueEOgN7UjgYFkOHc2KXU7WA7EHDJbs/j
IDL8F2HkxBJhC2ik7Y7X/UeGDDKKe86l24B1kp2+/ksyfKdddSOVegtMp9qm
2H4gQx+lR28lGiyBw2tbSmbcbv5v9zG/5LUE4762LfOfyDBGdyXri40FGLpi
u+mbRoZ7SZ351w6aAzN5W86KzF2WifxWSDQDvUK2xxhyd/sVb6lr0W4C2pds
tF99IcNXfunk1ZjrQK/f5lZ7CRk6luXy8Lw2Bk0/bHwO4GSo0mVSePrVNVAX
ZZOQWEWGLfX3J/amGQL8gs1qcTMZNseUBFKU9YHCCRu2nTYyfDbFvtf2oR4o
4rERUu4kw35b30Lfb7ogb8xas/HP7n9G7VXiT2MdcLLZ2oJ7aPd8/eP1DcjV
Bhkl1h5GI2TINVDl9J5dGyQFW8cNUcnweBDx62jBZSDsaV0gMrM7vl1Q7b/X
miDO3LrOcZ4MO4b2Jwj4aoBIWevF5dXdfr9Qa/nPUQ2EdN1SZaHnhMU3M2aa
yy4ClspbJtpMnHAm9CGX26QyeJpx685bVk7oKcn79PhBZeD/8Fa0ADfn/1o4
038s0z6M27cMzuu6CCNL3JGH3G7Zz/MXPoVsYWpEY8s6IjRSWbIkbTN5bIXU
qCxpLMMwUYwlIcs8mCSyhUgSIsYg48XzFxyf4/i+OD7HmwOCfhcdvJtpRjb9
fcq8pRA0W/dGdo2ZkihHn+ZCGQRyd8ZrPnJMSTjLZ15HEYHVdNzoROc+sijm
w39OGUGx8AWdirSt2fG3t+wfuxAckTxnfcKPkIB27/2WmghEuDbN2/cYE9dQ
74zvjBD4FnmOdBnqE6voLINkgiCyYTL94VE9YnCl69UzEwQxGlxOCzG6hLmL
ZbQsEDi8iJm6MqlDeIpPVXtZIfjbz2lgP0uHzFU9cM6wReDoPD0NJzikrYvJ
4j6MoDFuu8DoNm1SNWhlpOeE4LlW8HZ+XzbJfxc7EOCCoCviV7O2H7VIHNes
7AsPBOH3pgX7tDWJAfvZrfwgBIdibrw1+KJGduE149chCAYqPvOqiagRxlJ7
UDwMwU8C3GLWCqpkzv223LkIBMFPyoW7vVhk8MRfNcXRCDY8wniup6iQtjPC
rmOxCLh/l3/Mea5M8pNO37a+hMDzjDq/kO1OknbrFxJ7FcEfCyebCjOVSHzB
m6GKnxAUZgf6Sc4qEtc6W3n5NATbbFIvJ9spEGaO9fN8DgLdBukBjWeyhGft
2D5WLoJ1F6W+vloZMi+QMuJcgKBEvLfhQr00aZf/ovC0GEF5x213zzEpUqW+
t37lVwT8gQ0uQ1xSJF8vwEOjAkFPhWjKR1VJEm/3Mif9MYI+hVOcK9dpEuIi
atpWi+CkfHFAeCdF3HzN3nypRyBdWLK/nqaI4fkSJf8WBAJ2AYH2lRJkvjjx
ntGLLV5l39ifvypKhqtrzIL7tviv2f9YEbyNdDz7NHZ/AMFoxz8ute4ipGDI
TfmrNwhOxRz1KnATImnTaU9NJ7b8cLlmNwYKkvjPbV7hUwgkw/jkVRIEiNtX
+rkjswi8BWcCjnTyEUPW/QnLJQTRd6V3pOrzEoaIs8r/QTASNSnuV89N2gOn
8hIEKQhU1Y95cvALXn6c63BOjIJ+4/WWO61reKfw8Y0gSQr4Ss3EliNXsa2T
QuFxOQrKQx7kxruv4LN5g4edlCmQEFzs+i74M76/mMllo05BnVbfzIeCRfyn
qVORiTYFXf8xFXnL/wmrDHfzqu+jYG+fbqiFzUd8SCOpVN6cAoFIKlWmeQZH
RNgco20pkG28X8Q5PY3zWoUFhQ5TcLZxztjoyBTukmopX3ehYDA2M0r7+Fu8
5p3gtuBJwfjGxr7AjHG86zdTkUl/Cjoi845cXXqDow7VeP4vnIJHyV6hSSrD
uGdGr7oqgQLFD72jq1b9WO1ymcS9FAoop7qzdvq9+LyKhv+1HAqESoWt7dq6
cW99fl1YCQViLF0/w786sYar0na3mq28WjRer2204vjVWyct2iiwYzgXfeea
cEZORFNDJwVScktzqwJNuNjCWRZ3U2DcH/85Ue0pfpUu1cx+RYGfsWD56KUG
vIeTvEN2koJLakaWN51rsXNd4PTRaQpWHPozFlRrcIKNZeXNDxSUkuHNTJ4n
uN9300ZykYJX2h6siYEqnHArKEqCiwaJTbVr3SKVeIDP6rWALA2G+Tfc3+0s
wfwprIIDO2gY4fYUH5kswmwF7h8SFGlYjK43zn/0C75oWCXCo0pDgLVjR3Z0
IWaf3GW0oUPDrJ6EM+/1PJzYx5O5aEtD9GWlIcGOO7jMe9ib40DDSzWfh92J
t/HgQjU79DANytItWuN22VhbNLT1owsNS40l9rV8WXjQZGRl2o8G3nh/6fTV
dMx5+OTb0Tga3HRbK+86JuGhqDCms5KGkKaHuLciBr+vPhMTWL2l3724/tLo
PF5ejni/rZYGW+F1B4ueKCwWGldv1URDsszisi0nApv4XA9s7aFhsCSkp+/e
aZxr+6Dp6RwN5R5S7K+jgnCA/GDY490MuFh0TtSZHsPhx0ZGnDUZWEztlx9d
ccYXMsasVtkMKCmvSf1QexRnU9OKBgYMlF5QFZEL+xZ3Cix3VJozcG0hX9o/
2hGz58RZZV4M1B342sVd9CDGGvR/7f0YmMy/8nx5wAIf/F5qbS6AgU85NxJX
Hpnj4+Ny3XtOMcB7tl3zWtZ+nNa3O7oodktv/s8p7gUTnMNovrNOYIBTW71U
rGSCix3Y38xcYuB7feVZpyrAze16u9WTGDDfm4xu9hvjHiGjtOcpDFi627Xs
TDDCwwe2KukGA8UXi9LGwBC/jzcJEMpiIHpyIZIWNsD//8+BsUbF1LU3evhf
3AiGjw==
          "]]}, 
        Annotation[#, "Charting`Private`Tag$11864#3"]& ]}}, {}}, {
    DisplayFunction -> Identity, Ticks -> {Automatic, Automatic}, 
     AxesOrigin -> {0, 0}, 
     FrameTicks -> {{Automatic, Automatic}, {Automatic, Automatic}}, 
     GridLines -> {None, None}, DisplayFunction -> Identity, 
     PlotRangePadding -> {{
        Scaled[0.02], 
        Scaled[0.02]}, {
        Scaled[0.05], 
        Scaled[0.05]}}, PlotRangeClipping -> True, ImagePadding -> All, 
     DisplayFunction -> Identity, AspectRatio -> 
     NCache[GoldenRatio^(-1), 0.6180339887498948], Axes -> {True, True}, 
     AxesLabel -> {None, None}, AxesOrigin -> {0, 0}, DisplayFunction :> 
     Identity, Frame -> {{False, False}, {False, False}}, 
     FrameLabel -> {{None, None}, {None, None}}, 
     FrameTicks -> {{Automatic, Automatic}, {Automatic, Automatic}}, 
     GridLines -> {None, None}, GridLinesStyle -> Directive[
       GrayLevel[0.5, 0.4]], 
     Method -> {
      "DefaultBoundaryStyle" -> Automatic, 
       "DefaultGraphicsInteraction" -> {
        "Version" -> 1.2, "TrackMousePosition" -> {True, False}, 
         "Effects" -> {
          "Highlight" -> {"ratio" -> 2}, "HighlightPoint" -> {"ratio" -> 2}, 
           "Droplines" -> {
            "freeformCursorMode" -> True, 
             "placement" -> {"x" -> "All", "y" -> "None"}}}}, 
       "DefaultMeshStyle" -> AbsolutePointSize[6], "ScalingFunctions" -> None,
        "CoordinatesToolOptions" -> {"DisplayFunction" -> ({
           (Identity[#]& )[
            Part[#, 1]], 
           (Identity[#]& )[
            Part[#, 2]]}& ), "CopiedValueFunction" -> ({
           (Identity[#]& )[
            Part[#, 1]], 
           (Identity[#]& )[
            Part[#, 2]]}& )}}, PlotRange -> {All, All}, PlotRangeClipping -> 
     True, 
     PlotRangePadding -> {{Automatic, Automatic}, {Automatic, Automatic}}, 
     Ticks -> {Automatic, Automatic}}], 
   FormBox[
    FormBox[
     TemplateBox[{
       RowBox[{"\[Psi]0R", "(", 
         TagBox["x", HoldForm], ")"}], 
       RowBox[{"\[Psi]1R", "(", 
         TagBox["x", HoldForm], ")"}], 
       RowBox[{"\[Psi]0L", "(", 
         TagBox["x", HoldForm], ")"}]}, "LineLegend", 
      DisplayFunction -> (FormBox[
        StyleBox[
         StyleBox[
          PaneBox[
           TagBox[
            GridBox[{{
               TagBox[
                GridBox[{{
                   GraphicsBox[{{
                    Directive[
                    EdgeForm[
                    Directive[
                    Opacity[0.3], 
                    GrayLevel[0]]], 
                    PointSize[0.5], 
                    Opacity[1.], 
                    RGBColor[0.368417, 0.506779, 0.709798], 
                    AbsoluteThickness[1.6]], {
                    LineBox[{{0, 10}, {20, 10}}]}}, {
                    Directive[
                    EdgeForm[
                    Directive[
                    Opacity[0.3], 
                    GrayLevel[0]]], 
                    PointSize[0.5], 
                    Opacity[1.], 
                    RGBColor[0.368417, 0.506779, 0.709798], 
                    AbsoluteThickness[1.6]], {}}}, AspectRatio -> Full, 
                    ImageSize -> {20, 10}, PlotRangePadding -> None, 
                    ImagePadding -> Automatic, 
                    BaselinePosition -> (Scaled[0.1] -> Baseline)], #}, {
                   GraphicsBox[{{
                    Directive[
                    EdgeForm[
                    Directive[
                    Opacity[0.3], 
                    GrayLevel[0]]], 
                    PointSize[0.5], 
                    Opacity[1.], 
                    RGBColor[0.880722, 0.611041, 0.142051], 
                    AbsoluteThickness[1.6]], {
                    LineBox[{{0, 10}, {20, 10}}]}}, {
                    Directive[
                    EdgeForm[
                    Directive[
                    Opacity[0.3], 
                    GrayLevel[0]]], 
                    PointSize[0.5], 
                    Opacity[1.], 
                    RGBColor[0.880722, 0.611041, 0.142051], 
                    AbsoluteThickness[1.6]], {}}}, AspectRatio -> Full, 
                    ImageSize -> {20, 10}, PlotRangePadding -> None, 
                    ImagePadding -> Automatic, 
                    BaselinePosition -> (Scaled[0.1] -> Baseline)], #2}, {
                   GraphicsBox[{{
                    Directive[
                    EdgeForm[
                    Directive[
                    Opacity[0.3], 
                    GrayLevel[0]]], 
                    PointSize[0.5], 
                    Opacity[1.], 
                    RGBColor[0.560181, 0.691569, 0.194885], 
                    AbsoluteThickness[1.6]], {
                    LineBox[{{0, 10}, {20, 10}}]}}, {
                    Directive[
                    EdgeForm[
                    Directive[
                    Opacity[0.3], 
                    GrayLevel[0]]], 
                    PointSize[0.5], 
                    Opacity[1.], 
                    RGBColor[0.560181, 0.691569, 0.194885], 
                    AbsoluteThickness[1.6]], {}}}, AspectRatio -> Full, 
                    ImageSize -> {20, 10}, PlotRangePadding -> None, 
                    ImagePadding -> Automatic, 
                    BaselinePosition -> (Scaled[0.1] -> Baseline)], #3}}, 
                 GridBoxAlignment -> {
                  "Columns" -> {Center, Left}, "Rows" -> {{Baseline}}}, 
                 AutoDelete -> False, 
                 GridBoxDividers -> {
                  "Columns" -> {{False}}, "Rows" -> {{False}}}, 
                 GridBoxItemSize -> {"Columns" -> {{All}}, "Rows" -> {{All}}},
                  GridBoxSpacings -> {
                  "Columns" -> {{0.5}}, "Rows" -> {{0.8}}}], "Grid"]}}, 
             GridBoxAlignment -> {"Columns" -> {{Left}}, "Rows" -> {{Top}}}, 
             AutoDelete -> False, 
             GridBoxItemSize -> {
              "Columns" -> {{Automatic}}, "Rows" -> {{Automatic}}}, 
             GridBoxSpacings -> {"Columns" -> {{1}}, "Rows" -> {{0}}}], 
            "Grid"], Alignment -> Left, AppearanceElements -> None, 
           ImageMargins -> {{5, 5}, {5, 5}}, ImageSizeAction -> 
           "ResizeToFit"], LineIndent -> 0, StripOnInput -> False], {
         FontFamily -> "Arial"}, Background -> Automatic, StripOnInput -> 
         False], TraditionalForm]& ), 
      InterpretationFunction :> (RowBox[{"LineLegend", "[", 
         RowBox[{
           RowBox[{"{", 
             RowBox[{
               RowBox[{"Directive", "[", 
                 RowBox[{
                   RowBox[{"Opacity", "[", "1.`", "]"}], ",", 
                   
                   TemplateBox[<|
                    "color" -> RGBColor[0.368417, 0.506779, 0.709798]|>, 
                    "RGBColorSwatchTemplate"], ",", 
                   RowBox[{"AbsoluteThickness", "[", "1.6`", "]"}]}], "]"}], 
               ",", 
               RowBox[{"Directive", "[", 
                 RowBox[{
                   RowBox[{"Opacity", "[", "1.`", "]"}], ",", 
                   
                   TemplateBox[<|
                    "color" -> RGBColor[0.880722, 0.611041, 0.142051]|>, 
                    "RGBColorSwatchTemplate"], ",", 
                   RowBox[{"AbsoluteThickness", "[", "1.6`", "]"}]}], "]"}], 
               ",", 
               RowBox[{"Directive", "[", 
                 RowBox[{
                   RowBox[{"Opacity", "[", "1.`", "]"}], ",", 
                   
                   TemplateBox[<|
                    "color" -> RGBColor[0.560181, 0.691569, 0.194885]|>, 
                    "RGBColorSwatchTemplate"], ",", 
                   RowBox[{"AbsoluteThickness", "[", "1.6`", "]"}]}], "]"}]}],
              "}"}], ",", 
           RowBox[{"{", 
             RowBox[{
               TagBox[#, HoldForm], ",", 
               TagBox[#2, HoldForm], ",", 
               TagBox[#3, HoldForm]}], "}"}], ",", 
           RowBox[{"LegendMarkers", "\[Rule]", "None"}], ",", 
           RowBox[{"LabelStyle", "\[Rule]", 
             RowBox[{"{", "}"}]}], ",", 
           RowBox[{"LegendLayout", "\[Rule]", "\"Column\""}]}], "]"}]& ), 
      Editable -> True], TraditionalForm], TraditionalForm]},
  "Legended",
  DisplayFunction->(GridBox[{{
      TagBox[
       ItemBox[
        PaneBox[
         TagBox[#, "SkipImageSizeLevel"], Alignment -> {Center, Baseline}, 
         BaselinePosition -> Baseline], DefaultBaseStyle -> "Labeled"], 
       "SkipImageSizeLevel"], 
      ItemBox[#2, DefaultBaseStyle -> "LabeledLabel"]}}, 
    GridBoxAlignment -> {"Columns" -> {{Center}}, "Rows" -> {{Center}}}, 
    AutoDelete -> False, GridBoxItemSize -> Automatic, 
    BaselinePosition -> {1, 1}]& ),
  Editable->True,
  InterpretationFunction->(RowBox[{"Legended", "[", 
     RowBox[{#, ",", 
       RowBox[{"Placed", "[", 
         RowBox[{#2, ",", "After"}], "]"}]}], "]"}]& )]], "Output",
 CellChangeTimes->{{3.935056652073223*^9, 3.935056674138218*^9}},
 CellLabel->"Out[34]=",ExpressionUUID->"0c5529e1-bbec-466a-9fc6-92cb43fb16ff"]
}, Open  ]],

Cell[BoxData[
 RowBox[{"(*", 
  RowBox[{
  "Normalizing", " ", "and", " ", "defining", " ", "the", " ", "split", " ", 
   RowBox[{"eigenfunctions", ":"}]}], "*)"}]], "Input",
 CellChangeTimes->{{3.934969002068756*^9, 3.9349690179981833`*^9}, 
   3.9350566898153257`*^9},ExpressionUUID->"2c434596-0286-47c1-9a0e-\
7cacb897ca8e"],

Cell[CellGroupData[{

Cell[BoxData[{
 RowBox[{"Norm1", "=", 
  RowBox[{"Abs", "[", 
   RowBox[{"1", "/", 
    RowBox[{"Sqrt", "[", 
     RowBox[{"2", "*", 
      RowBox[{"(", 
       RowBox[{"1", "-", 
        RowBox[{"Integrate", "[", 
         RowBox[{
          RowBox[{
           RowBox[{"\[Psi]0L", "[", "x", "]"}], "*", 
           RowBox[{"\[Psi]1R", "[", "x", "]"}]}], ",", 
          RowBox[{"{", 
           RowBox[{"x", ",", 
            RowBox[{"-", "Infinity"}], ",", "Infinity"}], "}"}]}], "]"}]}], 
       ")"}]}], "]"}]}], "]"}]}], "\[IndentingNewLine]", 
 RowBox[{"Norm2", "=", 
  RowBox[{"Abs", "[", 
   RowBox[{"1", "/", 
    RowBox[{"Sqrt", "[", 
     RowBox[{"2", "*", 
      RowBox[{"(", 
       RowBox[{"1", "+", 
        RowBox[{"Integrate", "[", 
         RowBox[{
          RowBox[{
           RowBox[{"\[Psi]0L", "[", "x", "]"}], "*", 
           RowBox[{"\[Psi]1R", "[", "x", "]"}]}], ",", 
          RowBox[{"{", 
           RowBox[{"x", ",", 
            RowBox[{"-", "Infinity"}], ",", "Infinity"}], "}"}]}], "]"}]}], 
       ")"}]}], "]"}]}], "]"}]}]}], "Input",
 CellChangeTimes->{{3.934969034107938*^9, 3.934969111881638*^9}},
 CellLabel->"In[35]:=",ExpressionUUID->"3188bb9e-7b16-4f55-b9f5-7acf874ab82d"],

Cell[BoxData["0.7070852118365469`"], "Output",
 CellChangeTimes->{3.935056705142707*^9},
 CellLabel->"Out[35]=",ExpressionUUID->"84b9cdc8-9fae-4cb7-bd6d-5dd4d6d6b7e7"],

Cell[BoxData["0.7071283525105616`"], "Output",
 CellChangeTimes->{3.9350567053275948`*^9},
 CellLabel->"Out[36]=",ExpressionUUID->"731aa850-d3ee-4315-bf8a-a3715235628a"]
}, Open  ]],

Cell[BoxData[
 RowBox[{
  RowBox[{"\[Chi]1", "[", "x_", "]"}], ":=", 
  RowBox[{"Norm1", "*", 
   RowBox[{"(", 
    RowBox[{
     RowBox[{"\[Psi]0L", "[", "x", "]"}], "-", 
     RowBox[{"\[Psi]1R", "[", "x", "]"}]}], ")"}], " ", 
   RowBox[{"(*", 
    RowBox[{"Lowest", " ", "energy", " ", "superposition", " ", "state"}], 
    "*)"}]}]}]], "Input",
 CellChangeTimes->{{3.934969133811253*^9, 3.934969139919475*^9}, {
   3.9349692779119368`*^9, 3.934969280309504*^9}, 3.934969320525115*^9, {
   3.934969370032361*^9, 3.934969371161932*^9}},
 CellLabel->"In[37]:=",ExpressionUUID->"0c2fcf6c-d329-4227-a8c6-3153069f1bc8"],

Cell[BoxData[
 RowBox[{
  RowBox[{"\[Chi]2", "[", "x_", "]"}], ":=", 
  RowBox[{"Norm2", "*", 
   RowBox[{"(", 
    RowBox[{
     RowBox[{"\[Psi]0L", "[", "x", "]"}], "+", 
     RowBox[{"\[Psi]1R", "[", "x", "]"}]}], ")"}], " ", 
   RowBox[{"(*", 
    RowBox[{"Highest", " ", "energy", " ", "superposition", " ", "state"}], 
    "*)"}]}]}]], "Input",
 CellChangeTimes->{{3.9349692558803253`*^9, 3.9349692594325533`*^9}, {
  3.934969324129389*^9, 3.9349693248128853`*^9}, {3.934969365654324*^9, 
  3.93496941120436*^9}},
 CellLabel->"In[38]:=",ExpressionUUID->"29f0f428-2804-4b25-ab69-4c16ed0ee059"],

Cell[CellGroupData[{

Cell[BoxData[
 RowBox[{
  RowBox[{"(*", 
   RowBox[{
   "Plotting", " ", "the", " ", "eigenfunctions", " ", "for", " ", "node", 
    " ", 
    RowBox[{"count", ":"}]}], "*)"}], "\[IndentingNewLine]", 
  RowBox[{"Plot", "[", 
   RowBox[{
    RowBox[{"{", 
     RowBox[{
      RowBox[{"\[Chi]1", "[", "x", "]"}], ",", 
      RowBox[{"\[Chi]2", "[", "x", "]"}]}], "}"}], ",", 
    RowBox[{"{", 
     RowBox[{"x", ",", 
      RowBox[{
       RowBox[{"-", "13"}], "*", 
       RowBox[{"10", "^", 
        RowBox[{"(", 
         RowBox[{"-", "10"}], ")"}]}]}], ",", 
      RowBox[{"13", "*", 
       RowBox[{"10", "^", 
        RowBox[{"(", 
         RowBox[{"-", "10"}], ")"}]}]}]}], "}"}], ",", 
    RowBox[{"PlotLegends", "\[Rule]", "\"\<Expressions\>\""}], ",", 
    RowBox[{"PlotRange", "\[Rule]", "All"}]}], "]"}]}]], "Input",
 CellChangeTimes->{{3.934969408064375*^9, 3.9349694084674664`*^9}, {
  3.9350567430097923`*^9, 3.9350567454974337`*^9}},
 CellLabel->"In[40]:=",ExpressionUUID->"c011b53d-e07b-4296-97b3-31302e14f667"],

Cell[BoxData[
 TemplateBox[{
   GraphicsBox[{{{{}, {}, 
       TagBox[{
         Directive[
          Opacity[1.], 
          RGBColor[0.368417, 0.506779, 0.709798], 
          AbsoluteThickness[1.6]], 
         LineBox[CompressedData["
1:eJwtm3c81e/7xzn2XucgGaFUqFBR9H67o5RSychMdpIRqVBEtpRCVsLHTDIy
M953b3tkj7IdDkJ2RObvfB+P31/n8Xxc931dr/sa9zn3H0fc0lnHhkBDQ4PT
0dD873Odq6jzkT4/3PFniy17zgBis6YIqzf5oUFKS5zmMgNQVt93yvU6P3zw
uSKZx4YReD/2jna6xA//dbq9eqjLBOiHL5vcPcsPd8cPvcvRYgEZj5+GTZ7m
h7maLOdlOlnAJe5czEqBH6b9FL9+1pAVhKrzHTCX4YfyryL1FZ3YAPen4QlD
EX7Izf5+nqOCAxSoc/P/3McP91tkitzV5wS6w2qX9Pn5ofGv4vjiFU4Qzf0x
6yYXP7yoY+17aj83EHni6nSFlqqnInC734UHSF9g2lCZJMHoMaXDT12IoGX4
7NHyMRJc+aEZXd1PBI5PHIzPjJCg8MGWgj11Esj/1Fl56icJMuU7XvAW5QdK
PAm+x5pI0PH9El3YnADo+9RWkF1HgvaXHko8txEEnhdoJ45Wk2Cx922jArIg
gE9sNaQqSHDuXKQU7cg+cGFEjk0shwRpaId+WKztB1NPrM59yCLBCgZf5LGv
MAjiiXbcn0GClnGtUmLcIqD5wla7QBIJNozoL5icFgXa2XVR3G9JMNjTNNta
+wC47W4sSnhEgrcfZLw9QicJoohVzadcSJBLe0Ao1U4SNOcffnLXkQTPNpyW
FeqQBIozq+0tNiT4zk1lVSL9IOA2DveNuUWCB8/dIWXbSQGNv2vHmnVIsO2k
czdxVAp4RZgObF8nwQ3pRI0mg8NgtvnoSctLJLjeQ//0nPYRUKtSOyF7hgRn
DTEOLzNpsPlT+u2dUyQI1G6iDtPSQN7tLRIhR4KsauY8e24yIPGzWfT6ERLU
hY0vVaNlgbvIv0vV+0iQ1DAjGLh5HMjuHcs22CJCJdP8sC5pBWD5PsogdJ0I
y/VFNmaDFECc0hYd9ocItwXuDOBTCoDxQaOpxBwRomD9W03WSUAmW3LODxGh
gLrNNJ3GacDv1VQu1k+EgnS1pMkvp8G1fXJ3dXqJkM8t2LhWTBGU39z5VtpK
hG+4Q4eTaJVAZHWMywtIhHs0L/bXjZwBzWa7IsXlRKiqOuXyxuQsoNmybv5V
QoTqbKJ1KQNngcNJBclreUQY8cvQo2ZUGWiktfQIJBPh5AvzJU4mBGwG0J7J
8SXCApMXzq9nAFg8Em19wJsIuRkMk3iUzoOJ79JvIz2J8P5HzuCRgPOglUdv
1uMhESakBr68d1gNJH/ISNCwIcKHmu/1ejzVwTug0lRmQYTzFnkdp7rVQSil
fU3WjAi/2VYNMB+7ANyO/rvOZ0CEslqa/eKTF8Cl4qu05MtEGFOkZV56VwOc
MyQf071IhHcV1XN0WzSA3Jabcf15ItRUVd14q3AJCJ1PLPysTIQbT5JOcdBf
BgstSzYeskQ4463/JK9CE0RNvGvm5SbCGltVTle/ayAkSHo9gJ0IH9yKGEMY
rgNv6W+S/5iJsKr3IqtgyHVg92D62SgtEeZdueJPirkBVLaVT3z+wwevnV2u
CJzSBnJJ7SZiS3xQCmfo45G7CQ6qWQdHzPHBrXun/Go8bwLO4Fdj7pN80PQX
QSqbTweM85EjL/7kg7qJOa0EPV3ws8QN/9rNBwenUpXPZuqCFiOWeZkOPpii
NN70dUsXFCcpaPA28UFfn3Ox6R/1QLBMwMZIOR80IIbQlvHeAifUpW+7J/LB
iUT9WE5ZIyAdHXd7J54PYtaL/TRRRuDgDLPZixg+GBoYv/J0xwgIhf8yC3vD
B8cNMszFe40B/WCaefILPvjN6JArFmMKBlzFrBtt+aBsCd/pICVz0Fv32vqa
FXW9fsUjDg9z0CG4a911hw9GlXQyBVSYgzo4ZDNkyAdDAmcf6KlbgHzW+LtL
V/hgzP4sixYzSxCYQrwveIIPkt7S3thpsAa+a373P8jwwURB3/b9Qjbg2eU/
9yWO8EGz1KA2c0cb4LLQ6SArzgdXXGtbHQRsgalyuBPg44O8O4ZBqx53gXwX
i6vdOi+8EntX6sAzeyB7yMN1/g8vZPeGDE7j9kDKfdrVdYkXapTM9h+4ch8I
izY8fDbDCzu//jWpF3EAjPb+j94M8sJocYe5kB+OYIh2z/3rN144IS36YbHx
AXAwSFldruCFTzyMD+ZzuICtzxcfyHzlhbLFchWOui5AyDDsbmI+L/Q1MP48
N+YCDHP33fL/jxfGGryw1WV7CHqNT53U9uOFVr41nZ8jHgHr/J+5Ic95oaCV
lXrj9COwyvBUuuYpL2zXMa/gB48B8UuVuKIbLxxI+mlqsvIY6DDd4Ba24YVl
doSY3zbuoK3w3vwvDV4Y92V/RUDYU2DGwnFPXJ0XzlYEzcWtPwXzZvkTxqq8
8HEDbbCY9TPAzro+2KrEC91nbZrDz3uBK+b+zYVHeCHF4wrvM87noIE9KfM5
Ky+8eyGKeMLTF9yyVJMsY+SFmiOavzQrfcFU6WTiCoEXPv8iu+/8ni9gtJKN
ttnigQRFEam2oBfgQlmZ/9U5Hpjxaqs8I9UP4DY9FgJtPHDE+Gz/c+ZAwFmd
fvttMw+kmY44LKgXCExFnxixNfDAudwkw8jkQLDxY9/NvW88UPjuL36Vc0FA
7vId8OsLD6Slby595R0MkqRnRUvfUeP90W46I/8SzAVWCMlH8MDI/IUitrCX
QJkSxp/9mod6n11dmPz1Evx4f4IzKYgHmkrSkMtSwgAnx6OdQA8emP8pOk7y
0Gvgvbg3eOs2D/S5mX4uKu8NaLna+bPDiAcelqt+9H3yDRD6mNJ95RYP/Pzm
y6V44begxPzid/QGD8xhkZunC3sLFjpDy6XOU/WnZu+XdY0At4tIcX8P8sDT
MfuObJtGgXMeMrei57ip349PVq+WxAKxPrnW2mluKKYYu/GUOQ4QlBQv/Jng
hly1OVERJnGgYRUoaA9zQ7pF/oNP6eOBzoNbnKxt3PCPS+6kk8V7YHfXt94r
jxvy1aUJvtFMBFfrA5HP2dzwIO9wNFd2Ijh+KKxoIJMbhhNsYqI4ksCf8egU
pWRuqCI+xVTamwS8zT57L7+h6tFfSLxSlgze6f9UtHHlhs4yPtYqD1KAe9FQ
TqQTN1xiy+xNzEoBxnzjB6vtuSG3fCzHO0oKONA5xytmxQ3F4wRGEaNU8FmL
sNinS+XfBs4frqaBavVjmVqnueEa10Lbk2sZYNiK8YTdEhe8/DNJp6DlE8j1
ra+dnuaC3dJ3RzYEs4FPUqDxvTEuGPHDaue3TTaQGGQMtO/iglYXenMHaT8D
Ox2mYYciLqhwvLll83wOWAHML13cueB1Mm8x/UQeqDFrPLDygAtGHj16rUok
H0Q9Cy5xvccFPa80twxr5gOlr8zjD425IGXhvIJ8aj54doLl7ONzXPAqa3TO
NeMvgEmU9ZcnDRccy0+YrhgoAH0qzc+2Njhhgn97QSB7IfhkFMr7bJkThphV
lRSjhUDrHSvqNc4JM0J8ts6nFYIIdrZ3z2s5oQjhmYKoWxEQ3mJT9w/mhJuf
55aVDpcA+T6OpFfcnHBfY+jQ1eEy4EMnfTqchRNKraSbsguWg7bjGt/fEDjh
RqqZ0DHdcmAf4L0eucoBRz9I8L9pLgcpCos34vs4YPrBh+fHsArA+6qDJjOZ
A75feb3RW4KBP+cjLXE5Dnhp7vVV9384UHPM26g6ygGbROTKaESqwJvY769r
JDigyIl7BytAFZBdpKuoJ3JA++tRu3XBVcA6wY2vdYMdpkQ0k0/urwY9f/Vr
+3F2+ILncbSTZg0ozhaU+qPNDrXYn8VJfq8DskMJBbc12eFCEpOH3UYdSGMX
V208zw5/b4aHTx2qB1GORw0/KLBDGXL2wCvfeuB2Qjn0EpEdbh6MmfVXaQAK
hSYL73+yQTFPMYOlskaQW55YcsGMDZZH3KW/OvodZDYdvBR9nxWyn1Gwr7nd
CZo0Tj33yGCGVupva2879YHmiabC4CRm+LWykaE8lMov7kzHxDLDwhdro8RM
KsPQmyWhzDA6rWd/3WgfaFEck/zjxAzpZIsbGG/2gzap140OSsxQQJwtvl5h
AHQxTvOYNzLBmQLV7amlQdCV5qXhXMUEH2S9O+nGPgS61Pieepczwaw7UpZr
h4dAtzc6kfCZCa415at1mQ1R8xVV0v+GCUZRgPHc9yHwY+q8ia4RE/SY4OzU
TR0GA/Xv0zRmGWFIwG3RZxdGAb19XDscZ4Qq9+YPEMxHwXGOmE3FQUYotFVT
4/B0FLzQjdA+3MIImQ/8J7HwZRRIk4O3mXIZ4WnyJYdmTjLw/PdIr8mFEdYH
hhUGPSGDtISHz8/bM0I800VR358M2lRdPpVZMkJzD+FAnrdkIBHoQPNJlxHy
Oafm6X8ig2Zeq8+hpxmh39YDOcYhMhCS1abX+scAXyxmFfWpjIEL7ddO1C4z
QN0/Qh88Lo0BJ9erxudmGaBT3+gGg+4YqP6qkS87yAC5tYTOke+NAfuLiCkH
xgCHnzqZvoseA+Vm0kVtPgwwLNhJ+8fvMTBBe2RUw4MBsuSp9/H/HQOc6YdY
v7kwwONAsVKVZhxY/j5gnmfJAM/eXR3WJI4DVncB9jcXGGD3xXA/ZZVxYPSW
3vomMwPkZ/O1t/UfBzRqZuFXaBmg13eNl35h4yBjpbRcfZMehi8bloREjYNV
3fs8inP0sJ7l+kfttHHwmr8LCnXQQ0WeT+511ePgdIPMLF8TPcyfr7A93DwO
hp4EkDiq6SGqCy1cOsfB0f4zDnuF9PA/YR9GbHQc1L5P2jcRQw+/fYv9cWJr
HNzX+ndh+A09ZDEwXmujpQDeHZ0HP0Lo4c0OY2V9Zgq4Y8bY0PiUHs6ydjXz
kyhg84CjW84denghVeHQ/WMUIJeh3P74MD2MffiFUd2IAn7eitp0PkAPj/np
fLxsRgHeTAuH7u2jh1UhI3MnrSjgu91/z0zY6KESsyx7hQMF2MowS4NFOngD
vvYI8aYAjiEL/bPTdDA7Moyh/AUFFIVV+CiM0cE0u8fx7YEUQLvg9PNgNx0k
hl6Iz3pNAQn5vf4spVT737kjAh8oQN3iRD4hnw62DlrIOSVTwCxPyODWR6r9
SG51VioFKD08p7AQTwf9ytGbbVkUMCIZfftXJB0UUrp9svQzBfj3LAaTw+ig
7AVmB/88Cug6nTra5U0HD1wq+/K9iAI8prZZW57QwaoU9OPFUgo4EHNLse4B
HZTevNGYWkYBjhssr0ot6aDhpYO32SEFELOsvuab0MGwNtI3fpwCyo0wSpYe
HTTfXDrIUE0BzBUPlBM06GCh6NDgqzoK6HugYLqL0kGjgpXLmg0UkCW16mWu
RAfLPdXyKY0U4DlUnFR9gg5y12Est5sp4ErEk6qDR+igQMj2teLvFCB0+Swl
8AAd/JNx7vFcCwX83tmknxGkgyNils8IbRRQWVgpdZWHDl7RXDdep3LYPe/L
OSx0MH9TluN7OwWYigF7LgIdrC4eeO3VQQHHemnDXDYJ8F6T9xBnJwXshtbk
dK8QIJsz+sebym0goP30bwIMGp/saKVy4l+N5RgKAaa5TT/corLTZ2a+zUEC
JMWaDzJ1UQBq2XzKtIcAV6a5mP5Q7VyCYbdgCwGOHr+zXkllcus19wN1BPjc
yCzHhsr5flzxLzACfPukVnqeqsfnbGfFRDEBZn9cdNGlsvZixLBGLgEiLJMB
sVT9B9L19j5mEKB5nLZ9JfV8y8b84mxJBPhXJEDyWysFVHP3qTnGEKDX9tOS
ZGp+IurjrNvDCdCBp/eIBTV/ls9MAuWDqfp8fvjQUPN7UkHkY6QPAX544VDn
Tc0//fRI05o7AfIePro7WE8BPR+Sfxu4ECDDvgsnBan1S9O15Ci/R4D7DeMd
T9ZQwCOWgyeELQlwYSGn5FgVBfA/ynQl6xDg0n9aid8qKWBK+l6U2lUCnJDg
1TUop4BSsnRJmjqB+l5lUW+j9pehVu4/u1MEyJPCyGxcQAFHCA/2f5clQKMu
iw0nan/+K5VHjh0iwICQaGMrav/GSxb7LJMIEFw7WjCbTgH2/Y9TdDkJMKv4
V4NXCgWohJ+pLWYkwMLrqm+WEilgaLOCyXOdFspOGfg8iqEA0a7q14R+WsjX
I/R3lzpvC0H++dadtDBa73jRW+o8fkM0uuqbaKH3LLGWnjqv5llNpJfltDD/
SeCpMDcKSPHpSOBLoIW1j96uS5hTgKtiBHwURQs/hEWPlhtT53NOl/wzjBa2
HZAbPalPARMGPyUTvGjhko1wZJMmBRw6MfLp4B1a2MKRsxgoTwGEi/punwxo
Yd5+ReyyDHVejVsQOW1aWNSbkzJ/kAKiA8s7VM7TQhtbs+NjAhTAOBL9V0eS
FvYEvSl03R4H02E31Hx/0UC+w7W2pjj1/kupZ2Mi00C5FfKE2ddxkPwV6Q3r
o4HsL8/EaORT7+cJGbvYJhooHrZ8oj5pHDSrML/Oy6aB/d/vOIZ6jYPsWbx/
2JkGst2SM7xyahwE05xJtbKj7q84X1ogPQ6s+fMcZsxpYEKvZR9BfBwIq33Y
W71JA/WD93hMOMZBWJzHIfZTNLBPse/60sQYGHpjPe62tIeF3l1x+hE+Biy1
LvEcp93DTlkduT/ZSwbEyPk0lT+72IgxFH7cTAb1/ZFnNCd3sQQvCZZ1SAbS
d8l3rJt2sfiL1WhzJhks+3rkxr/dxWzCGIbK3cnApzT7KpPELjat0qzyW4AM
EiW4A8lqOxg4sqDpGzcCBjf6NiP8t7CNI1vJ108NghPKjoIPK9cxUm/zbfxl
Nzie8T5OL3cd43ATqyc7dwNZ3mYhxeR1TO3vHwEOvW4gPSsl8s9vHaPzkH8Y
KtwNpOLJ4s+vrmOfaC7Ui+Z2AeFNXZmXA38x8yV8bay7E7CWK6OpG2uYQt3y
vJ5MB2CRuvfNf3YN+/eoysSCpwMwR8QA26E17BOT1RTNYjtgsF9VO4qvYWuz
R5IWgtoBjVDupbygNUyGb2c8tqINrHuI36zgX8OaLynvOku3gomzzNbdp1Yx
63ubXw4eaQaK+YxdgYdWMVLd8/DYtSYQLMUAlPlXsRZu1Wi1miZwjI8g/N/6
H6xORU5c+U4TeDy31e1U/gerN5Idx+IaAXPSojor+IPdOj6Yf3lfA5Cl/yl5
/uoKRuhp5kxRrwXenr1vV1VWsCPrMYYqgrWgY6l7L1N2BduUGqXhnq8Bj4Y7
Bjk5VzDs90zR/ZgaAEuaI4c6lrGIBgXjhYVqoH0P0rnfWsZOfKWdPJpVBdza
0im5FkvY0WvNfizvIBih5/ovS2cJC4w1f+N+HYLLKu5maepL2Iq6x6oRMwT7
P17pjzu0hD0dDz/10AsD/nSjH1i6F7ECmUzNLYdKIGbv6lY8voBdFWf9ftai
HKz8uLD4qXYBe5N/bq9MvBzUqwvYJ2csYDs2B0KzxsuAg0jlnZf2C1i3wXR2
r00ZKO9guGqxMo+JcxUwmLh8BbeU4sQ5CPOY+nnh8qGEEiCddj+BMDGHtTz2
sFCwLgE73KjARt0cdrtCn7wiUwLSZsfZKSFzmEpFjWBhZTFY+SC78ZVnDsM1
ciUPU4rAa3q8zVr8N6Z6N/VzuHohqOuceloJZrBr3feSqm/kgzC3oxvFB2cw
caHO9XypfKAj4OCWx0xln7IgylYeGDFddkjpmMbml85/6jLOAxu/tm4Hm09j
hDxTpWsHcoHsLjfQ8/mFfcF8LpGassFKsm7lNetf2HsbB4k5n2xQph595tLl
Xxj7ns0r07PZQCNkv7wy9y/MSE9PlunzJ2BOlJI4kDyFjYU5HHWOzQJR0ir0
c98mMdkmEampsExg3OrlM5k6iS2buRjvXssE4g/w7ZGgSUyFUcc2jSsT5BZf
XOu8MYkdO/CcNyYqAzQC7anS0QkM5DeLEtLTwfYtm0a/PQrGQ+FwujKaCqz8
wsP2q45j16rad0OLkkGHsuv41wPjmMi7fgLHi2SAruiduUUYx9ZKdDyFtJOB
oIXQxJu6MSzeONH542ASaEPTVRi1xrBOP71YvTuJ4Mxm+eySIRk7/mV8HYl9
D9K/fACvlcmYUE185Kj6e8B7zydaRpiM8R82iX+2FA8G8l76t8BRzP1s/a0U
rXhw8f5/J0u/j2DP5o0EnLnjgNB4y9uwySHstLpS7qfaaLCqHYE0fBzC7By0
T6o/jwbt3wxmaB2GsP+m59ihcjTw/zAOnqwMYpZabwf1it6BRcONRYu9AUyq
Jdd65EsUqG2XvK60rx/7Ipsfebg3AiShM/9chvqwt6wXXVQ+RADPnNz0z0l9
WOVQdfh+2whw4uXZHXGpPuxdxLqPyuZbEK9x4zP7yZ/YTJZvzE+Zt8AZ82Qd
1+rFEmss3Bdtw4Fc7IGyg8ReLAmLvgtI4WDJtf7u3cEebLfpglJv7WvgeoS3
bu5eD/ZtZaWq5vBr4BaZ9Xw9sBvTq7k4HLgdBk473TiufL0b26xU2GssCgN/
L68NPSN1Y8bf5k6qOYWBJ7tAmZDWhdEw2k50T7wEnvf6VtmrOjGGDIajWuRQ
oHLBO/VGcCeGStz1Ek0JBduiB3UibnRi7O7FGcI2ocCrxzlPYKQDKysX1o1Z
CAF73pw9F/62Y8xvOb2tuEKAzylj+Wb/duw/rpRSl4FgQJhNf32Drx0rsu2U
SskIBvT6iKaxXBuWFGmhZ6MWDFhlHKCzfQu2Ns0vbRgUBMLIpfvXNr5j2+b5
YiYmQYAjms7DM+g7lvf7mYG7XBDgpn1/MiCtGTN4lEPaHQ4Eb0um3rCebMbo
UvWWrUsCAa+DwkJ4VRP2UA8vGw8PBKSfTR/jRxqxytwBpgMagSA6jMR4wLER
63byFhqRCASCahZW6VsNGK/R4Ml8mkAglLMhki/YQL1PCOOvvgWAA36HI+t0
6jCxZreXolcCQMqZh0tXxmqxd4gkweFEAJBcgNc6nGuxgaZ6xiZSAJAyusU8
GFaDVa96MORP+oNMzhQb8/01mL6xidLZdn9wpHa+ejKrGrPbN2LbUeYPZE4E
eC3VV2HZSce8D0f4g88THQOP9KuwVED5OfXcHxyPFz6zRcGx2+xEvkInf5B3
w+6djyuONTpub7408wdyDEUrDLQ4Fjt4wtLlhj+werSXxC/2DUtKT5CwOu8P
bMnRxuLnIOacFy5iccof3Lt6nCRrhGGSgl9V7h/xBw4lde2KjysxtXZpR18R
fzAlweJbElOBVeXcz+3i8wcW4VoKimXlWLJkW9ghNn8wtBVOKR4ow+gchDg9
6fzBLbvuqNPbXzHvt5tox7Yf6Ojh1ygW+Yq13tpROLLuB66eN14/pVqKGXHG
0b9Y8QP1OR8+FpmXYI/Mj/cOL/gBIDRmdOpFMXaGhq1VZc4PlAceZCtKLcK6
rjvsT5j1A6f/3K08WVeI3Zr3/bs74wfy72Q7Fk4VYAXnHry3ptqlWxZETzIX
YOTvOtdbf/uBtDMKHQVHv2DcRajxWap/0fRHvgpX87HS8Qs8Wct+QF7S1ca6
Pxe7ftOtRfivH5Da3miwEs7BCqWHfkdt+YH9vc+lre5kYxPDr37wEPwBdy7j
K8uULIxBNGkzksUfMAS9WrSYzMSc22Va9/P6g807RB2LIxlY7phBc9Z+f7B4
5n2R+f00TIb/5iNUyh9M8EgImOemYGaF2oYD8v7gfdCdr5hdIibr/5JXWssf
+J919KpciMdGSb7io8b+wOm3p1qFWwwmlrn684O9P1C7Ed3y1ecN9sT9zYby
K39gSLgs6cwRipXbsHQLJfsDWVurHId9fhg6lnqaqcgfaJfaMSbVWWMVsT+r
mEep/iczLmQf1ULusz+NEvvrD1hIZnrKji5IFd2t8xqcAWBYbYOUkhiI0L6h
NNWfDwCso0Mv0yJeIWMqrkEStwPAe4zso6segfDbLY+/9QgADUZ1f/WV4pAl
408BecUBYCSzVN7gSwKytp74605vANjc1FP8TEpGfrX/Ez7yNwBwa15yyQlP
RWYSwwLoVQLBuUmZX3l+nxDuvvZHnF2B4BJ7un8++Iy4u/XaJW4GAp2TohJf
dnKQ5+QbizcOBoEiEHy8vyIfySwIFBF5GgSaX3veGzhdhBxS7TQJUgwG2hJK
X42JxcgT7xTSVbtg0Fv8h3FwpRixLs2aVnkfDMhDDmmDeaXIfeJtyWz6ELAu
fWd06GgF0jLO5jY/GQI09u23QPdXInYaUVtmUqEgiunneBI7hgTh3/LU7EKB
wsT1KctFiFjGFjTcWwoFpdeTHrsZVyEhhudX3XnDwMhFL6VD3VWIZLrVIGYW
BhgRk43eq9VIXQlZJfhzGNCTEfBUQmqQ1haj2lKtV2CFKdxrU6wO8TVW9WtJ
eg2E9hzQ7Ng6JGMg7kXQxmtw/u+VPROeeiTztVPGsE44eDPB6IsRGhCxEEaX
k4xvwLEqb3+fyUbEcdlgLqnpDbDzdHrJmN2CkNLrPe94RIA3LlpapZKtyHGh
EVutwghQaifNYZfQijxxSt8RW4gAjAZTr5tetSFKi/JsL2wjQde+E5oaZzqQ
EB/dAkvLKOD8N0OLZX8X4iWmJCobHA0IK6QcC4MuRGzk8UvjzmgQPe/PUR7Z
hfzHF7cXtj8GwAnLNnv2buT1f8eGGQpjAHu3qHbLTjeivGBt/nwhFnzKi9YN
J/ci3y/7V5nGvQeGqoe+jAr+QPQapb0+z78HDO2FnHI3fyBdNSVmW2oJwHyh
o6mj6gdSG30y68NSAhA4xgZ4U38iv7CgB1KGicD/03PZdzb9yMMFa+mlz8lA
QZkzdPJDPzJ6b/6L12gyIDcl/Dr9ox/Z9BJ7EMf7H1CZKUv5oTGAVJ/DjJ57
/gdWDq8KCh4ZRJ7qPXkldjMF3Em3Y3g/O4TksK/xhQilAfbT65a/JYaRp6td
3I630kB5bQCuYjKMNBMGShYi0gD/RMrToe9Uu7btfBtHOmiRGF4WyRlBuM9w
JYuyZQCRjiPOHUpkRPnPVnnfwY8g9NoHE93NMUT3ncPpjMHPoNynNv+n4DjC
pDGxxXgqB8wW/mYwVRpHRNg7iBqvcsAVIeV8a7dxxHCpRtJaLRew/vpB/3hh
HFHu/4mdL80DoT7cubHjFOSSx5j+JdsvoLxQiU6EdgKRebV5tyDuC5idMjP8
T2wCOdoVKBLd+gVcuZZD+GQ6gZy2wQqaFAsAq9AVg4ofE0gMzX2GZc5CEFro
RzPSPIkMcyac+/qjCJRPfdK3nJlEdtf4ni/wFIPZfV2fppimkC2Nrc70a8Xg
is8B/cULUwgL8cTbuPpiwHoNy6L5NoU8MWZ0TIElIHSK+pwt/IXYX24C7xu+
gpB99ul272cQ/mfRTxtUMRDaUmFiVjaDJLHrh/mGYiDsOQev3s8ZBDbT9Vb3
YuD1ZL63Kt8skvdKAh90hCDiy7oB/8tZhOfn5tn7ad9AvGYAa63nb6TAWd4y
jFQFPnkkO4sZzyM7EzFfLdprQLbsyiGS+zwStRJaqrpTAz6Pqg+xRs8jU/mj
tBYytSD34q/LfzvnkXYJ+z8OwbWggOe4RKvmAuJmjMllXKwD5VkVPZ5nF5E/
9roXH7fUg0mH38L3w5YQAabAg30szcBBxnTdKn4Jqb0qtsB3rhn8mWnpNP24
hGhgKUsvnJoB7d3cwOu1S8ip+0pq/7qbgYiFy5L89hLC1ppAQv77DvT112s2
7i8jm0S2/uYLraAOobsfeHUFeV00M+x0qwOkc+4v+491FcEz6o84LnWDvuqK
jMZ9q8jv/yQ6H3D3APYnplGLR1aROkNX+mdyPcBt9IMzcmkViZe1bc940APU
8g9I9futIq63araR5R4wclMqkntnFTl45dShhZVeIPhO3vH54hoyVB7n/OvP
T6Cl2WWcsbuG0O3fRj/z9YHnO66XWzn+IrXDZ1msT/aBKZsiyf2yf5G7cntp
Wa59oEhRaaDE7i9y9XmrgftSH7jZd+7SwthfRKC5Zs1zuh+E7r8sfrtnHckr
X3WKrx0EtUVynC+oP+WZYq4uGo8Ogt1r+7YyltYRHQZNmc1/g8DVZ7ZniX0D
WZTZ2Nd1fAgYT4YF+1/cQE7zvIvqiR4CMnmdi9klG4jps9r+4DvDwPZy+VBH
7QaSIYyeHX8yDJLHUprWujaQ2+phZ7neDAMi0S1VdXEDucEbrzX2bRhsu/Mb
dB/+h1RZytPriIyAFjUTuBn7D6mc0SpsaBsBjEPq2WKZ/xCaw0phjBMjADyS
jb1Q/A9xPPoL4/g3Aooyd1xed/5DPhJ+G7tKjIIE9uRDEqybSNj3kg4f11Hw
Iz2Y95LgJmJYpFi7EDAKuFVd9u5LbSKJKxZuYnGjwN9Frb9YbRN5LR93vh6O
AscfE2GaTzeRGLoInpd0ZPDRudXDKWQT4bJq01BnJ4Nx5hLbyJhNpF9DiH+A
SAa3VILAcOEmgqP9B1MOkQGafHT1wdwmMm3q/DziIhm4n+Ude7e5icR5sNAo
XiODgq7N1nLmLUTD87tNsR4ZSDG0ZNIf2kJchA6EaViRAae9k0ns7S1EkOkk
U5Y3Gcipz208ur+FNKRfO0YIIANdYftoXY8tZD9pW1jxJRnEttl0cr7bQjKf
ZkkeiyGDikyK01zKFmIes5q8mEAGIz4W7M35W8hzAZeilylkIHny9qWAli2k
8jDifCOHDDTYBycsB7YQceXLPo8LyMBu0vAFmN5Ckmlotx6VkkFujB62RbeN
9JVxMO7gZHBm++pJV5Vt5GAwv6dkFxkY9zZ13NDcRmpr+oYYfpCBV+4lp2MG
28ivRy/uwn4yqDZXz5p23UYO3/k2nE8mg4mzVRr1PtuI5nkD1VkKGTDxqU6k
vt5GfhyeLNqYIgOtOmWxO5+2kVFNy7bIOTJwSvxaee7rNnL/Iv+82CIZvH2i
aCxUv40YLF0n+SyTQZF20fp69zYyY7XHUPSHDH4cVXjXO7aNKKd+865YI4N/
hHyFwsVtxO5ou2r0OhkIDx3reLND1ftIgPXCP2q9irMdndh2kBPvjifVbpKB
xeujbFr7dpC3WUZVAttk4H838+PRwzsIySn8JLJDBhngkAbT6R1Eosyz7NQu
GTTtS6VMqO0gF7eeCexSeW7lgG+19g6iXpHPG7dHrWdLomiy2Q6iwDX3gIFm
DMinC1d6Oewg4rw1G2pU1vOONzLx3EGWb4W63KTyYwPB9TPBO4iFgVGqHJVj
5aKj+KN3EF4yuwGZ6q+ChaiwmrqDPHLXvGVO5ZHxt+2dX3aQhw1e9/Op8Wkq
uRzzvu0gXKsTFh1UvRLvXrG+at1BVAghDDj1PBed2D7aD+4gDTIXJZ9vUet9
KeTi5ZkdJO1UYzAH9fyhB5goh9Z3kM6KaPr7G2Tw+Z+/Dx3DLkIK4rCN+UsG
7V0E0THeXWSz2corYpUMVrJ9KuCBXcTfMWe/6QoZEAN2DROO7yJ8F4d5V6n1
UjJ79tfj3C7SdLPhtPE8tV+UNiMNruwi4SsShq9nySBpZq2N13YXsbsTunBn
gtov1Q8dlh7uIvyGIZw7/+uX98ssbb67yLDfRMDdYTKQvj5/IeTDLlIgXj2U
2kvtl8P3x22zd5FzLh+dH3WSgTPNzPMLZbsIubEE52ul9kfBRPlezy5y8nE8
Z0kNGfj5Rtxnm9hFhHxX665AMtDRBsICf3aRKp9Ir5SvZLA0/97rOM8ecqzm
mFb8ZzL4Vql5XPnAHvKZ7TdJOYMMXr9cH7l4Yg85Pv34YkISGRw7qgtuX9tD
GAnsVzPfksH2Os2ynekeMpR/avRGKBm01Of+53Z/DxnhfaBf/oIM7K1Z6cJC
9hDaljtuPa7Ufkqqqiuv20Nm4M80IW0yeOzk/Li+Zw8pZhCza9eg1gsROdxF
2UMApVrrIkIGro7naldpaNBLyhGKbkfJgJst9hC7GA3KufKaWL4zCtxXFnbe
StGgqzsPYxR+jYLR/os/BI7ToJrNf5NkO0ZB7sc/gZIIDZr+VFssPXkUaGnc
mFY2oUETI9vjMlVGQdGxDBy3pEGnng6uyYiPgv2knVgNexr0wuCTKXnGUTBL
+aSp40GDCn/taK6m3s8hvozZ92JoUFFRetUtoxFQX4k5xnbToKF/P5ZNGQ6D
42lEDdFBqv2brWWk4jB49/K+aNo4DXrl+rhSLd8wsDbe1563TINiEm3+hS1D
gLDhJtfARYse81SW6jwzBFRPyv5Zu0qLIgl2KQabA0Ca4/D3TR1alIVL+dP5
7gFA/CWeumdEi9441MNTlz0AZuMFdFnsaFGFa4ffxZkMgGgCXaGwPy2a918g
W0BJP5jr7HdVr6RFheQ6l5uN+kD8g6CVN7IE1LoqURga9YKAKy+a350koIuH
7sg3SPWCBwe9UuKVCei7SqE9zz894GKfq07aZQIaqdj0evJlD1hSNSsotSag
ZtfNnw587QaXuE67jiQQUHu1+GezdF1gNWd8WYaDDl3plul/2dgCil886m4g
0qFZ/QTvYxot1HlnLrYSpkNDVo85XKj5DjZojru/l6FD1z6nFQ9WNIMdXY9d
1it06F3x9Yk/GY2AcZOLbTaQDlVxEz67blsLBDWQgx9p6NEovVixTlAKVEZi
bh1cpUdfOiz+u1WahfuktympbtGjCVo1f452ZeO1Dgz7jAkMqM+XLzf85nJw
rS3XwXBuBlS9r0S9i+sLbiZ43XxLlgEdZhRO01Ytxn106O27bBjQaBKr/PeX
GF5f/8DL5ycDmv7OkbNnuB5nfZ1p9n6EAQ05JI7amjbgN/RHVEsmGVDpp5Vl
kQMNeB/lKmHuDwMqI61v/rW3EZ+hORxkwM2IiofL/LdY34yzqwy/Oa7JiN6z
YvlhFNmG6+Rppg2VM6JhhZtc7pQuPJT/+3B3FSP6uHHyvP++brzGS0vgeyMj
WsFZmK5+oxs/pXUjtOwHI7qn70joL+vGBWb0HkSvMKKjx/c913zZgw9JmJ/T
lmZCz9T6DKSK/sCJoWOPLskzoQZPJexf3fiBX1u2zEPPMKHFJn4iYj4/cPjN
RuKYBhM6TDR0P0P+gf9nep+Z1ZIJTUq6q6KQ8BO3jX7cUxPHhPqtb7nWEPrx
xJ11jopkJnTB7yLr7LF+/Ke1x6WCTCb0PRvbWp5hP3755LPy5GImdHt/PUUg
px+X6fBN9upkQo+bVfhfvTmAL7G8clBiYUYbfrW0TAQO4kdcODOOczOj59u+
g9bsQdyiL3z0kAAzWh/2LvF6xyDelRGhQzzEjLpnuXULCQ7hxeqxZ5YBM1qY
TezsSBnCPb1S6bPdmdGc71mV7mnDeMho5aWzPszo5YCZAZO6YTz2/I/QhiBm
VKfPgKVqchgvYWDhmYhmRo9GCtdzHxrBl185iYgUM6N64qea8Q8jOM1SkHl2
JTMqb9Zkmlc+gnPq/Jd6tpYZjdBbLRH9OYLL8vccvdXNjC7znTJ7zjmK2yWe
VQxfZkbNy0M9NJ6M4k9odD1E/jGj+400FM6+GcUDLR0qs2lY0JeHFs5//jiK
p0klqTVysaArsMyBr28UJ+fS36A9zoLy/jxy/6EgGV/kFo0IP82CHiz+FLog
QcZ3XZV6RRAWVJiQxih9jIwLK9mbKGuxoCb5TFfHARk3+NZ+96E9C6rbQRo1
siHjtuIzn2hdqfvN/svvdyTjbn6EhXAPFrT6ieMjocdkPOLSabfPwSzoa80n
50cDyPh/WddLld+woPrlXT5Wr8h4PpvdZmMMC5otmS6ZFUXG29rjfSYzWND8
Di2iRwoZH5YvqnmYy4IysIhk0GWR8bnIVkZCCQvKiutJaueRcVZDmleiddR4
ncNPTlSQ8X3l+zo+t7CgI7JfEqtxMn5E+CSfSg8L6nhl9oZgPRnXINvEGVBY
UE4mAg17BxnXV3s+NDnLgh6afWX0qYeMW6fFirmtsKCtjD0rbP1k/CFjgSVh
kwV97/RmW26YjL+w+57+hpYV3TPv/bhvjIy/bZ6YFmVhRUsPMMvUT5DxZNld
mRxuVhT/NlyqOE3GsSW5giYxVvTc46pm6wUy3qJzZc3gMCtKuJeNSyyT8YEi
qzNTx1nR3Cszyel/yPgMv9dTN0VW1GvpVcb8GhnfcI+GBJQVrWCb5thaJ+NM
g3m0by+yok/KvIlt/8g4P9J0QewaK3qZlfOf7RYZP5Q0HpSjx4oO+vpt1W2T
8VO0280qpqwo3ZtN0987ZLxev4xD04oVtbFfv9e0S8YNPz3WvmXPig7dzyl6
tEfGZ3dPRlq5sKIu+6rdlqj8THe594E7K2rmUzx+lmYM5/yYK+j9nBXNShxV
0qFy8vZ9k5eBrKh+g2Pu/+wKN48mxr5iRbcI5r7/21+XPkVOj2JF+RwC5x5T
2XAzVbLwPSsaEOQt20qNP3vdwhZPYUUD4/K9/1D1PUsVzWrNYkXH/2qJz1L1
c24M/h7IZ0X/6WjqfqGeL1kr7vh0KSuqwGqmp7lJxhX+u+WyBv+XTzqbgg0y
XrvGV0SoZ0XfLTnVz/0l47eudP7lamVFZ2LelG+skvHpxNdnRXpY0VEWbv8f
K2Tc88/VZ9KDrOiDMU3bwCUyzn6Z5ZvSOJXHtdKZqfVKSqinvTjDih6W+xlw
+zc13rLfBZ0lVrTEV/daALW+tRfPB91ZZ0WXdH+c95mk+l+oYPdkYENf2Pm2
Lo1Q/at73AhiZ0OTpVhXbQep/mMVI6L42NDAQj3bLz/JuNz5LwJ54mzoKluR
bm07GfeIzJCYQNjQvHwWj1mMun7aymb5AhuqdqXsAFsZGU88J/5x9yobKo8L
OhGKyHj15Ptj+4zZ0Dsjx+QfU+eD9czbM9cfs6EROTbrnhFkPCHs+lMTLzZU
OzXyrlEYGT8+xgbt/NnQ1pevNrgDybhuaKC6XwQbKmfNUcPuQV0/9PT611w2
dNGFd1v1NnW9/Nm3dcVsKLSiPuT1yTge8Le7q5INHY2mT3x2nYxPHHcxmm9m
Q0+wuzgfVSXjx3xtrSV+saGPnlaqj4iScXjopmeYGDvqurP/Ck3+KC71KKNe
7jA7ylt9Qj7i/SgeXrvF23ucHb2gqJM+GDiKm1tlZIug7Chj5sGyWNNRnPDf
1lCuKTu6/6qaeg/9KH5ROEO1M44dVc+891BAcwRv4d2i5ydyoE5p2mtMmUP4
KUvtm+X7OdCVY5HH1V8O4R++pH8wk+RAxw5WaOk4D+FO2tqKmQoc6Asmo+JF
xSGc+3X63TM3OdCBcykhqrWDuC6LdrPxaw5UXuFn55+fA/jAXlp4EjMnahAS
aRE204cz/UwubZzmQmfPrvyyYO3Ep75OmDQucqEPld0Osi904PXxR2ga/3Kh
V9JunG/o7MDVTximWRG40d9N/8xc4jpwuj+jc5bc3Oh0VBv+4WgH7ue56GUh
y43W3DzhLve+DfcL4Uw2s+ZGf8m9e9h49Tvu6innOnKXGx259O+bteB33PK+
zgWz+9zol9yIYYXJZlztWvT0bVdudPydOMH2eTNO4BGVv+3DjR49ufxVvqQJ
fxF7rNokgRtdPPo2O+NYI/4iU2vCsIcbzWTsvTl2sQ4ffqescrCPG034/ss7
mFSHn/E/ErE4yI22luqVP5ysxRfM6UEghRt13R1mEwisxU2EKt8XrnCjDVkx
99411+CnXsnocvLwoPclNuzDzKvxKVfW6pprPGhjRkdZuu83/LzFhmD4TR7U
eUZPUkfhG55wY8rZWJ8HrX2CdoZQIK4jWy2ybMqDlgU/to+/BPFvkx4eog48
aH7o01UVfgyPNZyR8wjlQXXV+FJutpbjmmhj0vEGHnRMO7OkKrkEnzoU/Lis
mQf1rFaqeWpbgr/guHztQhsP2qqcATNkS/DKoYZNo14e9DDHb6br5cX48acN
+gEUHrSfZ5/qz4EinPi1nm1ojwd9diy2x1OuEP+SFDhuS8eL+jw2qSLuFODX
gzTKlhl5UQ2BW2L7mgvwoFv1tkycvGjjeODdOzYF+OZqXZWCMJXnPnn3Jn/B
yfJ1T0LO8KKJNw+G7knn4177Aq4Tz/GidgpqkbzbebgQ7cVDSaq86FXWlfnf
KXm4bkdtV5EGLxq6J0d92+bi9U61x8h6vKgh+siIKSEH/5xdQ1F04UV/x7cu
1fBk4+6Hqm9MZPGiOX9ujXL7Z+BctzN1bufwotcJAl4n1TLwjKgw/R/5vKjr
MLixSpOB99AZmDSW8qLoQdGXWj7p+Inx37af63jRNSfzMyqBafhUIsnbbYwX
VTPwspDLTcG9fmz6zE/wos2HnUqwRyk4kZPsZzvNi2YynTzZj6Tgal6fQgwX
qfHbhj6WtP+HfzBRfXduhxe94xdbvvgvGdcTvPeZfh8fep1irLbVloj/vnE9
z0uYD7Ud62qcd0rEXwSdLPgrxoeOi589McyViOf/3SmdluJD+RXDfn3S+4Cz
9UbUtJziQ+ff59u0zLzHq99WDkRp86H5z+44PwdxuFHTf8Mcenyoxbxfn8li
LL5EE0QONOBDb3Jr7/InxeIiD25OuZvxoZLeM3IStLG4+/WpZVMHPrSncsPZ
qD0aP8HGzXIomA9N+VD9oiIiCpcHVW9mXvKhGQvM1+YvR+EnH7kK5obzobSn
zpbS0UThSqM9h5Vi+NDLp+DX3geRuGphnIZmBh+aV2l+qss0Ar9hIunvWMuH
iparS+qbvsFvvulhU2jkQzMPRCJdYm9w3bqAyL/f+dA7jGvChxrDcYMT0ynP
u/nQMS+a9qzh1/gdupyqt+NUfTUltrpCr3DnbMW9YhoiyiuUF9fxIwR3If8K
9KQnor33JDKt3ELwh6Q4TlVmIro/yrAA8IXgT55viTRyEVGJBNKrZr1g/Lku
fm5AlIh+nzDVr5gKxMO3ND13z1H9fbTlElD3x9/KbdHWACJayZAclPPHD4+0
+RwSdIGIeizFyRqm++Ex7Zxx3FpE1Pj2vQfDbH54Ump3qYQJEXWZ93W/OemL
5129vabhQUSNzv164vf6Ob7iQd5ufkZEiXU7el0Cz3HFj1b0N3yIaPRStVx+
ijcO6e35DIKI6G/51P1MmBfegj2Wv/uOiHYq0Blm0j3DZ068cQz6QkT/0JUd
3elxx2XN+B6xFRPRgV4tWuVH7viDsOhn4V+JaP6BUxvV/O74xnTCy5hvRLTf
PL8t6/YTnDElKyuzlYhOs1qNmG8+wiWJNZMNM0SULVv9oarDQ9xWTWP+6jwR
5UZSOnzEHuKfHjStti8RUTtbloc93a64Qms7Xd86EQ1U81FJV3XFQeCQ+DQD
CcVJqzFvJV3w2xtrt5klSGikyL327JNOeLKUh03YIRLaaK7E/7TMEZ/Q23bg
PkpC/X3v/2A774g7fCE8E5QjoXb038VM9B1wT3uu+CMoCWVTffcfKcIejxk6
8uOyMQlVzecO0Da4i1uzCISeNiOhrOLypiG/bXEFRQZUwpKEvrBdXw32tcVb
w8fSt+6RUDUsfL6qwAanU49/lOtBQuPn3jHZHrXGO5yDj773IqELiwI2Yt+t
8MSEx8NBviQ05jtHnIOTFX72r85FixASapVKF/ypzBJ3zmIjEeNIKOq03sxt
aYGf+/GvkeYDCR3A7d/XclngrHTTz+aTSehfI/z0CDTH001rJ+o/ktDQRz4H
jomb44NcXkUeX0nomsm301q/b+OXHi/ojv4kobGf7v9GC41wYuoQU8sgCT21
SlCPUjTCx9ubK76OklAp8NVZoNIQ9zqaKRnxi4T2qOxq+Lca4IVDd/5cWCeh
gUziz1hYbuE+LNcz5bdIaMHyvPxIgj5+XfGciegeCR3S+45/UNDHZ8IFa9YZ
+dE91TEeaKWHi6l3Rnzi50dD1+YO5w7q4HPO3zRihPjRoyGp/nTeOnh5Qs6m
nyg/mtu71sEkoYPr/w2xvC1FXV+gr0LrfBN/maWmwK3Ij45vz61s7NfGDX/I
TW2f5Ud7/3ZackTfwKXoxOJnEH5Unrd9cP/6dbzKlDo/F/nRAlnWX6NV1/DX
ITPFeZr8aHlBw94zmWu4acnPewnX+NELJx4cGIrRwqUpdSIhN/nRK1cLvZYZ
tfD//78vWnkx0/2L+1X8/wDea4NC
          "]]}, 
        Annotation[#, "Charting`Private`Tag$15881#1"]& ], 
       TagBox[{
         Directive[
          Opacity[1.], 
          RGBColor[0.880722, 0.611041, 0.142051], 
          AbsoluteThickness[1.6]], 
         LineBox[CompressedData["
1:eJwtm3k01P/3xxn72AZDFInSgiSfitL77aJoQbaUtRIlIaSiUkSWkpBQKbKH
kJ3Myzs7kTVLtmEQWlC2rL/5nvP7a87jvO69r+fdXmf+ecvYXjO2J7GwsDiz
sbD873dBML/1xmkx1Po4KlTQhwNi3o2RZo3E0NvHV83eznDAIW2Jfe4GYmhT
jr7iVXtOuHfzXpSLrhjaO7i3rcWEC9j7j1lePiiGRDM5kbA+D6TcvBMyul8M
7dd6fyeilQd0KVm0iypiSP9hfVLCWTI80hbZcl5BDG0+UcmW5MILlPT+kbNS
Yijz6JEv/h/5IVebItYlIYYqLb0u008LgEm/lu5pMTFUkuNvvvevAERR0t4Z
CYoh19d/v3tsooDULXeXE6xiiFq5nSbtLgTyR7gW1UdF0YKyymijGxUa+w/u
Kh0SRV3mB+dEv1HB+ZaThdqAKDraFFBqekQUctJby/Z1iSLnD00FnZvFQFUo
1nd3vSjaxNKR+ePnBuhO/5KbUS2K7sjOZtHtxeH2EdaRXRWiqMfoTpvokDig
W5d0tn8UReZfgiMdBiTgyIAyr/R7UWSh9vBt69wmGLt18fDrd6LI3u6o2riv
JAQKRTlvShFFB3etWT6jSEHDkeXmDXGiqDWMq7hj/2YwzKiOpISLom4ieizZ
cAtYe1psJt0QRdQvI1EebFshkvqpYZ+bKLp7vrdg2mErNOTsuHXZWRSdGp20
u9KyFQ5MzDY32ouiLwzC50byNqBYPPWNNhNFypmns9mvbAed+bndDcaiaCBy
QMd1cDt4R1h9WzEQRV7OObHbz+6AyYZd/9nqiqIfp/1yXxvuhCr1qhFFNVEU
+9zNe8xGHpa65MPP7WPaJ4Z87RqXh70e4ViEMlPfyZxvTjcU4E2mTdTCTlGU
oZne8yFKETyl/ulWSIii1PsL86zLSqC4vjvjzDIVRdEmlTcpqIDtq8gzjxao
6Oe+55T9QSrwQnWZjfaXihQSeVz4vqsAp2udlexPKjoVeeGccPp/QKfbCvzq
o6LVf3sWz+rsBzHv+lLpHiq66jPRoZ67H/QllC8bf6WiradYWiW3HIBSo9Xy
oiYqylQU711mVYVnFdFuDxAVXYv9EbJzUA0abNakCkqpiDNXr3PO8iCwLNs1
fC+kIuFLsXLk3oPg9J/KVv1spt6I2V9K9EOgk9TYsSGeqReZsPpxYbD0kFXt
vS8VXd61S7BtAmBqZ5TdlntURHf95WGmqgkjn+XDn92mohzRkphtAZrQJGQ6
6XWdit6bbJbN3aEF8a9TYnXsqei5koWa7B1teA7q9SUXmHr6m0T927XhEaN5
TtGGiiyk+QPNdx8Bj13/DETOUJHztQ/2N0aPgG7BSVb6MSqiZnvMUxx04PBZ
+m6To1TEdbzga1ajDigve1jUaFJRWvmDkt8qurBR801e5iEqcrt7T92Z/Rj8
bpy291KkouvpwlZiZcchcuR5gzCFikKJUMq4nz4EB8ovPOSjoqfBA5MFHAZw
T7586z9uKpK5WisbEWwADq7jdwdZqSjg69mOZ9GnQH3l0J7MvyJI+9LtUw1j
hqAc12wpPS2Cdta+CTdTNoJtWnZBET9F0F/qrcs8d4xAIOjJkOeoCBLMSnP+
K2IMwyL0Z0e7RFDovf1ihqYm0FXoQRS3i6C7sqPNgakm0GjO80uhRQT1dLF8
4F4xgYI4FR3hehHkIvtZZTHNFIIUHi4OlIogj9fd2kIiZrBHW97a840I+ipb
i19XNAf5qBfWqy+Z9oGsWy5HmsO2CW6bB9Ei6Amv6wBj1Rw2Pv1uExImglQr
aOkhXy2AvTfpfPwDESQ2vFq9J8YKvrlL29VdEkHpTcN8darn4Wt1qJ3+RRGU
sxBscsrrPLSIr9m1nRNBcQ12U7Ufz0M16rPvO8uM7xFw64X2Bcghv7w8fUIE
EbGFX0XP2UJAAvWq+B4RpDI4fMmwzg585/yuvlYQQaLeZXtcN9rD3WN/r8ru
FEFtyYV3Cp3twe13q5OijAgSMB+Srd5wCawOPXUBERFksUS+ZHz7Muxt43F3
WBBGnrmxfI/uOoKinJf7r7/CyMyI7WHPsCNs9xx3d58WRpqP2xaenLgKkptr
r9+dEEayRrJ1BzY7Aaej/42wXmHkm7p0iLXLGfpY1z2Ly4WRiLVZqUq9Kzid
SZid+SiMNgreNp3ld4PlzKOuCsXCSP+RAinPxA02ng25/CZHGEU+kdi9b9gN
zmZJmPm/FUYcfQ4hcbzX4avFvv8M/YTReSEqle3ZDbDL6coKvi+MNmiyDEhP
3IBZjjvylXeE0Y8tonnX4CZQP3ySOeAhjNzTzKWK/twEY65TFEl7YTTwY5+c
/iVP+JJ35dd3Habew97Df0PugA0P/xUZbWY+zhSCZ/EO/LLJGbHQEEZvim7y
h9vdBT7yQm+TqjCabjlaza7lDSfO+zfk7RRG70/vhEWB+1DLF5d6nyyMwl0e
znvc9gUzW62tJZzC6NDbkNawMl8YKxp984ckjLT3qQgGr/sC50XFKPtlIXS5
WwYXD3oAR0pK/E/+FELSSrOac4l+QNh3XNjwRQjxHU7708UdAAIVydbhDUJo
Z/zRa26mAWC1+ZY5b60QSneVafsVHwCLnRJG6+VCqD7+81r04UBQPnYOvn8Q
Qhy37qRN3QuCOPnJzUXPhRDnvgS/5L2P4WfAx417I4TQfmOHb14hj+EQI0Qs
I1QIyQiT/U6PP4bOV3sE4gKF0HepmnOKiSEgwH9jNcBLCDWccZaNlQuFe1Pr
vWbWQoi/32u2MzsMGk+2drWYCyHFJzacgmNhsDEtof2EmRAK+H49b0AyHArP
H/2MnxJC9FRnsRMh4fC79VHpdk0hdOihcv8N9wiwzhd9Mb9NCGUMSUfqW0fC
YS8Fs6ifFJSxwFuVVRgD0t3KTVXjFDQl0EShc78AkuqBI39HKGjLJ8l/C5Yv
oHYWVAz7KajQd0yBwf4SjF3NBMhfKOjXperzfRdegcNl3xrvbAoaOCr9H8+J
N3CyJgDLzKCg9uQ9qo8y3oCSXEj+t1QKKtVL/kQRiIO/w1EJqvEUJGVra3yg
Mw7u2WTemwmjIJmkGO8nJfHw/HTXAXt3Js9obX7omgCe+X3vn7lQ0GPdIY+J
dwlgITK8rcKRgrKqIiPpjATY0vpTWPoiBd0vDD782DwRMvVIU90mFMQtMvn8
98kkqNDenaq3n4K+L8qstOinQP9Fzj0O04KoyHDttlRTOmT51lSNjwuig7sr
VO0lMsAnLsDiypAgyr7q/Mj8UgbI9nIGOLYJos2kCxknSZngYMzV75QviCJn
T9df03oPf4D7sZunILqvQ6j5j2RDpU3dlj+ugogrZZLGujkHIu8GFbpfEUR/
4n7+2nwiB1SLuYevWwii6zJPi68n5sDdPTwHbx4WRJ0r/JRnFh+AazP5+20W
QbS0RU2PqzcXutUb7i4vCqC8igf9bXx5kG7+SPjujABKlZdKJ2nkgd5zMu49
LICIqVH/sKQ8iODjfX6/SgDxebIuX/PIB8llXm3/IAH0Z31PQNiOQtjbzR/3
hCKAHt3K1M3rLwEfNvn9T3kEUNzn3FwP8VL4oqTzOYwkgPw9u6yiTErB8eG9
hWez/OjMv8X9yw2lkKAydeplNz/6FbNHyRB9BOEnLSyp8fxo/7J5nV4RDf5q
PrMllPmR0FKnfNk/ArScsxc/7eJHB4RDth+V+gRhMZ9DK2X50aZf8VtYND+B
4hTbxxoqP9ri0buRL/gT2MV6iDQt8qHF02E6dzdVQMf86aoegg8FKX/I/3i8
EgoyxLf/NeRDwTXhtNufq0GxLzbX+jgfCteQNiYWqyGJT0ajTpMPpR4N3ayx
vQYinXedfa3Ch6oKt3Z/960Bjz2HHulSmf4zCc1D6rWgkmf5+1UXLzprdGS/
SWkdZJW+KTxiw4vUBNHN0sHPkFq/TTfqKhnNF93/xm3TCvU6++57pXCjUx+C
PMpduqFhpD4vKI4blW7bvkPyMZMfnBuPjuFGHMfz3G+lMhk9Mip8xI3UdLHw
nfRuaDwwtPWvCzeKubDI6mTUA1+2h9Y5qXKjF2lzFnv++wZtnONC5+u4kHzu
ar7ZTC+0JXnrXPvEhRIrvC1G+PqgTUvkzr1SLvT7OveC/c4+aL+Hj8RmcqHN
U9O52uf6mPWKLOwJ40IKZejeucY+6BzTtDQx50JP1TuNGxL74VvNqySdSU7k
xS677d+RQWB3fNGMhjnReWp55P3zg6DEH710oJcTJVjtT568MwgPTCIMdzRy
ogYX0oBT7iDI04NWuLI40e43ym/JgnS4/e+Gab0b0z4FHtffokNS7PX7mo6c
SCbPTDPanw5fNNzSS2w5UW7ar0qTcDrIBjixpJtwou3Sd4xj0unQIHwx89F+
TnQlef7F8T46bFQ0ZNf7x4E4E4xfSx0egiPN+nuqZjjQ1/ta+Uh3CFzcT1oc
nuRAg0L78JMmQ1BRrJOj2MuBSNJf+uQch8DxKGbFT+NAfooj2b1RQ1BqI5//
xYcDudZXLkr9HIIR1p2DOl4c6FBc1Dub+SEQSJYjl7txIJ3TOwsDWYbB9seW
89m2HCjlMOfOCOowkD038IUd4UCfbIyv+KkPg3k4u50RNwfK/dnqkeM/DCxa
Nk9PsDL9DbgLm0KGIeVPUan2EjtK0NzD2hE5DLMmV4UO/GRH36+qqbxKGoZQ
sTa0sYUdVdqfvUupHIb9tQqTIvXsiKbwO9C9YRj6bj0U5a9gR7tzqPFlrcOw
q0fNaT2PHZ27uerNTR+GqldxEiPR7GhQte3jneVhuKr370h/GDt6+IBvbiOJ
AcKrxq6dwexoRVfW9C03A87ZcNbW3WFH8F/MhouiDFja4uzx/hw7CmJXby/a
zQDllEPNN3cw+dbSxTBzBnSZRS5d28KOyqWyJKJsGHCP67fcFQmmfmC4+V5k
wGeHt3ctednRWfxoEbczAy4pcMvDFBtKNGm92nWPAfx9F04fHGdDUbufcHP7
MSA/5KOPyhAbWt1S/14qkAGsv126trWzoRNF840LoQyIzfnqz1PEhvSLtZ/b
v2aA9oU9OaQcNnRnDyW9LJ4Bk0LBvctpbChUXuf4YiIDVK8fVvn9kg0dDTs3
LZnOgIGtUdbfn7GhY3WSAxzvGeDfMRVED2FDCd0LMu3ZDGjbnzjYdo8Nbfz3
8e7GAgZ4ja2QG2+xoV0i27wjixiwJdrsQLUrG9IoSUv5U8IA50WeJ0W2bKgz
h6pviRhAfXexOMeSDXnpyBfZEwwoNacx3pmyoYs3S7aZVjCA+6ProVgdNmSy
+nGir5oB3a4qVms4G1rqK7GOqWXAu+2z3udV2ZBaodNnlXoG3O4riKvYw4bu
5tfIZzYw4ETErU/bdrIh7ZxzHuyNDNh47CAjYAsb+ud04616EwN+rC6xT4iz
oazWHxlGXxhQlle2/aQQM56kfqhOMwNCrtw79p6HDc0JNGhvbGGAlTQ4CpLY
kLDEobpGJu/+yhritkRCt702idu0MmDtUeX79j8ktMXqmfIXJn+Bh837f5DQ
2oyzoFQbA97M68xEM0jont/mvBNMdsnkFlnqJaGH3uUbzzAZt23YZ9VBQqOe
wjpaTBYUDzFDjczzwz77+ZhMb9L33FJNQr0l4pP5zPg5foIvH9BIaJ7tmf1h
JvscbP04UkBChpr66QlMfYZTEf06WSRUHq338Tszny3JputpKSR0VASL5WXy
jIWYDG8cCR0IdDMSYOZfQenWco4mIU5HxuAUs14RNS/smp+S0NsMFf2czwyw
vWsZsDeIhJQDkuNOMev7n4pU2jMfEio6vnOgqY4B7OMD9XOeJNQio09RYPan
43X8jzNuTP/Ok/hlZv+STGz5S68w7QNZ3R5UMuAGz7Y9krYkRLWd/nD3EwPE
bqS6041J6GVKSaAAjQFj8lcitU6SUHTNF5WUUgYU0eULk7RJKOZTuLhUMQPO
6mX9c9hHQubPX9em5TJgJ8l102dFErpgqp5JY87nv6K92G45Eqrt3EPKzWTA
y60FPjOiJPSsvlTjYAoDHHtuJpgIkNAp/lzdxgQGqD9VqyrgJCGp9wSrRhwD
+pY+ct1eYEWK/RXtldEM2NxWEUrqYUW3xwy49Jn79jvQP8eulRVdPxmZN/iA
AeWYTltNPSvage/+YMzc1/Pv6kUfl7KieTxguceDAQk+LbEisayojObh5Hqe
Ae4HItCNSFZkIFWCc1sy9/OnCb0rhBVl6Inu9D3NgJEzXVtjvVmRq6lwltgJ
BsjtGUjfdo4VBR1YS2vfywDS0dMe6WdYUVqQvfVzBea+WjRiyoasyO6lzq5D
cgyICihtUddkRSzNTj67xRnAORA1b7yVFRXcl41GK8MwHnJKy/c7C7I7s+Ns
KsF8/xJqeLnoLIirhVz4rngY4ouxryHdLOjn54+64TnM93lEwSGmngWpNA+9
psQPQ4M6d2h2BguK4pU16vAehoxJoqf/GgvqvvNH5Nm+YQhiUUu86MCC2J6r
6i3LD4OdWLbTxHkWZMS7U+ekzDBIar1enzViQWv1asqJ/MMQ8sJLjm8fCxJ6
ca5edXQI+sLshj2m12mSxfvDJMOGwFZPV0iJdZ0WyPE+amcnHajPfiWp/12j
2ebelShpoENNzzO146NrNCG5js6D5XSQv0w/Z1e/RrPTDX7Pl0aHGV+vrJfh
azQHx/LgFU86+BRlnOSSXaPpOs1YKIjT4Y0sJYCutUrbdkJqeunFAPQudi9F
+C/TtHOaPpXs64U9h5zFr5ct0ET31nexh7SDUsqrF6ZZC7QCrcHwba7toCjc
sPFA/AJN6LHkPkPTdpCf3C71z2+B9jaaRbFRsh22v6TL3D+5QIsT+JRindUG
kksmCo+/zdOsL3/q3NjRCuTSQ3ji4hztgSZd20ehBXi2Xyn3n5yjlWVlVD4W
agHuiGi41DdHc/pxtcNkqhk4HGe1dhFzNO7kyiIsqBlYNmbpZgfO0S7ePMVB
//gFFrxkjD6KzdHg+dRwsnwTjBzktmvfN0s7G/cwaO/OBjiQw9kWIDdLi952
6HDCXD0EbeeAQ2KztIAzM+TjlfWwW4Qk+XbhL23uYcW/g+fq4ebP5XaX0r+0
WvaR2uwXdcAdN6VNhr80xwsaTpskakGRvWur5sk/NBv/Bd7t2lVw7/bX8Fn1
PzRhLb2gkg1V0DLdvp6q+Id282XxkaCflXCjv6VXQOAPTXmSv7IrqhJQYcOz
vpYZmofWNlf4XQGGVxCbp9kM7ZGv1VbNtE/g8SWZkXVhmnbzQPg+7ggEA+yC
b98ZT9MC7l7ku3ASwTF1T5sk7Wna1HhbpQIHgk1pJ3peyE3TShXuq4ndpoE/
2+BrnvYp2q7jLxMOXSkDaUd3j4Lh37TBp0+mo6xKwUz1hQw/6Rft2RFJiz/P
C0E+6WosaeQnreTuzjRJ60JYpeAbFqt/0jr0NUZythVC0uQwHyP4J81/6Gmt
aEEB/HmtuFgs9JNGS71oU/stH0LZiS92Mj9oO/V2yN86mAfVrWN3ymCCpipo
poVr5kCIx67Fgm0TNAPk4jewIQeMNzh5ZHNP0AaOPfCI68+GAasZp4SWcVrx
PbENuurZsPh92Tro/DiNh0fmEt/ae1Bco4Cpz3ea4+2O5Mr4DPgTb1Kmb/ed
5jpyI6L2TAaUaEep6R77TvP7FSF+QTADdII37T1E+U4T5BGvMPJJh/PU7bJb
4sdojGJ3KZEr7yBSXp39Z/kobfneWvH506lg0eTtM5o4SvOzdQmwFk0FGVdi
ZSBwlKbKu3tm+GsKZBUcnWs9NUr79675lP/ZFKgDw7GiwRGaI7VggccuGVbM
7Ov81hk0T5e3qpeeJcJFv6chmzSGaanveZof6MdDyyH34eItwzRucwluhng8
4H9M1cxIw7Q2/j7XoPo4EL+wcSSseoj235O9DuSVN/AFT1bn1Bui6Z1Wlqt1
eg1qS6WT02fptD30yNdH7ryE5A+vIfQQnfZ7zwHhrTIvQfiKT5SCJJ1GTXDX
Gap9Ad+yH/s3okFad6yx++yGF3D06tv/ij4P0OLt4l4cqoiGjcON4SGjfbSX
/3otXbDnMGsYgdWm9dFeFQ+lnpyOhObyMxOsTn00o/4Q4e+JkeD/ehhu/eml
RUVJzJ3ij4Sps4tTF9a/0RSTbsxmj0dAVfNWA1WJHpq+tsmH3vIwuEa7TR7W
+0o7+ddB81hlMCjHbCnZRv1Kq/GLf6R8Nhim3WsuX+7toFm07LT6+ysI3HcK
V/+80kFrYZiWLG8KAo9n7+4vBLTTKp6o+NJ8A+D2le5Zvk+ttPyWs18PuvkB
WcEJXXNspGl8+NfZ/uwOOBVWNx+4WUbrtZ9cloqyhjFZHt/C6I+0caG6AJqq
JVx4qqdyoKSU5jrQ3MjoOQtmDu2R+1eKaa/q1mj20qYAG4fM9z0ooO10CI/U
Mz8K21cWay9KvqelaQfoBgUDYVjkwBlXbUdrSOQLZPG5TPiPphzJ2KWHCQie
6WVHDgSPqI3pIWc3jCRXon589QrRr7UomvAmAJNUMBCquu9E1JpXz59WfYGx
C0i+nW5wJQ6PKnzP9kvHnJPXb4xx3yQW5M8N9u36iE2SS9py0nwIHYlNF/BN
ZdjiMVvLEIovEcnVNRzHR8Nuiibmg5cvoTJiMGY7hbDz5Bn8qP4Dosgg7qaH
xSesuCBTX43Fn/jD9dR7Sboas3JVy0h9HkhsXHfCM2KqsTrNzWRZ/iBCc/7E
uqVQDXaybCCk7GEQETbC6Usj1WJJtkZWdreDid2f7vn7jNZhazdCX7C4PyYc
brs85sxoxGKs+sL83zwlwtz09Iq2NmECcvanxEXDiCIHeX6H2Cbsxjs5SpJl
GMF5Ziy0/skXzDB2/trYZBjRJrHnuI5aC+a2uWfKQjiCuDafosezqQ272H89
VSEwkkjPjjJ5Sv+K6YX/tBfd+JI4qyH3YVC8Ezt+kEtxyuMlwdGcJ6Bs1Im5
XVjPfd/ykjj/u6W+5VMn9k1eKXbo0Stiw25eEE7swiKDlDQvkF8T/un3FZ/b
92BRxVt52jfFEyqHBB6Nvu7BJqM1h74bxhP0+tjv+zt7MN/4pfs+AfGE+kRJ
QqfON6x7x8Atzb/xxJ8ds+LiO3uxIrKCkkz7W+JcsgPHq8k+7NePMOzU+0SC
b/+C7Q/ZfszW5+Hsth+JRGnVQ0Ldsh/rJtnJhO1KIsRGEu70fe7HLmvMnlBI
SyIaZftnpN4PYB8U4r89y0wmpFp2XmtRpWOOZz5ryLWnEo/0X1uaLA1hnGLP
ZWfeZBKlPlU5XeLD2HP8ienjxUxiMu8Hh5XqMDbGpcy1ZvyeOLHxUI6dxzB2
k32bujs5iyB/72S/+XsYk84ojiv1yyYe+VCyYoYZ2IfPm3pvGH4gSvNU2aRY
RzC+Vf9CU/8PxOSYzdm30iPYGfar7OnFH4gT+u9J6VYjWELZsXOlsrkEeeOJ
Mx87R7BXvNxxD1ZyiUd5fiwDDaOYjI3xjr21+UTpWPpp24lRzCb6rHcZqYCY
lGhLH+Maw8pF8qEWLyBO+Gw5PXVkDNu9U0zMuriAIOvT3rGUj2GDGRcqoj8U
Eo/GmH/P8r5j8z43vuWUFRPBEo7JDq8mMJuNHSR1NRrxqPGjpU3JBBa572OU
jB+NCLnPL2zaNYG58l4LCP1CI0JHc+5piExiNVnN6iuXEBHxYeGM2ONJzJ7q
maHwppx4efwhuer2D4z3tt/ikvAnIt0r/pq0xS+s7vXsf7lNlUSG4h85Uc9f
2GJZv2TsciWROajdR476hUlkeIjV76oiso5+Pzbf+gubfSH88UdAFZErpCTb
dPw3lvVNu+XUkWqi9N3HjtsHp7B8EXMdp881xKjTD8mrIdOY6F4n4WM8DYST
gtXCxZfTmNQF1u/B6g3E34nGVqu0acyydMO3NecGgvVyVoBB1TRGKU4q92lv
IKQuuE3vXZnG/q1LRX6L/0ycPr1QuXh1BvMyfyMXdqSJqMbYrgac/IO1Cfca
uZu1EMkCm0rekmcxvshTBW+m24nuio8pdRKzWFvKyZeJlA6C75ZV5NTOWWzK
8jdHjnIH4TH4+hqmO4s9DV3Z1+/aQWjlbNne4zeLMUQrlzxnOogBo+3PKKuz
mAuumbL371dC/Ple5/tTc9ia5mjuwdkuQu94m0XK2hxWVOx9dl2km7i/6n6s
iX8ea4H4+aL/uokx+/ytmxTnMRn/C/+tu3cT+QdUvxU6zGMX/H7xt053E0bd
h3V/D81jdrPXX/SM9xCPNh2Tse5YwLY0Xw9nq+4lqvKVBR4ML2BreQ5vqwZ7
iTV9ieWU6QXM8HLiVbulXsLdZ7Jjmm8R2xGY547t6SMsRkOC/I8uYp9Whvm1
ovsIhezWqYzCRWzW8Jvp0rl+4tKx0r6WqkWsriNPydSzn4gfSqifa1vEVJTE
03zD+gkq1SNRY2oRM5m89c6U6CdWPMXOtO/4h92WPqNUKzVANGpZoqWYf1jr
iZpD0DxAcPZpZ0in/sPEBF973R8ZIOCGYsyRgn+Yz94/goH/Boj81FW30NZ/
GDx0cP8pO0jE8sXLyZKXsJtXMi+uuA8SnclBwrriSxi7RkuuY8AgQdFwW7+6
fQmzfWNCe/VikPB30+op0FrCGrNN1bXLBwnnzpGQ43eWMNXp86oNbHQi7VqT
l0vwEmbhue/5Az46McxdeOlZ9BL2iuoSIiFKJ8zUA6E/bwlbEyFPDMnRCTx+
16zrzyVseqNRV9tROuF5UHjo+dISlndnx52b+nQit22pqZR7GTv06RbbvCmd
2M7RmMout4xtutLnFHiRTgg4uljGWC9jhQqf7Sfv0Qll7Z+LN64uY5R23nfa
D+mEiaRjlInXMibPvq/g1mM6EfPFvlXg+TJ262bTH5doOvExleHyM2EZKw4I
frT3NZ0Y8LnA15CzjH3hqStqSqATW/+z1n3YuIy9DOdOCn9PJ3T4ekdsvy1j
88VVjcW5dMJh9OwDGF/GPjPu2hQX0YmsaFPaMtsKdv6R63ONT3RCbeXkf+7q
K1i0dMfZS210wuJrfcup4yuYwsmUpmOddMI7S9dl95kVLONV2hXWb3Si4rz2
u3H3FezvvDPLLJ1OjBz8pFPjs4KNaO5z2z1CJ7hENEYSQ1cwGccDc+rf6YRe
9SHpc+krWF+N466un3TC5U1x2eHiFazC+LzpxSk6EX7rgMXGmhWs/LlUUOUM
ncg3zF9YaF/Bts5H+i38pROdu1Sefx1awaqrrDnX5+jEP1KOSt7UCnb8c2FL
zwKdkOzb3RK2uoJZdwclBv5j9qsgw9mFdxXbf/wKcC/TiQuhu3j1JFYx/vDY
K5YrdML/cmrarh2rmA9NfNhnlU6kgJwO1/5VLHQx0NlzjU7USyQyRrRWsddc
J1s01+nEzz9bfCsMV7G3tXea+5gs0Phmc7zNKqaRMqV8nGWI2JssWebttIpF
bDj0MYDJpvdemlveXsUEeLL3P2fyzTPiC2pBq1iCob2DB5NjlKMixaJWsVbx
g5LbmPyRh6oym7iKpR37sjGJGX9gOLy59cMq5jceoTTL1MNSJuicXb6KlT74
JEtlsuzzJ+QnTatYgM/FSjam/qMuvGmOvasYyc+kv4KZr4Nu8NFjE6uYf5EG
brREJx5t4WLILTDz25mZn7VIJzL/+fuwcaxhaTxzgr3zdKK5jbR5SHgNs1w3
3NI5Syf+ZPh8RFvWMA7b9sK4P3SC+nDtbKzSGlZ51yVZdZpOqNrcnfc6vIYx
aubQ61/MeVFdenbmxBrGKbGlq3WSTsRNzH0RvrSGSaoVmSUy56Gi4rrT9PU1
bJuKmCMMMefl1QzPF9817EgHS0d6P52QN/h1JPj1GsbfH8z//StzXnZcHb6U
sYaxqj0OK26lE9dYJu4fKVnDarDhFrMm5nzkjpSud6xhdd4DS4uVdMLPN+Iq
78galvPR8vUTRCeMDUFyw981bERnm8ZoMZ2Y/vXKW0loHXtUITvYl0knysuO
Kx3aso6ZtkiE3U2hE6GPFwaO7lnHuJcYyQNxdGL3LhOw1l/H4tJYb0yE04mV
BZYZB6t17Fzf9Z/hj+hEY03WW4+r6xi5ZvnIygM64WhHZgsJXsc+6YbIiV1n
zlPcp+rS6nXMJtmqydKQTtx0uXazpmMd22y+epWiy+wXJrWjjbGOvQ1dlg/A
6IS78+GqWRYWvCzbtyZ/F52g8MbI8Umz4PVbTBgH1wYJzz+/V8O3s+DzBX/4
cr8PEoM9Rzs3KLHg5g7KpRktg0RW2t+ArRgLflec1Xvr20FCT+fU+CFLFnzQ
6OalbYcHifzdKQRhy4Ir52qZp8kMEptEV2N0HFlwXZO3A+85B4lJRvpxYy8W
XDDz4RjGfJ+DfTkzrkSz4NID/4I9LAaImjKac0w7C96w9zy7lXk/oZRE1dnc
y4Jv4Du6jVu1n3j++OrmpGEW/EnYnIsatZ+ws5Bozp5hwb8jr/jtTX0EadFD
uVaQFW+mzf7VPNhHaPyn+HfuJCs+coHdq3LpGyHPv+PzkjErXs1SP5LZ/o2g
fpdJXDdnxbWOlGbtyfxGTL7cYMLjwIqfOf57hmT1jYgiseVJ+rPijRw8X38U
9hA/W3vctctYcV0jgxOKFt3ES9fAP2GKJHwdODxFLL4SD088aHj+Hwm/SBL7
tGnHV8J1m3fCy0MkfORk46cvfzuIo93uxknHSHiZ3e081ZAOYlrDJrfIjoTr
cD0y3VXSTugK7ncfiCXhBpcO+qmwtxGz74dnFPjZcC3/xF9rdY1EwYMb7bVU
Nlww5FjwG51G5r5zF1yUZMMHrMWc8io/E4ssSp6vFNjw4oWbMTplDcSqidca
+QQbbsWlccMstY7gXBLknQxgw8vpjz8fu1xFiOtg29JY2PG+nRRxJc0iQn0g
2mzbLDueyH7vC63oHfgkf1HVWGbH2WkVKi/aMqDKiUPCgsSBJ62qLyz9fA96
y+69Tykc+J/IkbtilA9gI25wflmRA695FvEiWaMAfIzZHdvsOfCIXWKnNUNo
UFPj6u3TxYFPPJ27u2egBsihqTavBjhwxufylEqrWjh1ekCjcJQDd1IY3Pj3
Wy10M06Sfv7lwNPVUt9v6qyDCZYdgWconHicU1SuRW0D8Kn3hykd58SfabzZ
0PHsCxhnH0/qK+XEj4gFRVUy2uCR2Of+9k+ceGJ9aHyLRDtUeutt+FzHiS9H
HukNO9UO+/ROPSrp5MR3vZAf3lHaDhsmTF2j/nDizZ46Sa8ed0Cf7PnDhvJc
uOc3L72VzZ1AfTR0Q3cvF/66ICtu7FQn6M/YZuNqXPjQVW1RL59OQOX2srt1
uPAs8tnpZ/ROeGt1lZtsy4W7aXEkhsV2waWomx2VL7hw92hjjx1sPfBmdYH/
YzwXfuK9XLGBUg902Xnp5qZy4eYqf/RFzXvg2H93S+MLuPB1qmLovfc9oNDi
G+/dyoVr9mSX5xt9g2meJ06qPNz43sH3/caBvbDTTSBFicKNN+6DUfXMXrjQ
/XRQbgM3PreX9SutpRfaUiKMqXLceLj83M7H4n1QoB2jNgPcuICUqpF2Yh/c
9k5kz/Dkxn2jubSnkvoheLBM96APN356pWakrbofYjQ7H9UGcuMeTrRItbF+
KOTgERqJ4sabPNIMguUGYOaJi5RUATdeL260X/3NALBMB57PKOPGJayfq8t/
HAAB47eJB6u48f50d66XXQOgKNaxy6ydGw/zkg5ZFhgEhzcHDzyd4cZ1aq6c
qLo1CLdYTLyk/nHjXhFjl4rCBiHA1qksg4UHr5Mw6pZ/NwhJ2+O06gR5cN6f
KURE9yDQs9hPsSrx4OGL+TV54nSYomyOeLqfB08CacqerXRYc1f9KoXx4PCA
VOC4mw6Sqo6Wh/R48NrnGse2atLhTHnz5euOPHj8VymXV/Z0uCQzkc7qzoML
WiZf2ORCBw8/0u+nXjx4l5GbrtVNOkTo7vfIDOLB9+4NMpYJoMPbdwZFh8J4
8LLcmezkJ3TI4XVYqotm+rd3XfsRSYcvzS99RlN48NXhkuiPCXTo35tfeT2L
ed71QVvnHR1+PmviJBXy4FGCEt8isulAPsvyZHM1D/63Y6ON+0c6SJRKtGQ2
8uAb49VecXyiw07J/0TUO3jwfddqLljW0EGHbv/iDIMHn+d7d/BUCx1Oa93v
G51knj/KTP7VQQe7pBhpjz88eOiZW4aneuhwnTPXlrTEg3scr3H06KfDA4fP
yWGsZDzscuZ26yE6hDeMjG/mIeOSFU+LeEbpEK+4pvCeQsY7se3Gt8fpQJtW
zq2XJuMHu8u9037TodH4xNyZHWTcMzz+3qUZOnzLv6g2pkTGx/+NO0z8pcOE
mPcdjwNkfKEt89beeTosekYhEk7GxcvVv+OLdODqzWYNP0rGrVul5oSW6CCG
1R+R1ifj+0Up9PRlOsjFDQe+NyXjP/hZx3lW6bCPdaVB3YqMp+zhN9izRoea
0yX8xy+Scbfvvjb863Q4m37T0MyRmU/LeEYJkyfX/nt20Y2MPzYYd97HMgR3
TWa+unqS8UBD1n5vJgukZYnfu0/GO0pCVKKYHL9y1fJxABkXrilO+9+5itGu
NzFPyHjllYDb//OvTh6jJ0cy42XVMEr/d99S4ta8V2Q8i1dcRuh/9xlcuEQk
kPHJUsY1Vaa+u4mb3zW9I+MFPJYCSkz9Aou9P77lkHGlVA/1OWZ+8XovlMaL
yPiD3xMHnjDzV3lr5jaHyPif3fs055n1qZoTySfVkHH7H8GvlBfoYHaidV6w
iYx7y/UFHp6jw/ib0INSHWT8bXj7sY3Met/+e/KufC8Zl+1ukmmYpgPfMZ5y
1WFm/Ru/mekx+xUXW8N6dIKMa6eUKL79wbxvxu+I8TQZL1buHK9j9rfqqGbg
uQUyfp5Vp7WS2f/x3x/5bnPw4odbC7T2DTLja3udCuTjxX2DxS3Te5nxYw5E
RIrw4s8MQ9FsFx2UNT9syJbhxXmvHw7hYs6j17MU2RGMF9/6eq/jbsS0H79o
P3OEF8dK7df0S+jw5rBM2tpJXjzAIkn1aD4dKkZf7Zaw4MX93oS0FDP3g6wW
rmZwkxc/cIN+iBZBh9gQgzuW3rx48ZNHEa9C6KA0xIsc/HlxXQV7sglzH00e
BWj7RfDibYd74g28mPZ9dwyKs3jxjpUCR19rpv3eg+HVBby40av6ir1mdCAe
zre3lfHiIZfiW2kGdBhRcjP/1cCL3xCrsXfUoMNu30t2st95cX27meLN0nRA
cka3Q6T58OMzn1fv5QzC9hspNco7+PBd2nueUWIH4WnVsvBXJT58LfJ+vnng
IJy/mJIhhfPh1hVm0mLWg0B6u9yXZcWHe2T6nzDkGISjkikarS/48PQK1pCw
4wPQKLzMLkblxxWP6QfcTu2DfbaGRqWb+PG/voGGBY/74PWH5Nc2W/nxkab5
tcprfeBiaHggVYUfb8e2BJxX7QNKaPJlNSN+vPPs16dZVb1gwmPYYBHKj789
prrjXPc3+Lae9DSOWwCP4hNbm5roBq6u+KK6cUF8YPs3cgq5FcaKRyzrpgRx
shSl89TvFqh5uZOlbl4Qt1gY9iW3tYD2nrNJF0kU5vt9EuW9aAG2v4M/bSkU
PFd79fzArhbwuz3lfUGRgm+J4u1Jf/UF/IIF4m3sKPho7caY/Xqfwf22svvA
ZQouT2bf0Cr+GWyvGh+xuUrBq5omLr8ZbQAt/ahxa3cKfrzHaa75fgOQhDbv
tfah4KGBJYExhfXwIGZ3hWUsBU8YqD7LpVQHD1L1Rs52UPByV9ELB3Sqof/5
IfVt3RR8Ob+rsU+0GtT8d0ZM9VJwBw32Y7WjVfD7PDsEMJj+/RqSVwKqwHJj
2au8PxT88bB6yEhDJex7omAiICSEp23kGPt6vgLG3MkVlfpCON1qZ/7WB+Wg
eWFR/KmREH5mkzf9i0o5xJ4au2ZxWgifYrEz4RhBYKxYITVjJYS3iGzyFjmG
oHzUy2uzkxC+Pi2plSNGg5izE8pej4Tw9x9/N5Y1lcJxvC5OqVYIL/YcVpZ8
WwhjckE3SxqEcKNKN9OvlwrhAf8x/SNfhHDVpASHdcVCKOurXTL/KoSrCXwY
TyotAKU7tacfMoRwt0aLBPnefKAW1/D2rQvhQv/4n9Yq58GHuIDhS2zC+Jcp
vazzq7lgEKhTMsMpjNf1OIFdQy4EmtVc4hIQxv/71T+XZp8LS7PVn1QkhXGN
ku3Lm95+APre6lvBasK4WmzPHlDIAW+JhwbUw8L45yKpWxEr2bCR9ahcnIYw
3vT2tLNjYjaYtFS15esI49HHv61f/psFNS5Vu+mmwnjxAQryjn0PmRmVjANu
wrhE/pndysIZ4ClXcWrknTB+ZLRnzNE/BQStU42t3wvjIhy4d4hWCqREhpzu
zBHGQx76n9BjTYEOtjOWdUXCOIZm/RJ8kmHP8I9LmdXC+OY/xsefBCTB2BvR
ex5Dwnjs8rLwnawE8O5c8vk1IoyzCakFcN1MAKoA3e/SOLMer322yuIJoOWd
Hnx2ShifI3+mrza/hdeWGs8Prwrj16XRq/+W4sFU/Eomu4QIHqBk4H6z+Q38
OGWQ7S0pgqfGFnhevvYGHgT+lzsvLYLHOK7Znqa8gZz51aLx7SL4762tSltO
vwberxGVjftEcL2n3KTDk6+gIrzsW6ShCP7RMeTyCLwA8/q3/fymIrgEWSuk
fCoGplkC6QFnRPCKBQk3r7gYkHI1GvO0EcG3RkkpPmCNAU+DsRkrJ6ae9z5J
+c1RsIeXwiMXJIKbu3yo5n8WCXvhU9jEYxG8NabXAT8eCf/dcBfPeiqCXxnw
zTZhiQTVwY4dqtEiuH9IgMdWt2egkfdC53iKCO6pHxC/yToCTllu9XeuEsEX
1A+HRlmFgVFYB69KnQj+X3h0ofCWMDCpfvhs/rMI3j2ktDep7imc2TOecL9d
BM/XSTsoNxAK59jefwofFsHHLfOrajc+gWsZB9YLWKj4Oe2xSdWuYHCjfw+4
zU7F1XgbXeo9guG66AsBDW4qbrUtdi5JJBhu3V+WqhOk4mLxDZ0Kp4Pgvglx
+NtmKq5revG72PcAeLp8/PbaYSoeGD8s4qDtD+HKy6yVQMVtaJEGq3/94Jl9
ZnDgESo+lXWmNCXZD6KbBV5Q9Kh4afutmF18fhCX2F4ka0nFnUntnC9GfSH7
pPWcjhcVvzuZk8z69D788aKvNNyl4k/Ie9MMxO/DgbSL7Kd8qDj37lfZ8on3
ALE7ipwJpOLHzymz36N5QyPt5t7Lz6n42+Eyyw3sd2FiT5hz4AcqHprM6XH+
qyco2ojc4C2g4jyCeY2vbniCa0jU3afFVDzt1/DxrRs8YXE89nF0ORVvua11
mMvmFnAmvHuX2kTFJ7wty4uXbsBWauVo7QTzvCBf8onTdbikpfPr5C8qvi3i
gG6T9HVId62fbZ6m4obZPB+lO9xBpamZrXuBigvqrqr81nAHCOiTGecQxa8v
hkl3bnUD68U5a25ZUXx42SJi2z4XiN/uZR8iJ4o79TyfnilxhhHTFSfKLlHc
+rN6s4+mMzh9IN0VVxbFlYX2OTaedoLbjoIvd+KieEtZ9OD9CEeI7tvZecxC
FL+9CXren7kMdjwbHu23EcWLmpxZR39cApUDHLisrSh+I93yz7DvJWh6OpS8
fEUU/6m9M0c8zx7YtF/eyPISxc0rziQX7rKDlmtBu155i+JCQ4xgl88X4U3s
zf5AX1F8NlLlZKnLRTg4b3z0QrAoXn710uW5Elu49o5XlPpCFJ9r9dQzs70A
hzv/1bG8FsWrLva2c1MuAJlt/O6veFH8UXehvEz5eUi2qhqpSWPGm5x64yxz
HnoFvfO9ikXxm3MGXZU/rEH35m+TwS5R3OD3lazkPHOgJvZxNfaK4k28gSL/
DpjDcHPDx+JBUfxIqqfZ7bKz4L0rdWvEd1E8oOzLdUbTGcjrO/f3yIIo3o4X
Rl/gMQMfHoPUvcuiuCAfy+t9r0+DwYHDlpvXmfoX2P3+qJyGiafilQucYrhc
+M8YQTtTkNZujUgXE8Nb2I2e/us1hp/XynWiN4rhrB6+N/TvGUNp7Pslv81i
OEcet7GhrDGcng+2td4uhu9oeTatc80IHr/TUqEcEMM7Pj2xOihpCGc7lcdW
DorhN22JrMdRp2A7m/TLCUwMV5Tfnxm9YACfrJj7c1QMt05eHDar0IfQ4ImC
7ONiOMZmnzCjoA9WhV1XYvXF8B67Sg+DGD2QZ1RLBRuJ4Q9ORIZe4NKD//9+
DSfdLTeU9joJ/welmMF1
          "]]}, 
        Annotation[#, "Charting`Private`Tag$15881#2"]& ]}}, {}}, {
    DisplayFunction -> Identity, Ticks -> {Automatic, Automatic}, 
     AxesOrigin -> {0, 0}, 
     FrameTicks -> {{Automatic, Automatic}, {Automatic, Automatic}}, 
     GridLines -> {None, None}, DisplayFunction -> Identity, 
     PlotRangePadding -> {{
        Scaled[0.02], 
        Scaled[0.02]}, {
        Scaled[0.05], 
        Scaled[0.05]}}, PlotRangeClipping -> True, ImagePadding -> All, 
     DisplayFunction -> Identity, AspectRatio -> 
     NCache[GoldenRatio^(-1), 0.6180339887498948], Axes -> {True, True}, 
     AxesLabel -> {None, None}, AxesOrigin -> {0, 0}, DisplayFunction :> 
     Identity, Frame -> {{False, False}, {False, False}}, 
     FrameLabel -> {{None, None}, {None, None}}, 
     FrameTicks -> {{Automatic, Automatic}, {Automatic, Automatic}}, 
     GridLines -> {None, None}, GridLinesStyle -> Directive[
       GrayLevel[0.5, 0.4]], 
     Method -> {
      "DefaultBoundaryStyle" -> Automatic, 
       "DefaultGraphicsInteraction" -> {
        "Version" -> 1.2, "TrackMousePosition" -> {True, False}, 
         "Effects" -> {
          "Highlight" -> {"ratio" -> 2}, "HighlightPoint" -> {"ratio" -> 2}, 
           "Droplines" -> {
            "freeformCursorMode" -> True, 
             "placement" -> {"x" -> "All", "y" -> "None"}}}}, 
       "DefaultMeshStyle" -> AbsolutePointSize[6], "ScalingFunctions" -> None,
        "CoordinatesToolOptions" -> {"DisplayFunction" -> ({
           (Identity[#]& )[
            Part[#, 1]], 
           (Identity[#]& )[
            Part[#, 2]]}& ), "CopiedValueFunction" -> ({
           (Identity[#]& )[
            Part[#, 1]], 
           (Identity[#]& )[
            Part[#, 2]]}& )}}, PlotRange -> {All, All}, PlotRangeClipping -> 
     True, PlotRangePadding -> {{Automatic, Automatic}, {
       Automatic, Automatic}}, Ticks -> {Automatic, Automatic}}], 
   FormBox[
    FormBox[
     TemplateBox[{
       RowBox[{"\[Chi]1", "(", 
         TagBox["x", HoldForm], ")"}], 
       RowBox[{"\[Chi]2", "(", 
         TagBox["x", HoldForm], ")"}]}, "LineLegend", 
      DisplayFunction -> (FormBox[
        StyleBox[
         StyleBox[
          PaneBox[
           TagBox[
            GridBox[{{
               TagBox[
                GridBox[{{
                   GraphicsBox[{{
                    Directive[
                    EdgeForm[
                    Directive[
                    Opacity[0.3], 
                    GrayLevel[0]]], 
                    PointSize[0.5], 
                    Opacity[1.], 
                    RGBColor[0.368417, 0.506779, 0.709798], 
                    AbsoluteThickness[1.6]], {
                    LineBox[{{0, 10}, {20, 10}}]}}, {
                    Directive[
                    EdgeForm[
                    Directive[
                    Opacity[0.3], 
                    GrayLevel[0]]], 
                    PointSize[0.5], 
                    Opacity[1.], 
                    RGBColor[0.368417, 0.506779, 0.709798], 
                    AbsoluteThickness[1.6]], {}}}, AspectRatio -> Full, 
                    ImageSize -> {20, 10}, PlotRangePadding -> None, 
                    ImagePadding -> Automatic, 
                    BaselinePosition -> (Scaled[0.1] -> Baseline)], #}, {
                   GraphicsBox[{{
                    Directive[
                    EdgeForm[
                    Directive[
                    Opacity[0.3], 
                    GrayLevel[0]]], 
                    PointSize[0.5], 
                    Opacity[1.], 
                    RGBColor[0.880722, 0.611041, 0.142051], 
                    AbsoluteThickness[1.6]], {
                    LineBox[{{0, 10}, {20, 10}}]}}, {
                    Directive[
                    EdgeForm[
                    Directive[
                    Opacity[0.3], 
                    GrayLevel[0]]], 
                    PointSize[0.5], 
                    Opacity[1.], 
                    RGBColor[0.880722, 0.611041, 0.142051], 
                    AbsoluteThickness[1.6]], {}}}, AspectRatio -> Full, 
                    ImageSize -> {20, 10}, PlotRangePadding -> None, 
                    ImagePadding -> Automatic, 
                    BaselinePosition -> (Scaled[0.1] -> Baseline)], #2}}, 
                 GridBoxAlignment -> {
                  "Columns" -> {Center, Left}, "Rows" -> {{Baseline}}}, 
                 AutoDelete -> False, 
                 GridBoxDividers -> {
                  "Columns" -> {{False}}, "Rows" -> {{False}}}, 
                 GridBoxItemSize -> {"Columns" -> {{All}}, "Rows" -> {{All}}},
                  GridBoxSpacings -> {
                  "Columns" -> {{0.5}}, "Rows" -> {{0.8}}}], "Grid"]}}, 
             GridBoxAlignment -> {"Columns" -> {{Left}}, "Rows" -> {{Top}}}, 
             AutoDelete -> False, 
             GridBoxItemSize -> {
              "Columns" -> {{Automatic}}, "Rows" -> {{Automatic}}}, 
             GridBoxSpacings -> {"Columns" -> {{1}}, "Rows" -> {{0}}}], 
            "Grid"], Alignment -> Left, AppearanceElements -> None, 
           ImageMargins -> {{5, 5}, {5, 5}}, ImageSizeAction -> 
           "ResizeToFit"], LineIndent -> 0, StripOnInput -> False], {
         FontFamily -> "Arial"}, Background -> Automatic, StripOnInput -> 
         False], TraditionalForm]& ), 
      InterpretationFunction :> (RowBox[{"LineLegend", "[", 
         RowBox[{
           RowBox[{"{", 
             RowBox[{
               RowBox[{"Directive", "[", 
                 RowBox[{
                   RowBox[{"Opacity", "[", "1.`", "]"}], ",", 
                   
                   TemplateBox[<|
                    "color" -> RGBColor[0.368417, 0.506779, 0.709798]|>, 
                    "RGBColorSwatchTemplate"], ",", 
                   RowBox[{"AbsoluteThickness", "[", "1.6`", "]"}]}], "]"}], 
               ",", 
               RowBox[{"Directive", "[", 
                 RowBox[{
                   RowBox[{"Opacity", "[", "1.`", "]"}], ",", 
                   
                   TemplateBox[<|
                    "color" -> RGBColor[0.880722, 0.611041, 0.142051]|>, 
                    "RGBColorSwatchTemplate"], ",", 
                   RowBox[{"AbsoluteThickness", "[", "1.6`", "]"}]}], "]"}]}],
              "}"}], ",", 
           RowBox[{"{", 
             RowBox[{
               TagBox[#, HoldForm], ",", 
               TagBox[#2, HoldForm]}], "}"}], ",", 
           RowBox[{"LegendMarkers", "\[Rule]", "None"}], ",", 
           RowBox[{"LabelStyle", "\[Rule]", 
             RowBox[{"{", "}"}]}], ",", 
           RowBox[{"LegendLayout", "\[Rule]", "\"Column\""}]}], "]"}]& ), 
      Editable -> True], TraditionalForm], TraditionalForm]},
  "Legended",
  DisplayFunction->(GridBox[{{
      TagBox[
       ItemBox[
        PaneBox[
         TagBox[#, "SkipImageSizeLevel"], Alignment -> {Center, Baseline}, 
         BaselinePosition -> Baseline], DefaultBaseStyle -> "Labeled"], 
       "SkipImageSizeLevel"], 
      ItemBox[#2, DefaultBaseStyle -> "LabeledLabel"]}}, 
    GridBoxAlignment -> {"Columns" -> {{Center}}, "Rows" -> {{Center}}}, 
    AutoDelete -> False, GridBoxItemSize -> Automatic, 
    BaselinePosition -> {1, 1}]& ),
  Editable->True,
  InterpretationFunction->(RowBox[{"Legended", "[", 
     RowBox[{#, ",", 
       RowBox[{"Placed", "[", 
         RowBox[{#2, ",", "After"}], "]"}]}], "]"}]& )]], "Output",
 CellChangeTimes->{{3.935056736456723*^9, 3.935056745929*^9}},
 CellLabel->"Out[40]=",ExpressionUUID->"f4b20db3-5c1d-46ac-a4ef-764dbebd8ca8"]
}, Open  ]],

Cell[BoxData[
 RowBox[{"(*", 
  RowBox[{
  "Variational", " ", "calculation", " ", "of", " ", "the", " ", "energy", 
   " ", "split", " ", 
   RowBox[{"eigenvalues", ":"}]}], "*)"}]], "Input",
 CellChangeTimes->{{3.934969476814575*^9, 
  3.9349694811799583`*^9}},ExpressionUUID->"42d8e24e-f2d8-445a-9066-\
f1e64fd60bfa"],

Cell[CellGroupData[{

Cell[BoxData[{
 RowBox[{"NumberForm", "[", 
  RowBox[{
   RowBox[{"E1", "=", 
    RowBox[{"Integrate", "[", 
     RowBox[{
      RowBox[{
       RowBox[{"\[Chi]1", "[", "x", "]"}], "*", 
       RowBox[{"(", 
        RowBox[{
         RowBox[{
          RowBox[{"-", 
           RowBox[{"(", 
            RowBox[{
             RowBox[{"\[HBar]", "^", "2"}], "/", 
             RowBox[{"(", 
              RowBox[{"2", "*", "m"}], ")"}]}], ")"}]}], "*", 
          RowBox[{"D", "[", 
           RowBox[{
            RowBox[{"\[Chi]1", "[", "x", "]"}], ",", 
            RowBox[{"{", 
             RowBox[{"x", ",", "2"}], "}"}]}], "]"}]}], "+", 
         RowBox[{
          RowBox[{"V", "[", "x", "]"}], "*", 
          RowBox[{"\[Chi]1", "[", "x", "]"}]}]}], ")"}]}], ",", 
      RowBox[{"{", 
       RowBox[{"x", ",", 
        RowBox[{"-", "Infinity"}], ",", "Infinity"}], "}"}]}], "]"}]}], ",", 
   "9"}], "]"}], "\[IndentingNewLine]", 
 RowBox[{"NumberForm", "[", 
  RowBox[{
   RowBox[{"E2", "=", 
    RowBox[{"Integrate", "[", 
     RowBox[{
      RowBox[{
       RowBox[{"\[Chi]2", "[", "x", "]"}], "*", 
       RowBox[{"(", 
        RowBox[{
         RowBox[{
          RowBox[{"-", 
           RowBox[{"(", 
            RowBox[{
             RowBox[{"\[HBar]", "^", "2"}], "/", 
             RowBox[{"(", 
              RowBox[{"2", "*", "m"}], ")"}]}], ")"}]}], "*", 
          RowBox[{"D", "[", 
           RowBox[{
            RowBox[{"\[Chi]2", "[", "x", "]"}], ",", 
            RowBox[{"{", 
             RowBox[{"x", ",", "2"}], "}"}]}], "]"}]}], "+", 
         RowBox[{
          RowBox[{"V", "[", "x", "]"}], "*", 
          RowBox[{"\[Chi]2", "[", "x", "]"}]}]}], ")"}]}], ",", 
      RowBox[{"{", 
       RowBox[{"x", ",", 
        RowBox[{"-", "Infinity"}], ",", "Infinity"}], "}"}]}], "]"}]}], ",", 
   "9"}], "]"}]}], "Input",
 CellChangeTimes->{{3.934969670026332*^9, 3.934969690388432*^9}, {
  3.934969734683125*^9, 3.934969734989859*^9}, {3.934969783470593*^9, 
  3.934969793858767*^9}},
 CellLabel->"In[41]:=",ExpressionUUID->"dfca568c-fb4c-40b3-bcd9-07fa58039b1d"],

Cell[BoxData[
 TagBox[
  InterpretationBox[
   StyleBox[
    RowBox[{"\<\"6.24741727\"\>", "\[Times]", 
     SuperscriptBox["10", "\<\"-19\"\>"]}],
    ShowStringCharacters->False],
   6.24741727342948*^-19,
   AutoDelete->True],
  NumberForm[#, 9]& ]], "Output",
 CellChangeTimes->{3.935056816747429*^9},
 CellLabel->
  "Out[41]//NumberForm=",ExpressionUUID->"09a7bbe8-3904-497a-8af5-\
7dc60cd4b116"],

Cell[BoxData[
 TagBox[
  InterpretationBox[
   StyleBox[
    RowBox[{"\<\"6.24835843\"\>", "\[Times]", 
     SuperscriptBox["10", "\<\"-19\"\>"]}],
    ShowStringCharacters->False],
   6.248358428751858*^-19,
   AutoDelete->True],
  NumberForm[#, 9]& ]], "Output",
 CellChangeTimes->{3.935056836324999*^9},
 CellLabel->
  "Out[42]//NumberForm=",ExpressionUUID->"b0082a02-d029-4d89-8573-\
ccb180575e37"]
}, Open  ]],

Cell[CellGroupData[{

Cell[BoxData[
 RowBox[{
  RowBox[{"(*", 
   RowBox[{"Calculating", " ", "the", " ", "electronic", " ", 
    RowBox[{"coupling", ":"}]}], "*)"}], "\[IndentingNewLine]", 
  RowBox[{"E2", "-", "E0L"}]}]], "Input",
 CellChangeTimes->{{3.934970125539209*^9, 3.9349701449974003`*^9}},
 CellLabel->"In[52]:=",ExpressionUUID->"ee59d207-423f-4589-af53-1585f90740e0"],

Cell[BoxData["4.459287518584526`*^-23"], "Output",
 CellChangeTimes->{3.935056979567601*^9},
 CellLabel->"Out[52]=",ExpressionUUID->"0d3097e2-d858-4663-a751-5d9e6430e4cd"]
}, Open  ]],

Cell[BoxData[
 RowBox[{"(*", 
  RowBox[{"Calculating", " ", "the", " ", "tunneling", " ", 
   RowBox[{"time", ":"}]}], "*)"}]], "Input",
 CellChangeTimes->{{3.9349701807865047`*^9, 
  3.934970183636695*^9}},ExpressionUUID->"900e30f7-440e-4674-b543-\
ea40c7e2f7c1"],

Cell[CellGroupData[{

Cell[BoxData[
 RowBox[{"t", "=", 
  RowBox[{"Pi", "*", 
   RowBox[{"\[HBar]", "/", 
    RowBox[{"(", 
     RowBox[{"E2", "-", "E1"}], ")"}]}]}]}]], "Input",
 CellLabel->"In[53]:=",ExpressionUUID->"be4a4f07-3c50-4529-bcf6-6489eb78b2d5"],

Cell[BoxData["3.519939136972346`*^-12"], "Output",
 CellChangeTimes->{3.9350569974755497`*^9},
 CellLabel->"Out[53]=",ExpressionUUID->"ab384c41-2e8c-49e5-8439-8db753688184"]
}, Open  ]]
}, Open  ]]
},
WindowSize->{1020., 552.75},
WindowMargins->{{Automatic, -1020}, {0.75, Automatic}},
FrontEndVersion->"13.0 for Linux x86 (64-bit) (February 4, 2022)",
StyleDefinitions->"Default.nb",
ExpressionUUID->"422e222f-a025-4c0b-9de8-a71f2fa5814a"
]
(* End of Notebook Content *)

(* Internal cache information *)
(*CellTagsOutline
CellTagsIndex->{}
*)
(*CellTagsIndex
CellTagsIndex->{}
*)
(*NotebookFileOutline
Notebook[{
Cell[CellGroupData[{
Cell[580, 22, 165, 3, 98, "Title",ExpressionUUID->"5fe64600-4719-400f-9624-9a807217e195"],
Cell[748, 27, 408, 11, 29, "Input",ExpressionUUID->"d7f30c5a-92f3-491c-8c01-8136dc47b98e"],
Cell[CellGroupData[{
Cell[1181, 42, 4992, 86, 133, "Input",ExpressionUUID->"983cfaef-aa7b-4664-b3f1-40b2ebeb1be4"],
Cell[6176, 130, 159, 2, 33, "Output",ExpressionUUID->"36f9d7a6-d73f-4cd5-9d58-4848f592e052"],
Cell[6338, 134, 161, 2, 33, "Output",ExpressionUUID->"f2fea830-ef72-4cbb-bb40-7ef0940ef4dc"],
Cell[6502, 138, 156, 2, 33, "Output",ExpressionUUID->"6f348470-52b9-43d7-b7fc-c37b083a2cb4"],
Cell[6661, 142, 177, 3, 49, "Output",ExpressionUUID->"24ba7944-1e4a-4601-8db3-82bd02a2413f"],
Cell[6841, 147, 163, 2, 33, "Output",ExpressionUUID->"cb4cd42d-411a-4d73-8c1d-0a7d2ba06920"],
Cell[7007, 151, 170, 2, 33, "Output",ExpressionUUID->"10f0baba-c8ed-443d-b0df-59c4df800d5a"]
}, Open  ]],
Cell[7192, 156, 265, 6, 29, "Input",ExpressionUUID->"7622b5d7-fedc-4488-804d-9ceacce66749"],
Cell[7460, 164, 1061, 31, 29, "Input",ExpressionUUID->"593ebba2-838a-443c-97d2-9e1e80e68d5c"],
Cell[8524, 197, 319, 8, 29, "Input",ExpressionUUID->"d32fe4de-2254-4ddd-986a-89c4feeec512"],
Cell[CellGroupData[{
Cell[8868, 209, 549, 16, 29, "Input",ExpressionUUID->"57a9b90e-8d44-4aad-8263-8fd940987026"],
Cell[9420, 227, 3578, 79, 246, "Output",ExpressionUUID->"94b76362-90d2-4f55-a3ca-b47cca8ace4e"]
}, Open  ]],
Cell[13013, 309, 427, 9, 29, "Input",ExpressionUUID->"d99c2526-d21c-4192-ae99-e837e781c892"],
Cell[CellGroupData[{
Cell[13465, 322, 1236, 33, 92, "Input",ExpressionUUID->"b1c16664-caf3-4ae2-8786-8b74263924be"],
Cell[14704, 357, 518, 15, 47, "Output",ExpressionUUID->"133d49a3-85ca-4486-82fc-00dc9eab408c"],
Cell[15225, 374, 518, 15, 47, "Output",ExpressionUUID->"d72e5498-af19-4c92-b297-6fe917cbffdc"],
Cell[15746, 391, 516, 15, 47, "Output",ExpressionUUID->"fd3fed23-f48b-46c4-adfa-1334360456b3"]
}, Open  ]],
Cell[CellGroupData[{
Cell[16299, 411, 288, 6, 29, "Input",ExpressionUUID->"605f09ed-2c7d-4d36-bf61-c878610ad79b"],
Cell[16590, 419, 168, 2, 33, "Output",ExpressionUUID->"c54aed8d-0647-413c-a031-4afcde3716f1"]
}, Open  ]],
Cell[16773, 424, 323, 8, 29, "Input",ExpressionUUID->"47bb0efa-fe72-4289-8f4d-e32fc80bee37"],
Cell[17099, 434, 1199, 34, 77, "Input",ExpressionUUID->"e3480ed6-42a5-4d9a-a2bc-4aabdb8ed647"],
Cell[CellGroupData[{
Cell[18323, 472, 837, 19, 29, "Input",ExpressionUUID->"160ca642-d8c8-42a3-85fc-edc71dafdb57"],
Cell[19163, 493, 167, 2, 33, "Output",ExpressionUUID->"bccffa2c-8f5f-4674-baa3-59130a5f3818"]
}, Open  ]],
Cell[19345, 498, 1531, 45, 111, "Input",ExpressionUUID->"efd2f11a-1e7b-4506-a5dd-2fee3fc720dc"],
Cell[CellGroupData[{
Cell[20901, 547, 617, 16, 29, "Input",ExpressionUUID->"e7ee1727-4d1f-4ba1-832f-cd1d15503200"],
Cell[21521, 565, 167, 2, 33, "Output",ExpressionUUID->"4f679bbe-16cc-402b-a2f0-2416c58af963"]
}, Open  ]],
Cell[21703, 570, 1146, 34, 77, "Input",ExpressionUUID->"a7740399-cded-453a-a169-1d1798748b5b"],
Cell[CellGroupData[{
Cell[22874, 608, 615, 16, 29, "Input",ExpressionUUID->"2f386908-4f55-4592-93c7-903c2d299bde"],
Cell[23492, 626, 167, 2, 33, "Output",ExpressionUUID->"e4b225b9-2435-4ddb-9ab2-0debd695d50e"]
}, Open  ]],
Cell[23674, 631, 293, 7, 29, "Input",ExpressionUUID->"1c04693b-8016-4217-823c-e1ce428ac905"],
Cell[CellGroupData[{
Cell[23992, 642, 862, 23, 29, "Input",ExpressionUUID->"f5122af6-c918-4730-86e2-a50545a11925"],
Cell[24857, 667, 83089, 1431, 242, "Output",ExpressionUUID->"0c5529e1-bbec-466a-9fc6-92cb43fb16ff"]
}, Open  ]],
Cell[107961, 2101, 327, 7, 29, "Input",ExpressionUUID->"2c434596-0286-47c1-9a0e-7cacb897ca8e"],
Cell[CellGroupData[{
Cell[108313, 2112, 1218, 34, 54, "Input",ExpressionUUID->"3188bb9e-7b16-4f55-b9f5-7acf874ab82d"],
Cell[109534, 2148, 167, 2, 33, "Output",ExpressionUUID->"84b9cdc8-9fae-4cb7-bd6d-5dd4d6d6b7e7"],
Cell[109704, 2152, 169, 2, 33, "Output",ExpressionUUID->"731aa850-d3ee-4315-bf8a-a3715235628a"]
}, Open  ]],
Cell[109888, 2157, 618, 14, 29, "Input",ExpressionUUID->"0c2fcf6c-d329-4227-a8c6-3153069f1bc8"],
Cell[110509, 2173, 598, 14, 29, "Input",ExpressionUUID->"29f0f428-2804-4b25-ab69-4c16ed0ee059"],
Cell[CellGroupData[{
Cell[111132, 2191, 1026, 28, 51, "Input",ExpressionUUID->"c011b53d-e07b-4296-97b3-31302e14f667"],
Cell[112161, 2221, 46836, 822, 242, "Output",ExpressionUUID->"f4b20db3-5c1d-46ac-a4ef-764dbebd8ca8"]
}, Open  ]],
Cell[159012, 3046, 320, 8, 29, "Input",ExpressionUUID->"42d8e24e-f2d8-445a-9066-f1e64fd60bfa"],
Cell[CellGroupData[{
Cell[159357, 3058, 2090, 60, 71, "Input",ExpressionUUID->"dfca568c-fb4c-40b3-bcd9-07fa58039b1d"],
Cell[161450, 3120, 401, 13, 47, "Output",ExpressionUUID->"09a7bbe8-3904-497a-8af5-7dc60cd4b116"],
Cell[161854, 3135, 402, 13, 47, "Output",ExpressionUUID->"b0082a02-d029-4d89-8573-ccb180575e37"]
}, Open  ]],
Cell[CellGroupData[{
Cell[162293, 3153, 357, 7, 51, "Input",ExpressionUUID->"ee59d207-423f-4589-af53-1585f90740e0"],
Cell[162653, 3162, 171, 2, 33, "Output",ExpressionUUID->"0d3097e2-d858-4663-a751-5d9e6430e4cd"]
}, Open  ]],
Cell[162839, 3167, 264, 6, 29, "Input",ExpressionUUID->"900e30f7-440e-4674-b543-ea40c7e2f7c1"],
Cell[CellGroupData[{
Cell[163128, 3177, 235, 6, 29, "Input",ExpressionUUID->"be4a4f07-3c50-4529-bcf6-6489eb78b2d5"],
Cell[163366, 3185, 173, 2, 56, "Output",ExpressionUUID->"ab384c41-2e8c-49e5-8439-8db753688184"]
}, Open  ]]
}, Open  ]]
}
]
*)

(* End of internal cache information *)
