# Supplementary material for: Tunneling Times in an Asymmetric Harmonic Double-Well with Application to Electron Transfers in Biological Macromolecules
Source: ACS Omega. 2024 Dec 9;9(50):49832–8. doi: 10.1021/acsomega.4c08622 (PMC11656229; doi:10.1021/acsomega.4c08622)
Supplement: Supplementary file 1 — ao4c08622_si_001.zip [file ao4c08622_si_001.zip › Supporting Information/DNA Photolyase/single_step_CPD.nb]

(* Content-type: application/vnd.wolfram.mathematica *)

(*** Wolfram Notebook File ***)
(* http://www.wolfram.com/nb *)

(* CreatedBy='Mathematica 13.0' *)

(*CacheID: 234*)
(* Internal cache information:
NotebookFileLineBreakTest
NotebookFileLineBreakTest
NotebookDataPosition[       158,          7]
NotebookDataLength[    160881,       3158]
NotebookOptionsPosition[    155289,       3066]
NotebookOutlinePosition[    155691,       3082]
CellTagsIndexPosition[    155648,       3079]
WindowFrame->Normal*)

(* Beginning of Notebook Content *)
Notebook[{

Cell[CellGroupData[{
Cell["DNA Photolyase: single-step electron transfer to \
3\[CloseCurlyQuote]-CPD", "Title",
 CellChangeTimes->{
  3.934967494794673*^9},ExpressionUUID->"5efa98ef-cf97-4f18-8f2e-\
61b07d97d172"],

Cell[BoxData[
 RowBox[{"(*", 
  RowBox[{
   RowBox[{
   "Defining", " ", "the", " ", "relevant", " ", "physical", " ", "constants",
     " ", 
    RowBox[{"(", 
     RowBox[{"SI", " ", "units"}], ")"}]}], ":"}], "*)"}]], "Input",
 CellChangeTimes->{{3.934967609006109*^9, 3.9349676118594713`*^9}, {
  3.9349704142148867`*^9, 
  3.934970418316701*^9}},ExpressionUUID->"eb5407c5-81da-406d-9b18-\
45ffaec512bf"],

Cell[CellGroupData[{

Cell[BoxData[{
 RowBox[{"\[HBar]", "=", 
  RowBox[{"1.054572", "*", 
   RowBox[{"10", "^", 
    RowBox[{"(", 
     RowBox[{"-", "34"}], ")"}]}]}]}], "\[IndentingNewLine]", 
 RowBox[{"m", "=", 
  RowBox[{"9.11", "*", 
   RowBox[{"10", "^", 
    RowBox[{"(", 
     RowBox[{"-", "31"}], ")"}]}]}]}], "\[IndentingNewLine]", 
 RowBox[{"\[Omega]", "=", 
  RowBox[{"6.38", "*", 
   RowBox[{"10", "^", "15"}]}]}], "\[IndentingNewLine]", 
 RowBox[{"a", "=", 
  RowBox[{"5.62", "*", 
   RowBox[{"10", "^", 
    RowBox[{"(", 
     RowBox[{"-", "10"}], ")"}]}]}]}], "\[IndentingNewLine]", 
 RowBox[{"b", "=", 
  RowBox[{"\[HBar]", "*", "\[Omega]"}]}], "\[IndentingNewLine]", 
 RowBox[{"c", "=", 
  RowBox[{"Sqrt", "[", 
   RowBox[{
    RowBox[{"a", "^", "2"}], "-", 
    RowBox[{"(", 
     RowBox[{"2", "*", 
      RowBox[{"b", "/", 
       RowBox[{"(", 
        RowBox[{"m", "*", 
         RowBox[{"\[Omega]", "^", "2"}]}], ")"}]}]}], ")"}]}], 
   "]"}]}]}], "Input",
 CellLabel->"In[1]:=",ExpressionUUID->"c97da0db-c92b-447d-b9be-27927b977699"],

Cell[BoxData["1.0545720000000002`*^-34"], "Output",
 CellChangeTimes->{3.934967637959807*^9},
 CellLabel->"Out[1]=",ExpressionUUID->"57472d86-5035-46d7-9c88-32fdc73b1540"],

Cell[BoxData["9.11`*^-31"], "Output",
 CellChangeTimes->{3.9349676379634523`*^9},
 CellLabel->"Out[2]=",ExpressionUUID->"1d371394-c5be-4597-b658-b73f67bde007"],

Cell[BoxData["6.38`*^15"], "Output",
 CellChangeTimes->{3.934967637965631*^9},
 CellLabel->"Out[3]=",ExpressionUUID->"dfb448ac-7a84-47d0-8062-344f8cde80d0"],

Cell[BoxData["5.62`*^-10"], "Output",
 CellChangeTimes->{3.9349676379670477`*^9},
 CellLabel->"Out[4]=",ExpressionUUID->"8865a7e2-72f7-4494-82fe-d2308ecf960c"],

Cell[BoxData["6.728169360000002`*^-19"], "Output",
 CellChangeTimes->{3.934967637968294*^9},
 CellLabel->"Out[5]=",ExpressionUUID->"7bc535dc-487f-4457-a094-dc8a92e93676"],

Cell[BoxData["5.28730227812706`*^-10"], "Output",
 CellChangeTimes->{3.9349676379694557`*^9},
 CellLabel->"Out[6]=",ExpressionUUID->"d314f3cc-f7f6-4d00-8417-f8716607a891"]
}, Open  ]],

Cell[BoxData[
 RowBox[{"(*", 
  RowBox[{"Defining", " ", "the", " ", "bistable", " ", 
   RowBox[{"potential", ":"}]}], "*)"}]], "Input",
 CellChangeTimes->{{3.934967670908803*^9, 
  3.9349676719268093`*^9}},ExpressionUUID->"cdc709fb-18c3-47dd-a803-\
6aa0e05a7507"],

Cell[BoxData[
 RowBox[{
  RowBox[{"V", "[", "x_", "]"}], ":=", 
  RowBox[{"Piecewise", "[", 
   RowBox[{"{", 
    RowBox[{
     RowBox[{"{", 
      RowBox[{
       RowBox[{
        RowBox[{
         RowBox[{"(", "0.5", ")"}], "*", 
         RowBox[{"(", 
          RowBox[{"m", "*", 
           RowBox[{"\[Omega]", "^", "2"}]}], ")"}], "*", 
         RowBox[{
          RowBox[{"(", 
           RowBox[{"x", "+", "c"}], ")"}], "^", "2"}]}], "+", "b"}], ",", 
       RowBox[{"x", "\[LessEqual]", " ", "0"}]}], "}"}], ",", 
     RowBox[{"{", 
      RowBox[{
       RowBox[{
        RowBox[{"(", 
         RowBox[{
          RowBox[{"(", "0.5", ")"}], "*", "m", "*", 
          RowBox[{"\[Omega]", "^", "2"}]}], ")"}], "*", 
        RowBox[{
         RowBox[{"(", 
          RowBox[{"x", "-", "a"}], ")"}], "^", "2"}]}], ",", 
       RowBox[{"x", "\[GreaterEqual]", " ", "0"}]}], "}"}]}], "}"}], 
   "]"}]}]], "Input",
 CellChangeTimes->{{3.9349676962966967`*^9, 3.934967697753969*^9}},
 CellLabel->"In[7]:=",ExpressionUUID->"157bd82e-7a04-47de-95f7-86be2ff094b0"],

Cell[BoxData[
 RowBox[{"(*", 
  RowBox[{
  "Graphically", " ", "checking", " ", "the", " ", "form", " ", "of", " ", 
   "the", " ", "double", " ", 
   RowBox[{"well", ":"}]}], "*)"}]], "Input",
 CellChangeTimes->{{3.934967742502747*^9, 
  3.934967749273876*^9}},ExpressionUUID->"a6f0f774-4560-4143-910e-\
7c5446acd2fd"],

Cell[CellGroupData[{

Cell[BoxData[
 RowBox[{"Plot", "[", 
  RowBox[{
   RowBox[{"V", "[", "x", "]"}], ",", 
   RowBox[{"{", 
    RowBox[{"x", ",", 
     RowBox[{
      RowBox[{"-", "12"}], "*", 
      RowBox[{"10", "^", 
       RowBox[{"(", 
        RowBox[{"-", "10"}], ")"}]}]}], ",", 
     RowBox[{"12", "*", 
      RowBox[{"10", "^", 
       RowBox[{"(", 
        RowBox[{"-", "10"}], ")"}]}]}]}], "}"}]}], "]"}]], "Input",
 CellChangeTimes->{{3.934967774404854*^9, 3.93496781530895*^9}},
 CellLabel->"In[11]:=",ExpressionUUID->"6a8a5ff5-c312-48ee-9c6a-cae66bebf795"],

Cell[BoxData[
 GraphicsBox[{{{}, {}, 
    TagBox[
     {RGBColor[0.368417, 0.506779, 0.709798], AbsoluteThickness[1.6], Opacity[
      1.], LineBox[CompressedData["
1:eJwB4QQe+yFib1JlAgAAAE0AAAACAAAA979D1aedFL7sQKNu09BkPO7DXhZr
mhS+H7xhLATGZDzmx3lXLpcUvhthXPM3u2Q81s+v2bSQFL5mKAadqKVkPLTf
G97BgxS+PawrX656ZDxx//Pm22kUvguJvp5LJWQ86z6k+A82FL4flwMLzXxj
PN+9BBx4zhO+JgULmOs0YjzS8Z742u0SvjClKKJsL188eaD/VSAcEr6VwIv9
ybRaPPGy1+WCThG+m1cdJEqxVjx0+4gLeG8Qvm7F8KXlwlI8Vn0BZJ8+D77u
ctvWevpOPNpvo9xzew2+1vxBo1vASDwAKjS6gsALvl4p1nxlg0M8jtlRmVYj
Cr6vzy4aaNE+PDL1IaRPYwi+oQ+vT2KfNzw+Bn+wDcEGvhoJqfXIgTI87N7K
IQYnBb4r5np4j/wtPLAjyb4jagO+kahfWHC5KTzcXVRdBssBvhLNQ+dR5yg8
HgSSJw4JAL6CUXfVkXQrPATkfK2gnvy9RlEpt7K4MDybqu8Or2b5vZSWbLd3
ETU8X0nHxwfp9b34LeEdono7PPLSuIPqpvK9TaP1iBaHQTxjaR4uLz7uvVB0
TGwagEY8akuG6HJP572egPipxkJMPBADIqnK1+C9iAjoaK01UTwe1g4xbqnT
vdVD3OXf+VQ8akUFcbxFur1nLnTK+eRYPGfZV0TzErk9njijAuDbWDxb3dlg
vzHUPfphH+otaFQ8jwwb8kyY4D0wvWI8+aVQPBh6/4Qlo+c9P0h1iDwDSjwZ
ySiEFI3uPXblVaUxvEM8PSGPvvd/8j2JNO3z9FE9PMIFpeMa//U9uzJk6c0D
NDx3/6AFtEL5PVTHZt582ik86Gm/Xdh1/D2C6VBElecdPC38eF6y7v89rAJO
um/qCTzRUQwuAZYBPs2mmVFvj+s7dbkpAYRXAz6PTiphhg8zO7IrutJB+wQ+
9fqpWwLl6TtN1ls/xZYGPmAqzJhE6gg80RRLgCNVCD4V9X/g8DodPO5drb+8
9Qk+AX9JBd6eKTz0Ol3TMLkLPqUafiV3gTQ8WVAegmp0DT4yDme1VtA9PFZw
Ui/fEQ8+3JefC/8HRDweEmpYF2kQPr+JVMMCcUo8XXFkmFw6ET73kfzrK51Q
PMts56WEBxI+eNaKxflQVDwuMpEdGuYSPhrDW9AIwVg83Xx0FM21Ez7uN9WW
QUpdPOq5d39suRM+RuD7dWBfXTz29nrqC70TPjxazO+GdF08DnGBwErEEz4c
w2qz6p5dPEBljmzI0hM+qmideg30XTykTajEw+8TPtoC2gjAn148ah7cdLop
FD57c7Ak2fxfPHZb399ZLRQ+QqiIrHUJYDyDmOJK+TAUPp3/DZSCFGA8nBLp
IDg4FD7HaBfLpypgPM0G9sy1RhQ++iQl2R9XYDww7w8lsWMUPu5ELHXGsGA8
PCwTkFBnFD6gQKtkDLxgPElpFvvvahQ+KCV/IVbHYDxi4xzRLnIUPq+oJQP1
3WA8lNcpfayAFD6cmW1mYAthPKAULehLhBQ+5tuTwMQWYTytUTBT64cUPgUH
D+gsImE8xss2KSqPFD65FwSfCDlhPNIIOpTJkhQ+Tf19LnxEYTzeRT3/aJYU
PrXLTIvzT2E86oJAagiaFD7wgnC1blthPPe/Q9WnnRQ+ACPprO1mYTzmXjSm

       "]]},
     Annotation[#, "Charting`Private`Tag$5896#1"]& ]}, {}},
  AspectRatio->NCache[GoldenRatio^(-1), 0.6180339887498948],
  Axes->{True, True},
  AxesLabel->{None, None},
  AxesOrigin->{0, 0},
  DisplayFunction->Identity,
  Frame->{{False, False}, {False, False}},
  FrameLabel->{{None, None}, {None, None}},
  FrameTicks->{{Automatic, Automatic}, {Automatic, Automatic}},
  GridLines->{None, None},
  GridLinesStyle->Directive[
    GrayLevel[0.5, 0.4]],
  ImagePadding->All,
  Method->{
   "DefaultBoundaryStyle" -> Automatic, 
    "DefaultGraphicsInteraction" -> {
     "Version" -> 1.2, "TrackMousePosition" -> {True, False}, 
      "Effects" -> {
       "Highlight" -> {"ratio" -> 2}, "HighlightPoint" -> {"ratio" -> 2}, 
        "Droplines" -> {
         "freeformCursorMode" -> True, 
          "placement" -> {"x" -> "All", "y" -> "None"}}}}, "DefaultMeshStyle" -> 
    AbsolutePointSize[6], "ScalingFunctions" -> None, 
    "CoordinatesToolOptions" -> {"DisplayFunction" -> ({
        (Identity[#]& )[
         Part[#, 1]], 
        (Identity[#]& )[
         Part[#, 2]]}& ), "CopiedValueFunction" -> ({
        (Identity[#]& )[
         Part[#, 1]], 
        (Identity[#]& )[
         Part[#, 2]]}& )}},
  PlotRange->NCache[{{
      Rational[-3, 2500000000], 
      Rational[3, 2500000000]}, {0., 9.02738222673357*^-18}}, {{-1.2*^-9, 
    1.2*^-9}, {0., 9.02738222673357*^-18}}],
  PlotRangeClipping->True,
  PlotRangePadding->{{
     Scaled[0.02], 
     Scaled[0.02]}, {
     Scaled[0.05], 
     Scaled[0.05]}},
  Ticks->{Automatic, Automatic}]], "Output",
 CellChangeTimes->{{3.934967770326027*^9, 3.934967815983479*^9}},
 CellLabel->"Out[11]=",ExpressionUUID->"93524765-dfe4-45bb-bc32-5e21da1b06c9"]
}, Open  ]],

Cell[BoxData[
 RowBox[{"(*", 
  RowBox[{
  "Comparing", " ", "the", " ", "energy", " ", "values", " ", 
   "\:200b\:200bof", " ", "simple", " ", "oscillators", " ", "with", " ", 
   "the", " ", "height", " ", "of", " ", "the", " ", "potential", " ", 
   RowBox[{"barrier", ":"}]}], "*)"}]], "Input",
 CellChangeTimes->{{3.9349678810732822`*^9, 
  3.934967905136544*^9}},ExpressionUUID->"c7d4d988-4343-44f4-b2f1-\
eb6603ad145c"],

Cell[CellGroupData[{

Cell[BoxData[{
 RowBox[{
  RowBox[{"NumberForm", "[", 
   RowBox[{
    RowBox[{"E0R", "=", 
     RowBox[{"\[HBar]", "*", 
      RowBox[{"\[Omega]", "/", "2"}]}]}], ",", "10"}], "]"}], 
  "                         ", 
  RowBox[{"(*", 
   RowBox[{"right", " ", "well"}], "*)"}]}], "\[IndentingNewLine]", 
 RowBox[{
  RowBox[{"NumberForm", "[", 
   RowBox[{
    RowBox[{"E1R", "=", 
     RowBox[{"3", "*", "\[HBar]", "*", 
      RowBox[{"\[Omega]", "/", "2"}]}]}], ",", "10"}], "]"}], 
  "                    ", 
  RowBox[{"(*", 
   RowBox[{"right", " ", "well"}], "*)"}]}], "\[IndentingNewLine]", 
 RowBox[{
  RowBox[{"NumberForm", "[", 
   RowBox[{
    RowBox[{"E0L", "=", 
     RowBox[{
      RowBox[{"\[HBar]", "*", 
       RowBox[{"\[Omega]", "/", "2"}]}], "+", 
      RowBox[{"\[HBar]", "*", "\[Omega]"}]}]}], ",", "10"}], "]"}], "       ", 
  RowBox[{"(*", 
   RowBox[{"left", " ", "well"}], "*)"}]}]}], "Input",
 CellChangeTimes->{{3.934967909992509*^9, 3.934967962915909*^9}, {
  3.934969886910596*^9, 
  3.93496995901789*^9}},ExpressionUUID->"cd4b0796-27c7-45ce-858d-\
4770d9bcae8d"],

Cell[BoxData[
 TagBox[
  InterpretationBox[
   StyleBox[
    RowBox[{"\<\"3.36408468\"\>", "\[Times]", 
     SuperscriptBox["10", "\<\"-19\"\>"]}],
    ShowStringCharacters->False],
   3.364084680000001*^-19,
   AutoDelete->True],
  NumberForm[#, 10]& ]], "Output",
 CellChangeTimes->{3.934967965797716*^9, 3.934969931387327*^9},
 CellLabel->
  "Out[50]//NumberForm=",ExpressionUUID->"fb2057a7-872e-4ef7-b3f7-\
047d81e71edd"],

Cell[BoxData[
 TagBox[
  InterpretationBox[
   StyleBox[
    RowBox[{"\<\"1.009225404\"\>", "\[Times]", 
     SuperscriptBox["10", "\<\"-18\"\>"]}],
    ShowStringCharacters->False],
   1.0092254040000003`*^-18,
   AutoDelete->True],
  NumberForm[#, 10]& ]], "Output",
 CellChangeTimes->{3.934967965797716*^9, 3.9349699313893633`*^9},
 CellLabel->
  "Out[51]//NumberForm=",ExpressionUUID->"1d642d4c-dfc6-440a-984b-\
5279f1035377"],

Cell[BoxData[
 TagBox[
  InterpretationBox[
   StyleBox[
    RowBox[{"\<\"1.009225404\"\>", "\[Times]", 
     SuperscriptBox["10", "\<\"-18\"\>"]}],
    ShowStringCharacters->False],
   1.0092254040000003`*^-18,
   AutoDelete->True],
  NumberForm[#, 10]& ]], "Output",
 CellChangeTimes->{3.934967965797716*^9, 3.934969931391708*^9},
 CellLabel->
  "Out[52]//NumberForm=",ExpressionUUID->"f91dd7f1-6462-452b-82c4-\
02a0960807f0"]
}, Open  ]],

Cell[CellGroupData[{

Cell[BoxData[
 RowBox[{
  RowBox[{"V", "[", "0", "]"}], "    ", 
  RowBox[{"(*", 
   RowBox[{"potential", " ", "barrier"}], "*)"}]}]], "Input",
 CellChangeTimes->{{3.934967985857827*^9, 3.934968000491062*^9}},
 CellLabel->"In[15]:=",ExpressionUUID->"bde9c44b-687f-4de4-8f85-60b0ebeef8cb"],

Cell[BoxData["5.8560175539447995`*^-18"], "Output",
 CellChangeTimes->{3.934968001752163*^9},
 CellLabel->"Out[15]=",ExpressionUUID->"c950a85b-a1fe-4235-862a-6b1266fde228"]
}, Open  ]],

Cell[BoxData[
 RowBox[{"(*", 
  RowBox[{
  "Defining", " ", "the", " ", "eigenfunctions", " ", "of", " ", "simple", 
   " ", "harmonic", " ", 
   RowBox[{"oscillators", ":"}]}], "*)"}]], "Input",
 CellChangeTimes->{{3.9349680845258837`*^9, 
  3.934968086084929*^9}},ExpressionUUID->"855a6b4b-8639-4a0a-8841-\
c5d2dfea4f10"],

Cell[BoxData[
 RowBox[{
  RowBox[{"\[Psi]0R", "[", "x_", "]"}], ":=", 
  RowBox[{
   RowBox[{"(", 
    RowBox[{"1", "/", 
     RowBox[{"Sqrt", "[", 
      FractionBox[
       RowBox[{
        SuperscriptBox["\[ExponentialE]", 
         FractionBox[
          RowBox[{"m", "*", "\[Omega]", "*", 
           RowBox[{"a", "^", "2"}]}], "\[HBar]"]], " ", "*", 
        SqrtBox["\[Pi]"]}], 
       SqrtBox[
        FractionBox[
         RowBox[{"m", "*", "\[Omega]"}], "\[HBar]"]]], "]"}]}], ")"}], "*", 
   RowBox[{"Exp", "[", 
    RowBox[{
     RowBox[{"(", 
      RowBox[{"m", "*", 
       RowBox[{"\[Omega]", "/", "\[HBar]"}]}], ")"}], "*", 
     RowBox[{"(", 
      RowBox[{
       RowBox[{
        RowBox[{"-", 
         RowBox[{"x", "^", "2"}]}], "/", "2"}], "+", 
       RowBox[{"a", "*", "x"}]}], ")"}]}], "]"}], " ", 
   RowBox[{"(*", 
    RowBox[{"ground", "-", "state", " ", "-", " ", 
     RowBox[{"right", " ", "well"}]}], "*)"}]}]}]], "Input",
 CellChangeTimes->{{3.9349681159709053`*^9, 3.934968127919608*^9}, {
  3.934968617124158*^9, 3.9349686374139843`*^9}, {3.934968687989641*^9, 
  3.93496868933533*^9}},ExpressionUUID->"d0af31df-b4e7-42e7-b966-\
f4a7d3da0ce4"],

Cell[CellGroupData[{

Cell[BoxData[
 RowBox[{
  RowBox[{"Abs", "[", 
   RowBox[{"Integrate", "[", 
    RowBox[{
     RowBox[{
      RowBox[{"\[Psi]0R", "[", "x", "]"}], "*", 
      RowBox[{"\[Psi]0R", "[", "x", "]"}]}], ",", 
     RowBox[{"{", 
      RowBox[{"x", ",", 
       RowBox[{"-", "Infinity"}], ",", "Infinity"}], "}"}]}], "]"}], "]"}], 
  " ", 
  RowBox[{"(*", 
   RowBox[{"Checking", " ", "the", " ", "eigenfunction", " ", 
    RowBox[{"normalization", ":"}]}], "*)"}]}]], "Input",
 CellChangeTimes->{{3.9349681381061373`*^9, 3.934968165837653*^9}, 
   3.934968258742831*^9, {3.934968299362012*^9, 3.9349683131911983`*^9}, {
   3.934968381246419*^9, 3.934968383713613*^9}, {3.934968431446093*^9, 
   3.934968474299479*^9}, {3.934968573895541*^9, 3.934968596577475*^9}},
 CellLabel->"In[25]:=",ExpressionUUID->"65865368-7670-4b95-9c2c-b0a518f6ad1c"],

Cell[BoxData["0.9999999999999922`"], "Output",
 CellChangeTimes->{
  3.934968181508959*^9, {3.934968305132855*^9, 3.9349683139337893`*^9}, 
   3.93496838441848*^9, {3.934968434701579*^9, 3.9349684619775057`*^9}, 
   3.934968598740053*^9},
 CellLabel->"Out[25]=",ExpressionUUID->"71f37045-af22-4b0c-bc31-132834d826ab"]
}, Open  ]],

Cell[BoxData[
 RowBox[{
  RowBox[{"\[Psi]1R", "[", "x_", "]"}], ":=", 
  RowBox[{
   RowBox[{"(", 
    RowBox[{"1", "/", 
     RowBox[{"Sqrt", "[", 
      FractionBox[
       RowBox[{
        SuperscriptBox["\[ExponentialE]", 
         FractionBox[
          RowBox[{"m", "*", "\[Omega]", "*", 
           RowBox[{"a", "^", "2"}]}], "\[HBar]"]], "*", " ", "m", "*", " ", 
        SqrtBox["\[Pi]"], " ", "*", 
        RowBox[{"\[Omega]", "^", "2"}]}], 
       SuperscriptBox[
        RowBox[{"(", 
         FractionBox[
          RowBox[{"m", "*", " ", "\[Omega]"}], "\[HBar]"], ")"}], 
        RowBox[{"3", "/", "2"}]]], "]"}]}], ")"}], "*", "2", "*", "\[Omega]", 
   "*", 
   RowBox[{"Sqrt", "[", 
    RowBox[{"m", "/", "2"}], "]"}], "*", 
   RowBox[{"(", 
    RowBox[{"x", "-", "a"}], ")"}], "*", 
   RowBox[{"Exp", "[", 
    RowBox[{
     RowBox[{"(", 
      RowBox[{"m", "*", 
       RowBox[{"\[Omega]", "/", "\[HBar]"}]}], ")"}], "*", 
     RowBox[{"(", 
      RowBox[{
       RowBox[{
        RowBox[{"-", 
         RowBox[{"x", "^", "2"}]}], "/", "2"}], "+", 
       RowBox[{"a", "*", "x"}]}], ")"}]}], "]"}], " ", 
   RowBox[{"(*", 
    RowBox[{
     RowBox[{"first", " ", "excitited", " ", "state"}], " ", "-", " ", 
     RowBox[{"right", " ", "well"}]}], "*)"}]}]}]], "Input",
 CellChangeTimes->{{3.934968641782331*^9, 
  3.934968685164023*^9}},ExpressionUUID->"30ab2fcd-b805-4fc2-b02b-\
ac67e974b014"],

Cell[CellGroupData[{

Cell[BoxData[
 RowBox[{
  RowBox[{"Abs", "[", 
   RowBox[{"Integrate", "[", 
    RowBox[{
     RowBox[{
      RowBox[{"\[Psi]1R", "[", "x", "]"}], "*", 
      RowBox[{"\[Psi]1R", "[", "x", "]"}]}], ",", 
     RowBox[{"{", 
      RowBox[{"x", ",", 
       RowBox[{"-", "Infinity"}], ",", "Infinity"}], "}"}]}], "]"}], "]"}], 
  " ", 
  RowBox[{"(*", 
   RowBox[{"Checking", " ", "the", " ", "eigenfunction", " ", 
    RowBox[{"normalization", ":"}]}], "*)"}]}]], "Input",
 CellChangeTimes->{{3.934968657304002*^9, 3.9349686607889357`*^9}},
 CellLabel->"In[27]:=",ExpressionUUID->"69f94b32-130f-4d28-b167-a240208a33a4"],

Cell[BoxData["0.9999999999998469`"], "Output",
 CellChangeTimes->{3.934968661854855*^9},
 CellLabel->"Out[27]=",ExpressionUUID->"2d33a958-f4a6-4bf3-a3ce-ff688f20da84"]
}, Open  ]],

Cell[BoxData[
 RowBox[{
  RowBox[{"\[Psi]0L", "[", "x_", "]"}], ":=", 
  RowBox[{
   RowBox[{"(", 
    RowBox[{"1", "/", 
     RowBox[{"Sqrt", "[", 
      RowBox[{"(", 
       FractionBox[
        RowBox[{
         SuperscriptBox["\[ExponentialE]", 
          FractionBox[
           RowBox[{"m", "*", "\[Omega]", "*", 
            RowBox[{"c", "^", "2"}]}], "\[HBar]"]], " ", "*", 
         SqrtBox["\[Pi]"]}], 
        SqrtBox[
         FractionBox[
          RowBox[{"m", " ", "*", "\[Omega]"}], "\[HBar]"]]], ")"}], "]"}]}], 
    ")"}], "*", 
   RowBox[{"Exp", "[", 
    RowBox[{
     RowBox[{"(", 
      RowBox[{"m", "*", 
       RowBox[{"\[Omega]", "/", "\[HBar]"}]}], ")"}], "*", 
     RowBox[{"(", 
      RowBox[{
       RowBox[{
        RowBox[{"-", 
         RowBox[{"x", "^", "2"}]}], "/", "2"}], "-", 
       RowBox[{"c", "*", "x"}]}], ")"}]}], "]"}], " ", 
   RowBox[{"(*", 
    RowBox[{"ground", "-", "state", " ", "-", " ", 
     RowBox[{"left", " ", "well"}]}], "*)"}]}]}]], "Input",
 CellChangeTimes->{{3.934968722717272*^9, 3.9349687298098173`*^9}},
 CellLabel->"In[28]:=",ExpressionUUID->"86a518f1-e20f-431b-a128-ee243826a3e4"],

Cell[CellGroupData[{

Cell[BoxData[
 RowBox[{
  RowBox[{"Abs", "[", 
   RowBox[{"Integrate", "[", 
    RowBox[{
     RowBox[{
      RowBox[{"\[Psi]0L", "[", "x", "]"}], "*", 
      RowBox[{"\[Psi]0L", "[", "x", "]"}]}], ",", 
     RowBox[{"{", 
      RowBox[{"x", ",", 
       RowBox[{"-", "Infinity"}], ",", "Infinity"}], "}"}]}], "]"}], "]"}], 
  " ", 
  RowBox[{"(*", 
   RowBox[{"Checking", " ", "the", " ", "eigenfunction", " ", 
    RowBox[{"normalization", ":"}]}], "*)"}]}]], "Input",
 CellChangeTimes->{{3.934968742639412*^9, 3.934968747575474*^9}},
 CellLabel->"In[29]:=",ExpressionUUID->"bbd3cfab-d121-48a8-b924-7e3d7c4fe54d"],

Cell[BoxData["0.9999999999999349`"], "Output",
 CellChangeTimes->{3.934968748755251*^9},
 CellLabel->"Out[29]=",ExpressionUUID->"beaa9ecc-a04e-42a1-b198-b6d54471e7ab"]
}, Open  ]],

Cell[BoxData[
 RowBox[{"(*", 
  RowBox[{
  "Plotting", " ", "the", " ", "eigenfunctions", " ", "for", " ", "node", " ", 
   RowBox[{"count", ":"}]}], "*)"}]], "Input",
 CellChangeTimes->{{3.934968832872608*^9, 
  3.934968836122961*^9}},ExpressionUUID->"280879b7-e9fa-459a-84f4-\
aa4c4ad4abb1"],

Cell[CellGroupData[{

Cell[BoxData[
 RowBox[{"Plot", "[", 
  RowBox[{
   RowBox[{"{", 
    RowBox[{
     RowBox[{"\[Psi]0R", "[", "x", "]"}], ",", 
     RowBox[{"\[Psi]1R", "[", "x", "]"}], ",", 
     RowBox[{"\[Psi]0L", "[", "x", "]"}]}], "}"}], ",", 
   RowBox[{"{", 
    RowBox[{"x", ",", 
     RowBox[{
      RowBox[{"-", "10"}], "*", 
      RowBox[{"10", "^", 
       RowBox[{"(", 
        RowBox[{"-", "10"}], ")"}]}]}], ",", 
     RowBox[{"10", "*", 
      RowBox[{"10", "^", 
       RowBox[{"(", 
        RowBox[{"-", "10"}], ")"}]}]}]}], "}"}], ",", 
   RowBox[{"PlotLegends", "\[Rule]", "\"\<Expressions\>\""}], ",", 
   RowBox[{"PlotRange", "\[Rule]", "All"}]}], "]"}]], "Input",
 CellChangeTimes->{{3.934968855926483*^9, 3.934968887855036*^9}},
 CellLabel->"In[30]:=",ExpressionUUID->"1467ae89-ef1f-445f-bde0-af4dd8c3dda9"],

Cell[BoxData[
 TemplateBox[{
   GraphicsBox[{{{{}, {}, 
       TagBox[{
         Directive[
          Opacity[1.], 
          RGBColor[0.368417, 0.506779, 0.709798], 
          AbsoluteThickness[1.6]], 
         LineBox[CompressedData["
1:eJwUV3c8Vu8b5n1fe2SUVBJCkZXKfM9zniijpAglSUWSrAZZId/MrERUZJaV
VaLwHHuTLUWy9967n99f53N9rudc9zz3cx/B27a6d0g0NDRUCg3N/59rh0y7
WaQ4iZP6g80FUX+Vola1McNjnAR9fcOvwpReJdis9P7jUU5iSZ7bbzSkT8nX
k+vm6cOchP85XdMTXgNKPEMlAw68nARXXb7k/X2jSidTBSb6SDv80pmSpavz
SrYne9byfnIQA+mBieek6ZSHNAz3mj3jIEJGgyVY6o8pM7/6smAVsItQ3HvU
edD8qbJArl5wrxQ7of7oyPaMR6UyJs7lLt3JSrQfXjmnXcBGLb0wiB6asRAb
u6trRISvUA++Mmh9zsRMVHcZm3dEvqXOZoxOJpKZiUEr+8LMiXfU8lpn+oot
JkJW+kCr3MVoqiUpRpFunomQucCYWycSS819MBLj9ZuJmHW/kenwJoGqfcnR
yjuNiZAvPP/u6M9P1GEpJkUfVyYiqPGpYIT0V6ob21s63wtMRG3IrrDP3EVU
HTGJQ8nqTES8uemQt1YxVfgsoVB9monQo/Iyx/KWUGtd++8zyjERd2pvfR75
UUrlmRRv8eVnIhpFn3k3llRSbxs9UmBiYCK634VPSXvXUTNrC977zTAS7u/X
z1snNFE3FSl0zJ2MxNnWUf24A21UjRSt+/7FjETiUb6ON+c6qdO9du9rcxgJ
06bxE3PZv6lhvOHNzCmMxN+KOwK2+n+oSpe+U85HMxIHa/g27Q72Unt9/si/
eMlIcHdL/NbN6aOyx8efJXkzEnJph20uWw5QqYV3Lzs5MxKOUblth88NUS07
JG7N2jASn/Nm53OujFDfzM7Z3DVlJJYTy3z0I8ao1cx5rj1XdvSF8qrz2Sap
y8Ku/vpajEQOLXslU/E0VRg/HVkPGQlnjd1ts79mqbqG9B9VT+3gYWT15ck8
1eNR3Zd8MUaC4zH3myTqIjUzMKTkOD8joc5Bef9EYpnak6TfmMzFSFxm26cn
fH6Vylq6/88hBkZCIOAuI1v0OlWp++/46w0Gwu+rNdeq6BbVYjlxlW2WgTgr
1SnFN/2P6v6fj7vmOAOhdXZ9Q/YrDfaaw5Lea5CBuC+pcXWPKy1WIS69e7OT
geBSdbmQLkLGuvM438m3MhD/8fsMKTNRsMUzi4KPGhgIr9Mj15VWKJiQyXfp
8RIG4uml1+Z2i/SY4uS7XJFCBqI8A7qkUhixS05u2K1cBkLMoXHWUJAJc3ul
er4zlYG4/uDRioknCxYuINrC/WHH3tzhm+NVrNindEbDizEMxL3caStdPnas
q6rBvPIVAzHzXJhQcObA5vWypmiDGIi6Bw6OdVROjLk/9DHmy0D8LI78oczI
hSlsXvHMcWUgdrtIqOkWcGMX/ZSYZh0YiETumfstCbsxc56DIcceMBCGDf+i
B1/vwcJk+qPj7zAQ6gFH7qW+34uloXLhHhMG4qid3OVbObxY6bmktH3XGIi/
/5zMszv2YXNmVt9DtBmI01e+Hr+jyocxzmvDeg0GgpfMpLwVdBATcD9exaDK
QLiLNcVFjPFj2m+W29zkGQifxW9zZ0YEsDuiv4zyjzMQIVXVPEfTBTHXLwX9
S8cYiPMsk9IbLkJYaoPHrJUAA5H2fqSYTU4Y0+hCn1kO7MQj3J6yyCmCjYyu
P07dw0B8Nq5x5lkRwYQp9msjzAxETevqo9c9R7BSzs8F3nQMxBXnjNflfUex
W4dmnorQMBCuROx4w4wY9l7pHsl0iZ6ov/bZUUVKAqNqfCynnaUnyLkK5XEm
kliX/oB37Dg9YT+oXFkeLYXxPjBm6flLTzwd7rqqHCeDhSbp7DaspSeeqbN8
/vn+BCbzNahjpZyeiGi1V4t4eBJrLK2LfF1ET8RzF50/cvEUxtpz9mBbDj2x
oRQtJy0sj6VOeP59mElPcIx/mrp/UAHTXCuK40ylJ35XTdCTBRUx791Kohdj
6Inu1WM3VjSUMWGhJ6NTb+iJpA/Nqso2VKxMOic1IIyeSCk3kkuKwTCa81LS
tX70xJMLo/WuuyHm/ExI4exjeqK8jIHu9rwKxhtssj5gQ0+s7R0JO45Usbyo
qELPe/SE0r5D526GnMEW83hOF9+gJz7pPW1U1lHDQisuk00M6YmqppjuOFwd
O94aUrF1mZ741+7b/EteA7OZZj6nrElPsFMFFK+rn8NYN9VZf6vSE6waAvbu
JuexNCavH46AnthqXXYX/U8LGxX+p5t7gp6QJQxW+6e1sdtGC0bH+emJ4dt3
L8uc0MVo7snwN/HSE7lFd57cXdTFYhyse2246QnRsaijPugy1v1yxOwT407+
rs3b1VroY84xwkfOk+kJOu0vlu/OG2D70m+NjW3REX9XQ9cy5a9gBtVd1kcW
6Ijsd5c7RCQNscV2XpnKKTrCP12oSkf+GvZqQH/ebJSOuDj8oNdAywhr2m50
iP9DR8w/rwrOjDTGzp8qdz9YTUe8X85qXDW9hSWHY9wapXTEt9Tn7zvFb2OU
5dyPDwvpCOUve4Nd129jhbkpDVVZdESy20Hs3VczjHfv4VvzqXSEU0Tbj6G4
O9jjJ1GLfB/oiNpUJp+wSHNMQiH4wMM3dESY59KP2Y8WmG8kY2bUKzrid2ju
vrCie9jg6jOVqkA64s5PX2ufQUss+vvje3yedIRgo5aLl741xq58La/Sko4I
mNg9IvTwAWb5rvXcnBkdIdEn8qxd/iFWuaHVc8CEjnjWRnNKnP4R5laI0z24
vBMfHedrJeIx9pvve+S7Czv+vNPrLk62x+SeykpUqtMRZcHxlW7RDtgMJnL5
AJWOeCM1+elukiOm9f798Fk5OsLA/knzM+SEJW/vdbaToSP0dXN0P/91xm4W
McdVCNMR2GEhE5tzT7EmODtty0ZHzEYd8o41e4ZJxN3zfMtAR9Bz8dtMHvHE
fGkH9lTQ0hGGB+7wpi14YrC0nbp/mULYV3o5LH14jkUJXWw6M0shmlhpzc4G
emGrntWmtuMUgtjK+x3i5o1lqxb4l/dQCFceg7JmD1+MPfEk/0wnhTB1EXDM
CPXDLCkZ2ftaKcQDRo73+ln+mFBFbKdNFYU4ekVvgpEzEAtV8xbdl0Uh+iqX
27KVX2LTH/99V02lEAy7leYtNl5i5xicLtgkUoigxKvMV8pCMVL1/cdlkRSC
lceNHbcOw24cHWKYDqUQGlZHfyxdDMfyfW+84w2kEO6V/W7G1NfYI02dUutn
FIL/VgfT8IlIrCmlVj/ShULYacVyDeFvMAnmM2Ol9hSiKJlUqXPlLTZYK8fB
a0khrvFtrZmlRmF6Wnw3SnV37DVMWPGuxmIKkrMSly5QCG6bpmMPP8ZhB9jL
N/6oUwhbvjO92UbxWH/j/TdrVArBN21/dK0rAavMwi185CmE441+29CkRCzl
Jbf8HlkKUXITapxy+YDZXS5okzlCIZJtVxp/KydheieDEwhBCiHZ9fWnt1gy
Jr/H9KEW3877Q8bGwQIp2HYHM4cFJ4XIurPfRFIiDQu4du18zAaZsJhkFskq
z8TslKX2Sy6TCXdW5z38z7Owy3yksfxZMrHHOmlMWSIb29+T4t0xRCZirCpx
15DP2DbxVN+sl0xwe8jeP3zhC9YXoyM8/5tMtCyojh3jzMGSb62VsDWRidrC
rnrvrK9YgEpDyLtaMvEfu9CxRwG5mO3hOBOxCjKRQCiSl+zyMLkhja0z+WQi
yFxNll3/O1ZuEangmkgmHDkvoYRXCEvWtGJgjiETzpFBPicJAnshDjsi3pCJ
ibik9RuLRZju5MijL0FkIi8E1H1QKcHkGgpUTvuRiahtjQ232RJsX0YwZ+N/
ZEJL5/rNPR9KsV5b+cxxRzKhvYf68b/D5Vj5JRY3x0dkQrVfq2B4qhxLOv5X
i96GTBy45x19sLgCs1nwHhc0JRN0xOhPpadV2KZDh4jhBTJBTzf+9qxpHdZ7
JXVxWJ1MlO4fFVK3r8fKFNzKHquQCfUkHs72lw2Y/7rIrRB5MvHVc07jxGQj
ZtO1Js0vSyZeNMuOW4c3YTqFDdtpEmRCdI9STa9SM8brZh9VJUgm+Fh6bDnf
tGCbNzTv6/ORCZqULSMt3VbsL35QaYCHTLDkmOrFcrVhH2krfm6zkAk9W8M9
ySnt2Amv3dxyyyTCVphdwkjxF3btp8LFv7MkwuR0RKqt1G/MU8z4he8EiSDV
v1NKl+jCWho+kLt6ScT+Asvv/87+wdYP1eLPu0hEQEHRx9pbPZjgw2kXyQ4S
8TnUslvc9y9mxyO/6F5HItL/mp3k3+jFIi2MZMQqSQRnHDdhEtOHFeW7W7UU
kwjpwtwapNmPsZtUDwrnkojt9trQ3OwB7FOSYXtNLIlQE68uNGsfxtrWnnI+
ekcidPpGGtWyR7CN8/EX+F6TiGDF2ncXwkexc7PjFTYvSIT3iyvTGw7j2EOV
XSRebxJB1BxOULWfwN6GnQAlHjv4c9P7WddJbEzBNZfbgUQcq+c525UyjXG8
iJ0vtCMRaVBbo7lxBlP4Uy5lfp9E9NYbE9oes5jvM7akbzd3eDpf5SOlc5ho
7fsI4/Mk4sspyfPbwYuYNl9ZK70aiXjqNHBXWW8Js7cZ2ZUFSUQSb9FA2qFl
rJxLxpckRyJYTmnZnWhYwSbN9MrTZEiEmXVNXkfmKrY7z5FG/xiJKHKoX654
u4aZGpU4JgmQCM0ogdlC/w3MP30o59IBElECNJruhGxin/8xza3tIRG/zoQI
R8dsYaRE3XtaLCRC0J+jYF/3Pyx2csBwbomW8H1ySrrzPglUA8bXb2dpCY5j
H1R27SeDmRCJFtUJWoL7XnXYux9kAE7Zn3vdS0uE35qoij5PB8x93njjXbSE
WIRDfuBuehD4C5WOttMSkze0T1QN0oPup/TKynW0hFLIAt/hKEZAaRJ/MlhB
S8SV/0hq/o8JHBO6+CWwmJbw7yjl6X/EDJwrI471fqUl8ldn31y3YQX7donx
ecXSEisuwWp/LTnA9hc/sfy3tIR7wz0dNi5OMHh1XG4mjJZ4LIoWK4o4QUZ8
mo6hHy1RIWPJ3iXNDV6ps5oE/UdL4CWnvhbNcwPHSSursqe0xMENg+c42g1U
5KR8JB/SElLu7UeAJQ840hUUdtuKltCYpxu6dmEvYPWYiYswpyXIc0Yt2oq8
4GdNViGtES3Rz5dUvU9yP7AyPjHfrkpLtLCq/fYJ4gc6pLB/zICWsKP9/Cus
9BCQS1pkhQq0hNGJ6g71ZwKAdu7rkVQJWuIssFzmbBMEw+E8p/6K0hJWb+Me
GfoIgXqlJyq7BWkJ7b1erwJPHwavnysYu+2hJdIEn2jW1QkDF7E3ll927eif
OUNrGiUCbv5YezLKREt0jwz/INuLgmO8BaG62zQEtNicfYsfBcVpWLXoCA1x
IFqUz0RVAny49L7dqI+GaDxg8dHKWBL4L233h3TREMz5KqKanlJAHy/eWm+k
IZgsn+cxPZEBSoMCLDK1NAR3xovX0/uPAwG/Z7x3ymmIStEqpr0Vx8F4i8qJ
xm80xHai/kcRyROg8UkCpHyhIQRbbCb8J06AHD6KtmI6DZFhvCwim30SuJtX
WCTE0RAHH7EqmlyWA7vX1d8/8ach6vI+qttvKIK198lpn57TELIMcmIHNpVA
jyrT9z43GmKRq17FlZ4KUgJrW88/oiH2/hZyGFYEIEj2WJ+HNQ3BIUbR/WKK
g8c/X0x/vUtD9NEnhN3SggAIXmASuE5DBEg1D0m+Og0OV6bz6BvQEANzTtQB
XAUw3mcX9r+0o1ervJdvQQW05DSCxTM0hJZZtxenzRlwV0P3cbUkDfFVOvSF
MVIHbdZs6ObRHZwg/fBjuAaAr6rp1oRoiIbLqYfc7TXB/h4QIcZLQ/h++Vgw
oXUeeJPX/5Zw7fC9WposZ7XAwtGvR6+x0RCv2s1ILWcvgPpHx/L9STREWwKp
xPv2RfBAtoFObf0fKhG8w+6PXwLnnqpGOMz8Q27i/1BZyyWwySWT//PXP3Qk
1v0VwagLbgImmrcZ/1C27fWJ8Tw9oOjn/rI24R9q1nZj//VQH3C1LQltRP5D
b5O/OOInDUD5vf6z1//7h5x/7Vq9UncFROdc/Rng+A/VuTw65RF3FTj8+2GB
rP8hcYZ94mzuhkAsvOAF/9V/aPq/2OIrOkaA1Hv84MUL/9DBKCOmKLXroFs8
OcNd5R+6vr3mrHvGGAQVhzX3SvxDh+dl71CvmYD5Ceu9CbT/0IjAni3tzVug
Tm4wuXV5G5lGb+ZuR90Gic+uKVEmtxGNpGaFtKopMNirbnynYxvVP+/qaIs1
A9K30XR43TZ6z3tR49PVO4Ax/YRHZfE2uscaRannMQcFKgIJR9K20c2A9q/o
410QFvj65NXYbdT45n4zjZMFsOlkrfQN30YvL+TG2+jeAwI2a6Nj7tvIOoI1
veTAffD8TYvUJ71tpN1mcM11ly0wHtQo7tbcRtcTOz0PcdoBOekiHTZ8GzFp
8tiJxdiBsfK0xzZi22jcS3+mo+YBKN0lRB/Dv406d+flNJg/BFHXIiMaubfR
olhZIDfTI6A9+zxfZnsLSYy1H1O58RgcUd44f2thCzmekn7qx2kPaLwf/Hk5
uoXQ8irXn1p78PnADZqFli1U5lH25MmlJ2Cvurza16QtdMAD/Hma7gys5EWd
t95todsDLz/tS3MBxUf2ZJwN2UK/n30yn892BRaMC3s6HHf0RCOlM7vdQOFq
nya/9RaaiXjnEU/jATjHmp6a39pCZLWGAizSA+TXZAwta26hvuQUl6OdzwB7
fvQ+HGyhlNW16T8ensA0NeCCj+wWGtnfnJkp/R9gfWH5de+BLeR/KpXZN/Y5
uKEl6qUwuYlEk1wN3rX7gM/UPd89ejfRkHPX4NevvoBBkjJV3baJsENm/v3R
fiCLrV/PEG0iZVL2gUifF4Cy3eQbl72J9uG25vl+AeDqdFHh2IdNVLrH5LNg
eCCgbYwWdg7aRHwT8cu7aoKBQVHA1VLPTXQl2fDMYacQkJrpEsD8ZBN9P1Bb
zMH9EuiGGC6+NdlErO82/sVfCQWJOnvKC2Q2EVXj4AENsXCwepqyShbZRMZv
bvSwTYeDC7ILx7T2bSIrhYC5tu+vwTJX86tu2k3UU31J2PRuJDhHLq4SXt5A
fHNzuemab8D7hYwNq/ENFFRhkUhz8i1Qbwsw3WrZQJmHIyr+CkaBqHKXiLNV
G4ij4JUiSTQazOZY1gUWbKC67fLPhifeg8hwjRP8iRvImdzi5XgqFowbUMi4
/QbSW3K6kp0WD4D6gpzPvQ20PbdX78aVBPBKvt+y0XgDOcnfKNnDlAiovMUt
JmobqHshI8PZ/QMIYcykT1baQANraryRZz6CwdVopVmpDaTEKzsYw5G0cx+7
xHvs3UC05qX5pkQy6K+x7Khm2UD9H045x8SmALl8Q2ZOmg10/wQ4WuGfCnre
yj+MG11HnOYS40NPPgGZ6wunS7+vI5NXV4TabmQBVun/Lp3OWEelF4JuDMxm
gTFabpPi+HX07HdJ9rRPNohPknUlXqwjqZv5Rh8qPgN351J/zGMdDYpc25Nq
9QVcv6D7pvDxjr5gZKnxvhywZ+FBbr7xOlIXPSUd/vwrmK+grVDU3dGvsPJy
U80FPyJftn5TW0cRie08/Yx5wBdkz+ZKr6MjVPvvS0nfwLrfrPgX2nU041L4
shIrBB3XPRRll9fQ1ZSXX6bkEPgizaGRPb6GPkY/PO2qQACrduk7ma1rSOb3
uaZl8WKgkVz0SKp6DekW74+S/V4MRFwueqYXrqGUjYFlOa0S0CNgG5P2YQ1R
wodilZ+VgvyF7XTxt2vIhHLqasjhMhBRGVSYErSGXGRi/jOoKwOXrDJ+JT1Z
Q3XPk7VmjlWAsrwp7kTNNaTy7Uxwplw1iPV/KnQYrCGPP9VnBphqgKsx2/F4
2TVUf4VeRnCwBsiRJbVjD6yhSpfdMDmjDnB1FF4/xLGGQipcLKxi6sFMstb9
95Q1ZGj7bUImsgEka1v5Rk2tounjX7mq4hvBc8HN1wf6VxF79hJj6LUmcGvx
xYe3HavotbCmkNZoE9j/Nq00smgVZYoPTq1ztoCAofHNsJerqIPmCldGfBuw
+ObMstt7FVngJ8qi9NrB2RfM+185ryLbD2sf7rJ2gG0ZcfmXpquoR+G2o17Q
T9BFzj/LcXUVFb3qcui62gm+dWjqBWutosKRP92M4r/AA9d7DwJPrSLnZwGd
sn2/gfbFNXdW8VWU4luZH1fVBcSF/IJe8K8ixhy/b+++doPBquQ0P4ZVtO5k
ViyW0gMMuEeHvH6tIHd3hbVF5z5wekTift2PFTTgXpBZRNcPJAoezHKUr6Aq
re82RWH9gGy6sf4uYwVxKd0z6SkaANNy0KMvYQUdffh9F7w+CH4ze9EdebOC
zpXxtBptDYKsz+wcn/9bQQ6OjVd0tIdBlPfl8BXHFaR0vi3UfnsY+FyL3I/Z
rCBaD46B0S8j4AZJSKT66goSktMtMpYeAyy6p5R6JFdQv1KKuJj1JFgWcS46
fHgF3eo30LyrNQX614gz93hXEN2HBhYD2WnwLU7j4iJpBUmvng/2YZoFifaB
bYqry+jgXNGkgM8sCNZsMXSfWkZK4n0cLoxzwHzOyIy5cxnVHbj3sJ9nHuhU
xI5dbFhG7/h37RZPnAfUN0M24aXLKD9V/lLSqQXAfdrWSSB9Gb348imr+M4i
KA7xDJLzXEYuVoppu7eXQZpZFbfrk2WUc0txMDlrBbxWYH1TYrWMhhTadHws
VoF1b3iC1pVllJdwVaN4dA3sl0n5dltiGf2ydodZ0luAjjKNJQsuo6ac6Kd8
nNtg9qds2RTPDg6dOC6xtg2q3AsbHGmXkZgVh9yWDQ3+uLGxP6hjCRnsacj+
507CTRJ2W7TVLSHZqvaGPexk/NwTw6l9JUsoBNNp0Ysl44KHBlYS05YQe4rJ
UFUzBf9hs8xa4LGESPka7cxWDHi+inIojcMSamjE1Cf4GfEPPB571e4voYA9
DPY0PxlxV4JJqFl/CXnvrRC6dYUZF2M/KD8ivoQmYrtsbkaz4SE+v2+cObSE
9ExvSUW8ZMeXaSK947iX0H6B/+acAnfh5QtcHUabi6j5R1Hp2x8cuLh109a3
2UXEI3ZqquIqJ/5yOFCEZ2gRid76lXpmhBO/8YvRvqlhEVl9r+0r5+TGy3Ur
oyRLF5EmW1o/awY3fqz+v3L/3EV026Yg7NTF3fgqsc19NmYRdfnQdJXE7sFD
Exc/f7dbRKR5ZdJJL1589eDn3zx3FpG12rbqqNY+3CTClvTYcBE5BF0tati/
H5fwH9eRUllEN68/YpiqOYCHkpOdXsgtokPVx7P80/jwNdc7caPii+hFxm4T
wbCDeKVt72w89yKij/Jd43Q5hEuMRfPSMC6ijADjlSmqAP7qthE03lxA1VkH
/fFiAfymfkfw3qEF9JAu9rNgqyC+rlQvFZC7gOQYEmjvSArjN3P8DMZSF9A+
476ptEZhvEpS3U0tZgEd/S+DbdxBBA8TKG2g8V1AKiasSoNtovj6G/clY9cF
NK929PjMiyP4LW7sYIHdAqKxS4fBGkdxKfpvVvaGC8jZqf+cYqsYHuZuH9Zy
YQGdE+lNeRcnjm+syhZKqyygm/kWG6oOx/DqiXSWcfEFpDjX7y1yQhI3bU5I
vbE5j1QD1SYNPWTw2nO3Wgpm59F0v5zibfJxXKacf513aB6danp03sT/OL6d
+0aztWEe5Sg738pMlMXNZK48kCmdRwdH2q5AhRN4XcruN4G584hB8j1FpekE
HhkVPKoeM49ao/HzB9lP4dt7LnB8eDWPLmktiVFzTuF3gpkVSL7z6IyXsIGB
iRwu6+nlU2g3j8THfEW4KuTx+rsuosdV5pHJW5xYb1HCT/dPlevJz6O9JX/8
WSOU8dzrN00dJebRfwvHbENuUvE4nbOxRTzzqMdrT7UXBeAOyrv2a0/MoeK2
L6TTtRCf+Prs24PeOcRVQp9OPXMavymzaBDePof0HD4KvC45jZ8X+fWqu2gO
2X+sPVtUqYIL7Epgux82h9rKD5Ijts7g4X57PgX5zSHlhVxXsfCzODPF99xn
tzl0PjR8dEBGDV9atfJZs5hDX31uOanYq+O1/XK0vtgc+q1Vaj118hyOG6fE
pMnu8DIvwmjnzuE5Pw+AxiNzCBt/bnbq83k8pp7GhYdrDl08Z2ftc+YC/ji3
djFxeBYtM52dum9wCR+TwV5Vd82i1+5rnAu1l/AbaZnHJ5tmUXu4yes4FR1c
MzbM5kTBLBIfiV+pUdbF+f1vjJYEz6KLQdsPC67o4a8ozd5Dz2fRQauL16dG
9HBGd1URJudZ9Nb2Qu0/F3184dHR25fMZpGI6j2qVJYBXm0839WjMIsmhRhW
M84b4linmTNJahalWqmf7NkyxD/r/uQVPTyLcmZRc2PONTxavVDfmm0WpRz1
23I8fh0fvM0as1I2g+5cfFzrc88E/3FlrgtkzKCXrArlOUI38e9aHbzekTNo
Jr7dNOTVTTxILjZ0t/UMehVIsOu73cIVmE96H+eZQYfAe7vzzqb4vnPMjMnb
00jlpaq0CpsZvu7X68c/Mo2u0N2ws0o0wwuZAgNZvk2jKCfJU61/7+CQaThs
yHAadbW03DcOssAFNQt5rqtMow5Tybgbavdwkl9oZIv4NKodVAyLJFvi5Yx4
VNHGFFq7tOvquaD7uAZjZMKb6CmE6+11HR61wcU0bEQ4vKdQ9NM3V0d/2OLM
vmeSvG2mkOXSi/ufje3weoa51Ef4FCqmly88rfcAv8Rw7vOFvkm05ztTjqbV
I/y4usDJ8ppJNKF9Rqtx4xHO5bP8VenzJNo7YCl1Nfgx3kaf8P3If5Oo+2S4
80CpPX6VfrOYVmQSKY5Fndhr4ogrqrWoOLJNovMjvXpjnE74fu/k8umlCdR1
R/Nndo0T3k2nX91VOYFKr4ytZmi44DfpMhq/Wkyg+km8+pyvG3767HMdCZ0J
JHA1R6nA3B0X8rrWGq84gfAZLvJHEQ98kMLwM5h5AtHM/ZEp4H6GW1Bu9tz7
NI7A9EjcTd7/cM0zcjd7w8bRUjCbqkf8f7j4c9Z+g6fjqNLT77q5zHN8kvx9
SFV7HBn5UFwmr3jhdmSuqYOzY2iRcXCipdMH11EdtQnrHEOGnZGBu5/74rL/
EbPMJWPoMNt3nY0Tfvgi6f7iyssxdFRU3eBUvD/uSCrfaD4xhg508ocuFATi
lgzdsrl8Ywjc5tNmDAjCjVgX772lG0MJLzIvRN0KxgGPcOftn6NI7Prf3WNB
IThF/HnOgvMoKuPomD5vG4ovS0VN/DQdRfTtTHm3ZkLxkRM5QoVao+g406xg
68NXeC02GPKcfxT5MtMeEXgehgfrnLHeUzqCRM2xsYGW17iHwfXEtdQRJBQ4
oapnF4E/NHrc9efVCEozXRT8wxmJ691J1Px4ZwQxhvxYjbv1Bt/vRBGVZxpB
9F9fU/7JReGsbnzGB+aH0Zs6giq3GoVveZ4M+/d7GOX9ZVKxJKLx3gAzUvWn
YbSiqHlM41oM/jG2vOfqpWEUOmBoVnIvDo/80L0HUxxGzDOaRoK9cbhf6qKW
oNAwsj5q9NDPMB63yhEuGFsYQiamQa2EfgJ+vPp5hHPEEHq+p7tzzv4DLtQQ
9eOGxxDCrfw1yug/4rtbcuhU7w2hqKmsQpV3H/HlrsFHLMpDKFo77XByYxJe
OHPmUlTPILKqup702SIVz1i87uNRNYjOcHKavt6XhsesPSbMsgbR1b9C0TM/
0nBP8gcJSc9BtD4mE/lAPR3X2EvHRIgMosRdHHl2ilm4Et9BGM8+iNKFxy9e
+JCFHxM89cR7ZQAx8bHe6ubOxtmP3RnSrhlAvz33P9Nby8ZbQUXJX6sB5Dt5
yiZs5Avef1Z9+NKVAZRc//Ykze0cfFarhrn09AAayjwQDf/m4OxGDZcTeQbQ
np8Of937v+7sR+1DFsX9yPf+Te1Gtm+4odsV5t+p/agzs5byNfYbbuH1S+p8
eD86fJE+cU3uO+716s8TSct+JJWl2j5hnY8XZw4xzXP3owFXWalYBoQ35t6V
Mt3uQ3+GA9M/5iG8B43pto32Ia8rEmqZ9wl8s27qXS7qQ1Te+niB3iJcfnRJ
0uVuH6pz+lLr51aCq8080Z3U6UOT+02SukZKcL3lNQdjah9Sdv6XG3S5FH9I
2S7COfuQ33uOKxdky/AMAXpdSkEvOuXhaZTBXoGjI74O9h96kSXj02K/gAq8
Xor53XBwL9KR8neSZ6vEx6jsg9VmvSio9sU+jb1VuLAhj0Mge+/Ovml7g3yp
Bjcvljm1NfcXHTirGHZyuAZ//uOk29/Kv8hssYUOudfiReNUjkS7v2gqoDWK
D9XhcocvnJQs70HWGeVPxE1/4HrHdZ7uetODhvndFkV5GvEHuH7lnHUP8nvs
/IqnoRH/ZGR8NXdvD5osUjcNTWjCD4dZu+L3/yCDkhhWOfkWHMY/qBCEf9Cw
U/Z8blwLfiPLnp2y5w9arVn9GsDeir+tfxpbTXSj2CuMAxYzrTgHXVC5Dlc3
+p2mfuZSYzu+P+VxROhAF8rmDdBJu9qBi1wwsmzN6UI0SR8nVYY6cKXwoxz6
V7qQ/rvmwIeMnfgdkTKjq1G/kQJnqMaS42/criZF6o31b3TgyOTEZf4u3Nk6
hPY3+I2sMh11gqu68JCvxklGfb+QbxBL/qLIHzz/7Or8DdFfiDHxzRV35l68
fKynImalE9Fn8j/tt+7FGwMrInurO5HwSMKb0NZefLA9FNy+34lczwY3s33s
w3eZS/rfyfqJIltGNSYtBvD9zLuNPz77iWofnjQ73juAC2esS4/o/kT0VnHz
stcGcaXlqnaLpQ40UitRkmwwhJt53xa0UupAy9pr9/gfjeA24pqLn1g6UOJ2
lQaFNIo7/ZCumupuR+eL68rFwkbxIJ4tK1v3dmTOpp3uUjqGf/8Y8e1heRtq
Hmf/pKE5iZefc3vxJbwNudZo2cgtTuI/ps1uLJq3Ic0Xsx1b8VP4oJwsxYGp
DX1kfy1twzqDs1fVX3TSbkXe0SUv3jPO4fvufxHKP9SKmqx/JWXYzOHCu94u
rc+2oG5w/S/dzzlc8crdd66vWtDd3ckiBRnzuNkI7Yh7ZzNi36p8l+KyiNu8
GP1enNKMCigcLoZLi7iTdGMArUszYjj4jjf/wRIe9CRK9r+Dzeioto9t1cNl
/DuDvJv37Sa0SLlYnhexim9nzh3rk2tCt0XkDnXzr+Fnrn76pczShD4F8NmX
Ja/h73VULfvvNqJdnaMjnBXreM0r3s485h9IQ6C0SllwC9cbDDxh/aUBZQQ2
SVGKt/Cek+RgoesNKKqH5y/59ja+2D51NjC9Hh0Tsbw8mvkPF+At+3L7Uh06
rWpC76tEC9MsFHbxrtUirtaYT+kRtFDue7plQ1wt2kodXM5epoVa1yIFFRZq
kHqexy/nfBJ0jLIOZntdjQqH3d/uuUaBjQK89791VaBwu78RVBIjvPYgsNL6
eQX6Sty3GnvGCAdLSEKHJStQoVXQo/0UJrh+e6oz0K0cNfhlcihyMEPRD6Vq
poJlqDTq6GqZBivMXpKP560tRTqnOmwm/7BCqlr6VsPDUlQt1R2wbc8GdUci
chTKS1CvC0smTyY7dBOzFmK/W4y2tL+L6yZwQCbn/qdlu4pRw7wT/+V1Dng0
PPPznF0ROpLev0S6zAkv/3wuUMVNIK3f2d+CmLhgqpH05gPDAhRy//qgYgA3
NDR7/qVq8CvyKPdgtp3hgfOST3fHKn5FTXZpKf9u74UBK/b2jkE5aKFeGOV2
7oWE/115MYUvKOMjAyJqeeHh7HMF/i+yUG9oOtSq3Q8dl7wVKoszkeUaV4TI
pQMwzddx3cEyA91nMndy6DwAOTKN3DpRGrJOVAxOneWDXRuC3u/MPqL+G2re
EfAQZA/m1tBi/4BezrJF3O06BKEQHfNWXgIS77/92osqAD9ojAbeYIlDi/VG
su49AvCvuPExVbMItPKy4sTTk0LQo/dO0uKiCbq/LpUWLCUCrz9sPDmcchZr
0k+pzwwXgTYp+22sGy2xI+3accnbIrCKY/28vvkzjOUSN+lMhyhstLF7nXjn
Fcb0oqSYLvootNQI5FLleo09mNyo+cEtBilCqUF9RCTmGuG38jlADCq1D3jz
877HXFeo5rPPxWFrdJqy1p1EjGdvSRYMkYCxzPlO7wo+YD4Mk1wDvJLQ5kl1
3jhnEnb1/YsnEwmSkFFn6IQfkYJFHFOxNCiRgoBySKJybyZWQU0RNgqUgfqn
NNkFhnIwD9/jQ+FHT0DG3ZVeDe+/YgllORkX/U/A/HmVLeeruZiDpH1899QJ
KJBFnWyvy8PUJ35ahOSfhJPiMrUvPudjZsWf5DTvy8EYpvTTilYFWGTYPapX
txzUHRX7PixSiP23uOXfeVEe5n04nHz6DcLMbynEjFEV4OkQlrINvBhze5j4
Bx1Xgm//1bi1RBVjScV5tgU5SnDRxlcpZa0YGwgPVzmopAw/XqD7bPClBCMp
PtuU06JCVpZ/sdmiZdiWwuqPySAAf3rNu91lq8SiN2h5+etPQ5mlLCVgWYlV
jvuX6R9Wgf5mtsu7qyoxvdf76w+4qkCq6qR1qUcVVlf3gc9aVhXG0wxfP7hY
jXnirYp9n8/ATdtE3sVLNdhD4b4P6nvPQv2/t9tq02sw1d4Xmo+enoWMxN/z
jndrMZpT5cHyF9WgjcsvpdbfdViPrKudOpMGrB6PWE6Rr8eu0dEop7pqQMFr
Bp89wuqxev31b7vmNWCbQquYlHYD1ptzNoU8oAkVl+t5/Up+YM20xE+XnvPQ
U+Gmy6G2JkzMss6hQPASXLx/f9vuXxN2LdSX8tjiEjSPcXhWKt6MOZWvlp3P
ugTP0Qf63HnWjBnI9Ty4p6oDOdu+v0qTasH2W//OaXuiCz0ZKni2DFuwnxd8
YraqdOGiUtMbba8WrHX/98sW+y7DzrjhmLmuFux6wKztnuLLMNaW+5O8XyuW
zs/HoXtQH3Il8Ev75bRiCz/LXFgd9eHzDrHPv/+2YgFp+n1SbfrQAoPfnsq1
YTV+m61FIQZQmsW6vGygDWsMsTFLOHAVEh8ruy+CDixni+ui9FMjKPO72STu
Xge2B3iVjs0awXi2P/3zYR1Y/nmTQDPz69D78cJo+EQHdvXO0PsvBsbwgorA
UlfkT6zyyOis+QUTSNgfc5Qs/4mFnyrqa2k0gTIpchtuMz+xmvT6TV7xm3A3
xwVaIbVObOjObYWH2Tdh9x8nNouFTkxD9rKmdf0tqM3pFfKd/xfmFCn+oXHP
bVh8JoSb5dwvLIo0Zal+8zZMTPu4LyP2FxZX2t3ntXobWjm1iixe+I1x/awO
SpIzgxu7JYFHchf2hc3/2PikOfT4rC//6GcXdjX7z1cVnbuQcslNxpy+G+uI
LDOQyLsL2V80CmmZdWOFd3pEa3wsoBDtQwZegT+YG1tcVjXVEia9f0vDcvEP
tl5BltLMsIQS1LK1rad/sJbnu9n8BO9DuSe7Jwe6/mCWS/+um7BZwXNTuU2Z
ET1Yf62L0J4Na9jo/7cmvrIH41rl58JdbKDeUcay8KUeTNT/BIfRlg00NjX8
6nL5L/ar4M5SCdkOfpvcqk9g6MX4hE9xSex/AOtvx2bblvVieorWeoIuj2BQ
9kmpsd+9mL77qtz9+kdQh6Ym9fZ8LxYs/2BuhP8x7IieS9AX7MOaigrL/aoe
w95OldfK7n2YnUjF7t4jDnBBe8iZQbkfk+cfMHt+1AnmRjuteOj2Ywqil5Wn
gpyg4yTb4/V7/Vhv0fnjDctOcNNPznoqsh/rTBDcS1fnDOkrfExal/ux4n+e
kb+8XOF+ZfEzMZ8HMK/LgU7Zwh6wvtyVJa1mABNr0m0MM/WAbtqNLbm9A5hZ
sLjh5QQP2H/r8a0f7INY0mXyWSuRZzDVl3DbshzEeqPqLQ1OekKlDt3vRoeH
MNzYec7c/TmcNPngcVdpCBMO/NhLbXgO34+tqD/SGcIqAgdT9vF5QdJWVIe/
+xDmmbrit1DoBWsPjyx87xrCOAc+73dl8dm5r12keMOGMTUFW7bQHj/IutGw
dDhtGHNFW7yqwB8SzwWQdOkwlut477dEjD8Uiqw4rz47jO3Ke9yRZ/YCjhO7
7jlojWD9cY5ezP8CoDNrYkIbZRTTMRAx/6kYAiVeL1v2HhjFbh378+zM4xDY
c0hTdlJ2FBuWzDpsmRkCVU5MF5NvjWJG7qVPho+8hMzXFHpk0SjmNhoY2CkY
Ct8l1fO+tB/DLijLJxsoh0EZ6a/zu16MYZcSv3taPA2D5bnR9UGxY5hgC4uo
XHEYnK6w8QioG8NWlZ94sWiEQzjIMeojOI6d31i78+PmazgkoJ/n1jCOHWPR
/6T0LRI6J2Mvt/rHsQ2djw6d9G8gu4zofdfVccz4Vx2/tsEbqICv8DsfnsBG
DA7frl55A/2N33jbO01gc6tv0iTOvoPSb//oW4lMYh4yTJFGLO9huWCl9ITS
JJanfDroqsV7eDUlg8ny0iT2Q1m57Xzle+j5zR3ddZnEXP0MlQ56xcC2DkER
0+ZJrGwgJ0XHJxY6cZsvGj6dwhh/Xzd8JhYPywKmQ9Xbp7HrEnKhLT8/wNs1
Q0ciJqexMyduqwgc/Ahp6P8UDpNnMEF2LwNR04+Q6l437CU7gwnre124NfcR
5jxIVioPnsGq2scP5fMkQ91jxx8IiMxiBXXBXvLeqTCu5pNytcwsVt9gYJ77
MxXO3j1Kb0edxS49ePGWIp4GgxIPvSu6PIuxKz1s2d2cBmsPslfc8JzFmA+4
PpQUS4eqHBO80X9nMemTKopnaLNgaIb5wJmJWSy75Rq1QyYL9mv1p08uz2IM
It5pXTezoIffLxUq+xz2Ir2jVLU0CxaSqq26qHOYx5Mv3tH+2fDkUmLxvrdz
2O5FukI+2S9Q5PcNi9d689jtkVSW+3250PyJSOETk3nMSs0r6C1fHvy4e3KX
oeU89qfm2pjK1TwoetEp74DHPHYWuNnSNOfBo+Wv6OPSdnhtpShQ/Q2KZ1Qn
ppEWMBr9Mp8zP/KhjKdsX3HWAlalNTahRC2CdofWTsYXLGB3w8N9w3yKYHZh
ke9/lQsYR1DH3JPWIii7oiWj1r2A8VOc6G3liuEJq7vudQyLWHAps+T+1mIo
ZxB1sOPGIuZlLeCZu68UUsXpr02wLmHsgp6Sj/6Uw8XBY63he5cw+cd3QhVZ
KuCnGB0tKLSELX9bO6WhWAH59kSDcPkljDckuAK8roBb/04cxm8vYefZRtLD
LldCov3WZGjeEiYENMjbXVUQPkNuSreXMZe3u1sthOvgqvLAyqDVMpZ9l2vz
nlEdzFpmfBD8ZBnzbGegzQ2tgwJWeqaDAcuYu/XFdClSPaS9MqEelLeMKd04
nRM/WA9LJfZx9rOuYIuyXpWheT/g2c7HCX55Kxj+Qt/g/blm6Dkl6MxXtoJV
6ToOeFo3Q4LUeCnzxwpWwUQ1Cw1phgqSYtttQyuYh8rBvuM/m6GE55+rArtX
Md7rXxdtzVvgbgk19jy7VezD3uL4HwGtsN99r9Og2BomstRiwLnaDt2O5Gvj
UevYi469dhSsC7KcKNK6cnELm/0+bnCEfQAScYCZ1WgLGy4TMzcTHYB2HERV
sfkWZqd98r84MAA7pgpVxN22sItPsjL32w7A+OR8ha1PWxizuh+VpmkAKvHn
Cicwb2PgO+NF3ZeD0IIpfXO6Yhtb+kYn0rprGB5wlMhPaN7GPr9/QbE/Mgx/
DKc9ufpnG6vZCo9lxYfhyfLU+ZLFbawu/u+XAzbDkMY9eTTs8D/MJ+1KZWbd
MIxYTGhTevYPM9zNLWb6fAQO2F4wUOWnAc92LV4PHhuFuR8/O+UfpgENnt8F
m7ZGoe+fvdHHxWjAvbruu9ucY1DifP/AoZM0IKFqn5GQ0hh8LPrkwaYmDRAi
O/N4+I1Buj+xAV/taYDCsDWdvvA4PHJusfRIAw1gyTMsfqoxAdc9DIfft9CA
7VvFzCOGE7A+j2Di6aQBdY9fnzp1fwLaifhdogzQAIPLE6LugRPwGw1/T+8q
DWCs2X+rtGkCauapr70RpgUPa72e/dCZhPeF30mzutKCv9BRS5c6BdfHMofu
PqMFeacqvN5pTkHfzPJ3Zd604IJKk32ZwRRMVJpmcHlJC/iSX2Zn2E3B7kun
e8c+7pznzTw5FT8FtZ6OhFQ104LAPuaWXppp+FtlU+3wT1ogHfN+ZJtlGlow
cm65ddOCwgnlqlWeafj8ldI9uRFasC/JXMldYhoWpgSe/rBJC/yjhcxb9Keh
RMeJec8jJLD2A1Jt46Zh/juN5B4JEljqeb1XPnUaatwyvqEkSwI20606nZ+n
odmkd+0clQR2731u9LFsGkaRfsff1CUBKd2n0tYD01C8evpq4RUSoPp13Nsc
n4bfAsm7eI1JgHboCNlsfhq28Uq6NN4lAT2V4T8FNDOQVdrjMni6Y1+2/fCL
AzPw7WIY01tPErie/OP0b8EZeDQ/pWjJhwSCLv8cpDk6A8+cbT2WHkoCtY8K
r7admIEtzKN9jJEk0JzjuO6hOANvNm1GmEWTQOompYyCz0BXI1EKXzIJjDQc
e/BScwYyCyrnP0kngSSmZIm32jMwcviiXetnEjhc8y3f6fLMzrx36vZHO3r6
urTo+gxUkQ8KHS4lgU7QFCZwawY2bcZrqFSTgNPvhqxrd2bgpE99zloLCZgc
w3Fd6xlYuJ74pqaTBA7lkNGNBzMw0Pqp25seEpCUMxJWsp+BN3r1Te8NkoAQ
2GM66DgDpS5LaSiOk8BWzchdY9cZuF1BL8k0SwJMzbZCH9xn4A+Fv5y/lkgg
vPz4fwWeM9CWP6TLkZYMDGy2ti77zkD40qJYg4EM5ILfbLX7z0AOyukPvGxk
oKsSbiMaOAN7Hfb5j3KRQdYsjdrZ4BmYNTZn842XDJamOpxkX85Aj+u1l335
ySC0coNmOnQG6jTGK1wVJoN5H9D6JGwGCqm4HDwqTgYstIZjjeEzcD7nMmlV
mgzcNmaoy69nYOkRiZGqU2TwwPrVzq/PDHz1llIfoUwGUh8In/TIGWjG9ifr
7mkymL7f6QDezMCTHl/D5dXJYE3oxKvoHUxZCHRmuEAGap2sXbU7uO2OuclP
XTLg1Au+ULmDEzvBmaSrZGAp0DQevIPtz+8Ve3KDDJJ9mr4c2cFqxAybuhkZ
/Ah4mhq4Y4/nePU8j+UO353ZXLLjz3BC7M9hWzKwyz0mWb7jby6PU2GuPRlY
NMaWhO3E4+2nE+ftQgapEqlhJ3bivbIp5m3wbCc/Kw2fYnfycdSWdF/Uhwze
nn/K2R0yA1f7fl9cDiCDg6vcdUNBM7Ba78vJylAyuKTS2Y8CZuCbqhf7XkeS
wdG367fNduphqWS2fec9GdSdCzf45TMDldKpA6cSyeCd0KcaPq+dfhTYU02X
SgZKeyRqpHbq+zt06lN7JhkwtI/f3rVTfxfH9w72BWTgkEGJo+70i9aEg9HZ
EjLwmgu94/d4BvLduAj3VJHBxpUKyge7nf5TpWH+2kIGj3TND2pazMCA3M7p
551k4JeoRDSbzkBjsexWvR4yOHDzqa+YyU6/sd+OXhwjAwHJsTk1/Z1+e6bk
WT5DBkeUIopYL83AmEWuu2FLZHBCuZA7/txOv/0ukzlJSwH0e0RzlXe+L88P
IuWPeCnAvchxQFJ0Burybier8lPA/pnMnoeHZuDhFx2B3MIUcLzK6owv7wws
t/O58kWaAhJi2pqFmWcgHXVsfF6NAtiTpXKOTkxDbam7YSZaFHBM4A3muTNP
IgWGsHodCsAj2TW+dO3MF7q+kA/XKSDzlq1JVN3O+R+dclcfUgDbVvmpoJRp
+PpmtSeKpgAR8ef3dt2Yhn911STEEyhA0LpYZu7yNDx6trz9dTIFpFtwFH7S
3Jl3YsVH7b5QgPhJUnn2yWnYM5/3Q6iGAq5sVCuvMk5DUa+k/b6LFBA70JIY
nToFbZ+IlC+uUUD+8SARmfdT8Nu9BOtb/yjg1+AMNeblFDynHVOsxEwHOhJP
LnM7TkGbvRHmU4foQN+lJweMVadgXor3Z93zdKCNZWv9Xesk1Phx59zBeDpQ
m289eal7ArZZJwltJ9GBh3eFLj2tnYAmbGPrPel04PCwuJnvtwnooGWVFvud
DmCj4l3KYRMwsfYhq3AzHehxS28QODcB/1W6/xCnoQcM/55dEM8ah7lFb3QV
btCDysm64353x+Dh7IZrl/czAL3UNvbXr4fhisq+vRkvGIHtqH9KSGovzJ3N
VON4yQjYdS2WP4T1Qof3ag4PXzOCF677ykvceuHy2qN2uThGIFIXkcZ2eQdn
/XhVlMsIXtG6nFhd+QuX+Z9zNPcxgrcKXoYF73vg8vo006I8E0j6maPXv94F
c5O9FA0wJjCpXs92u7kLOhjw3fumwgQuC46PrSV1weVszWrXC0xgqDlE8ZH+
DrZI9KYzZQIJwf9phWX/hksdhuS9QUzAiMvh1A+bX3Dxc/mm4iATCJcjNQ5u
d8BltkNGHONMoDFgPfB7ewdctXD6PjzDBDKQxcyXTx1wi1/K4dUGE+jyVAvd
b9QB6V9EzExyMYMSZv/Br9/b4T5Ty/6Y08zgWcHoXX23Ngi4OarpYpiB08h/
nZ6iLRDaWIp2JzKDit1rgrakFqhaU/78cyozaNm1+cW7pxlquDudNsllBhxY
LL9CRDPUmejP/9bADL5KwqaPzM3QrOxr+v1NZvBXSfhPwEIj9Htk9KrZkAUY
WdMyD83XQYq2Ue4ZExZA3Vee8fd7HXQ7avQrz4wFZAjpex99Vgcf/7l26L0t
C/A2u1GUyFEHb6pfS7P0YgECTskZaidqocIBwzJyNgv4NS6sesSnGo6WGiyc
YmQFe+kMKR0WFdA02oAnhY0VOIuo7XLe2Zd7nhgo8nGzgvqE3qx7zBWwTcLA
ncTPCu5t+QocSy+Hxa/1WRpPsALJ80eMZJfLYKSl3mELE1agqpZRIvG6FGpw
6V5+m8sKOKZVvVxZi6G7Cy3TfAEr2PqRT7PUUARzB7MIzRJWQIFz5xz+K4LC
ebvE1+pYwefOr7sYZgn4z6iB5mofK1g7PRWi14hg7geNjD2sbCBT/iSn3McC
OMW+amrNyQbmnujbXTQtgMKOSfsqeNiA/qHTfsMCBTD0HL3XY0E2UFnXP/gi
Oh9az5QZtcqxgQW2V6QPUd+hsCLO9PIWG+i/W/IpKjsPGsVPE6PmbED3RmbX
ZYc8GMry/jG0YgMmXI/veyjnQZqezb8zDjs8Xc9/8lW5sMszP1c7gA3A73+M
2Ae/wtD6U2aseWxAZcvWeUA2B9LclCjyYWUH5TGx/CqC2dDJISbhMhc7cOJ2
rvo6kwXnA7h8D/Gyg1PODG7viSw49H31Ut5hdgAUXh+rN86CtdwV/cNK7EAi
ivkqo2omDKsyple7xw7a3n3n83X5BNl6msY5bdnBqwvzdbdFP0HvRdXGP4/Z
QQX/+E2OljToJCgeae/BDp41ezn1HEuDN1yWxT5EsAPazFgZ/v8FUwOs/Omp
QCgvj00Exg4+ifxlEeyIp0ChRQIy0MsOPmNJwYdJQKdAGlx1FpzRDj5Tuk4i
Y/imQA2JW98z3Q4+yhh8LsVqpkDy4idxY/QOPq2H38AdWKVAvJbAlMIiDz6x
X9MH7VOjQFD+8duAfw8+N6BJTEKNn0BClAqF6YQPPhtfwD2oLJ9ANCojLlKK
Dz55QuLhC82eQBhWVIAjlQ8+T8RpKsQQnkDfrbYkxqoPPjUhLpPAo5xAbl17
bQvWDz4HquDxLvaZQGDzkxZ02w8+1rx/9oGkmUBSiay/3OAPPrI14VezU5lA
NbXdEa7rDz6ng+OtqbSYQH4GIFuoABA+ynrumbCAl0BGXoL/ShYQPmTJ0x2P
P5VAP6kOVP8YED4VbFCo6/qUQDj0mqizGxA+tRlgoQm3lEAqirNRHCEQPgda
S/uCMZRADrbko+0rED5erCahOy+TQNYNR0iQQRA+ghqVq09MkUDPWNOcREQQ
PpWYnrD5EpFAyKNf8fhGED7wAay8StqQQLo5eJphTBA+T+arqdtqkECeZans
MlcQPubrE0wbJ49AZb0LkdVsED549rUSwgOMQPAaOWrabxA+xhArWYqZi0B6
eGZD33IQPqtaiBK3MItAjjPB9eh4ED5lnTVHLmOKQLipdlr8hBA+KdmLUCjY
iEAKluEjI50QPhOG1zkJ/4VAlPMO/SegED6i2B0uVamFQB5RPNYsoxA+O5z5
wMpUhUAzDJeINqkQPhMIAxolr4RAXIJM7Um1ED6ULlOjOHGDQK9ut7ZwzRA+
VT1GxAMogUA6zOSPddAQPkEI1VFf44BAxCkSaXrTED7vq+o3sZ+AQNjkbBuE
2RA+K+wEOiwbgEACWyKAl+UQPiEn/6xbOn5AVEeNSb79ED5jI/Fe2JV6QN6k
uiLDABE+BgQXurEoekBoAuj7xwMRPvIMxGofvXlAfb1CrtEJET7TaamLo+p4
QKYz+BLlFRE+AUei18NXd0AwkSXs6RgRPrbT+o609nZAu+5Sxe4bET55BURn
Epd2QNCprXf4IRE+N54Y0ALcdUBaB9tQ/SQRPk5ZNCqMgHVA5GQIKgIoET5i
pjg4cCZ1QG7CNQMHKxE+bhlqfarNdED5H2PcCy4RPkYjGok2dnRAs+4CRQ==

          "]]}, Annotation[#, "Charting`Private`Tag$19552#1"]& ], 
       TagBox[{
         Directive[
          Opacity[1.], 
          RGBColor[0.880722, 0.611041, 0.142051], 
          AbsoluteThickness[1.6]], 
         LineBox[CompressedData["
1:eJwUV3c81t8Xf6znsbOSUiJ7SzL7PD1WRkhKJUlFiRBFhJBvKUnILpvKyEiS
8dz7+WRvsrJCtsfe8+Hn99d9vV/nnnPe555z7zlX6M5Ds7u0OBwugB6H+/+6
edymn0WOE14xtgi4eUqwLH7DBLGQ5oTDO9cL/biEyki/1RM/S3DCoh/1dkFU
obLXAVy3NIU54Xfz+8jopnAZ79ivkSd8nPAH/0rG2ySJMqUswel/tJzw0PPS
gyt5imUPlQY2f/7hgLc49X61uOiWjelbHLJ9zgFv/1LYsax+UMYc8X3Z8e0B
yFW+5pnzjlwmWHQ5dEiOHfZ4FWip6zKQESkuP/luVqhwdjEt/up5crnxKHhk
ywI1p6rulqdFkrt51fEEaxb47+Tg1z8fosizg6EmHy1YoPOD8peWCdFkvkca
gxUmLLCs+1t+Y3Us2Tn6Pe6gGgs04RoXfF2WQD48SNL+ycYC2aveie3e+USW
y4gOPs/IApNbmeN4bn8m67jOtA/SssCTMhGXOh2+kJ3pYm0ZN5hhukY4o1da
JrlSfP6lxTAzLN/8/Ox7SS7ZxSWhdruIGZpJPOF7xVxEDlRb5gj7xgyZnfVR
W/af5I+0BhYiX5nh3CGxFj6BYnJ15MqUUQoztHNdOSljU0rmLznPkhjMDBmY
PlR7R6JkhYCUS4qBzDBhmUrz7T+MfO78+sdqf2bIqlFHeqf7i+zyN1Vm3p0Z
NgiHzrGNlpOrabaMSbeY4QHtFqvGmGryUbGLD8MNmeFnI7WYedoG8iPDjLBh
JWZYpACFz4q0kmud976dOs4M5fb8jFkN2snHIq60v2Bihi1adlxxjH/IlfVe
+CoqE5RN/NFoZdlDdqBNUmNYYoKuqOwvh6k+Mod6haPuOBOcf5XIF108QC5y
nUh62csEO2LOJ6RNDJFvZLK0VzUzwY9CWje1PgyTaf/J4/EVTLDUQfY3jeco
OYPvstq5n0ywsU2c8ejLcbKJqadjYPa+P9/dmlPVk+SVV/FJ1UlM0JdV89VN
0jT5A4q14SOZ4FNeo5vym7Nk0voog95rJlhudcXvtvcCeVyOSe2VDxOkjRe+
O358ifz2nqxjjQsTDIx99L5tdpmsmHgxiXCXCTqcTXonM7VK7u50b9OzYIIt
4R+qrXg3yL5sHxheGzNBs/n5KQ2vLfJFSZnjGXpMkFFqq9CkfJssogtVazX3
46sOF+c+QiXX+ww/YFRmgoVn6K2/be+RE2LdXkoo7OsvlCyEVeCASyE+SV+K
CfZQZORK3tMA3hmpttcCTBAooB/FLtCBKQKYzuBjgkd/Hmq0RugBWfgCQx0X
Exx48MtzUZkB3LF8rMpEYIIprQHKeiYEcNqDwUyShgliDC6T8k6MgDEi5oHB
NiMM1ChZKI1jAnn1ZYlB84xQkqt71USAFQSMGxdnTjHC3fZdtMiDDVyhHfpd
N8IIHymvK/j9Ywc7avQMzN2M8JA0RefzCgdoMY8WkGpjhDWh/RNelZwg1VVC
1bCRETJJZmSIJHIB/UyjB28wRqhZdte+3YUH8FcNvMgqZYRKBb3SHQ4HwdyQ
S2J9ISNUB55cqS68IJIv6jdzJiPsJz+SHkzhA3ZK4tNSaYzw4eDNJu/mw0Dd
tIT+fAIjFLqXyarJxA+GXv1VCQ5nhBHH+gLms4+BdR4MVgczQsJLZp0X7McB
e2qqLm0gI9Q3+5ReQhIEZ8h2l556McILX6QzvjUJgUsGhr2FbozwQLJDPzXl
BHDokrm94MwIX3xs22H3FwZxC4vOdjaMsOtQ89fzlqIg/1nHaqoVI0wNfcjk
YCEGapl/+gxcZYTNZ03vnLIRB2siPm/MjRihsd1QLeWjJGAruMkZfm5fTlIW
2mqQAiJnNWMbSfv6m3Qx60wywMwC/1n7NCNE7lJNDArkgP34pIyfPCO8fi6S
fZtdAfg/bvheKskIf/w0txFqUgB5IWG/Tgowwhuft7SHbRRB9ZHH+k58jHDd
J3DSADkFBr6Yt2RwMUKbpavs8YJKgLX8yN/jBEZ4NkRHthmvDIQvUG0saRjh
/A+glsqsAtT7BynR2wT4uzP9jsERVXB/LX2DbYEA/zJ3HFCxVgd+/73yM6AQ
oP1VjtmkKA0QzeGAfzlKgIRdnxNCvWdAlZQ8z043ARblSxRuhZ4F/T85P6q0
E+Bt6UKJK89JYEVnRehx0768DVfEo60JTliXyFN+EaD70+YevX9aQG3mY5Eo
mQClLReSg6A2MH3qi9wuIkANhxeTDZ90gG+E9vnuLAIMn1rbOR55DkQJirVx
fyLA6z1S0aLxeuBrDqPFhSQC3OBMKuXO1wd9NU33qiMIUCn/lmsz1RAsXc6f
pXlHgGxx/eFkVSPAPPzeDXlNgJ8PDA91PTcGqjtXAwp9CPB4TFRHiKApuBCk
zrTwhABbfOeXTPpNwT3eY2HSrgS4JfpDwzf5IohUGE5IvUuAyY6+e5nal0A2
qBQZsCbA1CZa90fCl0G54Zfsw9cJ8DTgv6/JZg4WbR1LwkwIsPfEQijAXQWM
SyakRn0CDCUkgRss14Cg38kagjYBNlOX6saFLIBJ3FqHrwoBNnA2RvW5WYKs
Jv8FR0EC/DFebnX29i2g3wcKWPgJ0O6OwjcjzttgYnLLLesgAfrY3Zj5VHsb
iNC7b04w7+srxBS5mNiAcs6CskAGAuyY/XDvxTFbcPv4/DNRHAE6T8r6S6za
gkR1e1qbVTykWqBWweg9cEb/cyXNAh4WZubvEL7bgT7zkcBkCh76/41iCM+/
D/hcrVgGBvHQiv+x58MGB/D+y0Uei3o8tLyl3DD69iFQ+PGua70SDxu8di1j
nV1AS3lDbDSKh/z8eJUvx1wB64DusY5CPBSPK9dPCX8EsqYDBh/l4WFBsHiC
yNXHwGATTeHMwkPwxs3ol4gbCORRF7uQhIfrl+1fxPW4A5ETHpOzcXiocoFu
PvDXE1AhX5j1NhIP67zWyYsFHgB3Xk6+PggPX3CdiG74/hR4PT+hquuGh1cZ
8il6ar6AL9R6a8QZDxmM8cdRTz/wMz6eHGC/70/aTijhjj9Y+cmrid3Ew0qS
8fuvFc/B+6pLdNYWeCiXds6a1S8AnGwPq6JewsPns/2nmbX+A85zzIYaBnhY
bmTfwD/0ArDu6LH2auPhh7pqvc6ylyCb6WWzJxEPr101eOWZHAgmRfbMik7h
YS2/4N7My9f77/Wy5UkBPFzNn+Z2a3wLcPYKAq18eJhqmvjHcCsEJD1xGnLm
xsP7hpm+ZkqhoD98wvYrIx4OqMlpuE+EAa8kEfHzdHjIrsHNoxkbDg7n3J6a
ojJAi6dzCzKm78GV2j4n8WUGmKyY6RrUFQFWOvkUqmcZ4J3F5c8RnyJBxIj5
ku0kA+yZO3Jm0ScKtO62PEn9ywD9Z882b+vGgPOnK/2O1TLAndKiDzbnP4KM
KIRbv5wB/pRzSXjqFw/o14o+PyIzwF8VOTqrWAIgF2U21eQzwMMq670qKsmA
75Dw7aUsBvhbyCa/fTYZuHnErxz9xACnyfo+ll9TgIxqKP+jOAZYagwfh2il
gdexjHnxEQzQe4oounAkHYxuPNeqCWGAarXyEvk76SChxM3+aAADzJ2QcRz7
+xmwa1z/We3AAOcbZJIchbOBw8d2w0VbBvhg5Ln8uNlXUL1tNMBvzQDHwg7X
uYbmAF/yWQbXSwxwOcP91S5fPug9WhL70ZgB3jItuxvVmA+UnynKVOsxQFzG
99iRV9/APCJ6if8MA6SSubbWeb8Do8TEcV1lBpgd0U3rMv0dZOwe8nJRYIAO
tag1XV0huIUyp1SJMMA8W40dppQi0EpamHvIxgA/Op/pu9daCmRS7AM+EBig
wJuggIebZeA1zcjBKhoGOHJwMFpYHgBSeeeZI2v0MA+911xYjoL4ExdadRbo
4UrQ8Y6eMAxsBNTaPKTQw0S+Y5RWvV/gm3bZm8oBesisaDJo31QO2NOVBOa7
6SHLRCxLUXwFcKDP/Xa4nR6mUBV/NbtVghNVyd3ONfRQaOSy5TCpGrw/Fyh2
OJ8ehqR+Neq/VA/mPu+VaGfRw+zXUvTQrQEYEp4aO6fTw7t1eIf2lEZAW/vA
rSKWHgo7Xzf7fKIF3JQYI8y9p4dUqVsLZRqtoPT1zY98IfSwTzi2zWy2FTw2
uFju9JwefuV6wnvWrg20Ztabx3rTQx2cjqeyQjuQYdaZKnenhz2/vion03SA
0XplDj4Hesh6aeOeEtoJLhsdvVluRg83duwvHsrvAaqy+2VtTA8rBfq2LQp7
AT975fZfPXr4MXYupLy8Dwy3PIjbPEMP7+XFHovd+wuq88/ef6Wyz/+uIn23
3CDIDOdWOahIDwNO5K8tKg0Bl0tlHQri9HBXoNo2LuAfuKwUmgaF6OHN32ui
p08NA5WDNo+MjtLD6HfjKdmUYbDbxcxxn5MekkRFvVUejoK316+fT9qmg+Zb
cqsVXRPARUPuiOwaHTzzxzlcoHoSXDpKO1W6QAen90a1iuEUODKQGdg1Rget
Wh7o8zRNg134zNx2iA6+0Br8EzkyA/4lXRRZ6qWDJ7TqTv2mnwMZtzd/sbXS
wTyOpAPhSgvgrVZT2Md6Ong5xOlpUNcCeCicYi1ZRQcpUrmKZN9FoDymT9Up
pYNyPTLClcNLoPJ+rKpPOh3kaf1jEoRbAxkGjgTmJDr4I6KXxbVvDQRLkbpi
4ujg7AhmWwLXgdnMxOPv7+hghtrQwrekTaDcVKalGUQH+05TyKyJW+Bwbihn
y3/7fAPEQo993gZDD1XyKJ50cMFgVLe3gwoqTVl8PR/TQVn6SPvzO7vgy8lB
I7wzHeT8GpDpewgHnZcDKUI2dJChfS5p2pIG7jzpErUwpoPj+cKPjuznZehq
1sq4Hh1sn5pYPblJDytUfSvctOhgLE7pXWcNA3yzJXo7TIUOXo/haR3Z79vO
fZvyAop0MFX7d9T4/px2kdy0my1DB8WrKD2fLjFBPl/3+BohOvj6u0hO5v6/
buemwQPzo3SwQuFzb8J1Vjh49pj6CC8dLGsT38lxYYOfaar+7LLQwej/Zoo/
kQ/AUy95uJXXaGGdKEd79kMueP2P6oXBBVr4o8n3ppAgNwyQtAp+PU0Lsx5Y
ch/8ww3bmj7R9Q3Rwvzqq3n2Fgfh1vH6sy/6aOFWGb2VgSgvFHo05y3bRQtz
jvFOpm/wQhdelRW/BlpYHL/+ZbyID8bet1SQrKaFDetz8TdTD0O01M+xDaOF
2zdZjz6JPgLZrWtHRYpoIUUuy7sy7ij8+sWisy6ZFhJLTN4KBwvCjs1nnI8/
0sJC6gWUUUIIbp9PNT4aTQuDDnT8+1QvBA0XKFXOwbRwfLk1sU9IGD7SOkDL
F0gLBX5UlA13CcMPkaeIv/xp4cVpqznf9yJwStWniPsJLXQwc423FxCDHMHJ
S2SXfb6ExHXleTGo+rdS7t4DWnjIuNw4pkYcvn7O9qX4Fi08AnIGxMMkoVh9
YozVeVqopBsR+OO1LDQ5WtGOP7ePMwc3VRLloLvzxIF8Ei1sfWZ8BAXysJJL
4TWtMi0M2FPQFGU/CWdsL1dmK9BCH232k4Tck5DnpyfOXJoWJjxApbMvKUIb
y1+eXwRpoTi6Vsry7RR8kzNWaMpPC/eyJ4WV7ZVgwR7T4uZBWnjjfvatXfHT
kDbdzN6IhRbqh1AjLUqVYfLMiMXiKg0c8y3JO6+mDmuJjNEfFmhgjVgA831Z
DTgfJtOmPU0DS+03vxOlzkDiaXfD6CEa+Pzfh/CrZ4nw3qu4wLN9NJDt2OY8
8dpZGNIDyic7aaDTh4CwKIQE+5/hNTQaaGBy/bwm0UUT0rdKeYxW0cAL4Qfs
Wji1oPSJC99DMBropcQpKViiBb2qY6SHftDA1aeDuy2HdeDhA5JHXybTwAG5
2sfeknpw93uQZOkHGsgXJo2FcerD0WsU5flIGqhqL1ISQWsAc1OzL1oE0UAV
MU5DFHceRuixWr/7b9/+w3dGiexG0HPG0bHiGQ0Uf6XD1i1mDLWU5V7JPqKB
/04Ezs95XIDife8i7zjSwBEdMf+Wa6aQ1X8+JeYeDSy3+bb5ZdsU/qnLJ9Ps
39va3hVd7ctm0NHq1FKnNg2MZ2ebol41hxdpI/eYiTRQ4yfV5rP0Faj8ZYWV
pEoD3aVXxK0IVyHN4g/xLBkaGF0RHyrTfQ2OR/GeHhSjgVfohQYmmixgo7qH
Fo8QDaxk4cGtN16H0S9UrXwP0kBu5PQfj8kb0FsyzuH7ARo4He585RPDTXir
edNjkokGrjGBp4my1lCar+y92S4Ohn91ZK9ruQWxbKRWbAIHKzPMn3QF28BP
pomdlv9wsAB3v+zzeVv4ZnV3OKwPB80qztfkcd2F5mcx6lYLDjJDjkG/n/eg
+qggi0I9DoaIzjD8ibKDgkHP+e5W4qD9JeWrr3zuQ0qb1qmWYhz8VUV35qSt
A2zxSCPRf8fB3sWWsda7D2DhUXoTtRwcfIefPcLr6gj97lXdT0vBQe/nHPp7
n5whz5ZeoscbHIwSLvDD17vCzcSM7K8vcFD88MPD5U8ewQFtppJ/vjj4hOmg
w4zkY5gZUt9+/jEOrn5GZvzS3eA7Rel//k44WHzg2YKdozt0+xM898MOB4VC
LT3JGk8gUciYSfAGDgZmHrUvX/SAwtU5vOZXcHDO9SXK0OMJGR+wi7wxxcHs
o14pPbVPYVthC3FFBwctREQs3Sq8oZ2+mVutLA7e4/QLW+T1hx1ObOCWBA4a
j1Zq7X72h6SIWobNEzgY7GZUvKPxHB4ZIMZI8uFgHRJZ5OUeAAPptgZ/ce1j
eZqCS0f+g8sSPySus+HgieJQp9+V/8HGx9Klb2hxUP/hw3xf6ZfQVbGJ4dzW
HmioN8TzTL6Ehs+0Y57M74Hx3O32w9mBcIdLofRPzx6gNmPXzHVfw1tEJtyH
3D1QdzH5OPPvYKgW5Bden7YHzuHG/KNq3kKujtUT27F74M83EupfHQIr7Yd1
b/y3B3R7ORKiB0JhQuG1P28990C+/7kAaZ8w+GSv+T5w2gOXN/74/WYLh5JR
ZcEC1/aACpOjHRfpPaQdOnnsgvEeOO2z60z77z3sl8rI9dPaA55dOuF3XkXA
d1jk7yGZPfBTtowqMxYJl6adDqXR7IFYJsdMc0oMbFAezWhf2wXQS3NLnBwL
059fV6ef2QV2D3y+EKLi4JVDelZ3u3ZB9oupioEbH6H8HTAX1bALVLQ1hs2M
4iFjzin/amwXTNwK6G3SToBlWoJp4tm7gJuV+c7k+SQYGRKtdC15FxATcCVv
5JKhczdr9euoXeCNv0YqKEuGgs6bk1N+u8BfuzXZZDQFvohrk/t6eRdEN4dX
ajxOh1aj+li/wS5wuv/u1m+RT1BZHr3IdnYXhEpEkU36P8Gpymw3Z8ldgD53
kKyx+gLLD5zAJwnsAlLkygNJiQwYfz02poV7F3T4mE5rbmZAk4UXpQq7VHAl
/lHIk/wsKK6xff72MhWc1xFNJcRkQ1yg69/wSSpgCyCsqL78Cgv4b+KW26jg
zoHfIt5Pc+EhPZVzP75QgeQxtndutt+go4qYF/UjFaSEMNUX4AsgJn4wVzeM
CqQZ+vbKcgvgfcblg12eVFBA1rDBcRZC8sY/AwEnKiibuBOe0VAIOadan927
TQW9pWo9q29/wNK63LE1AyoIou3EnEV+QvbShMNniVSQY7lIc2j7J7TJemv8
SpEKWkS1y616iiFrsMOPQ/xUwOQctfMnpxTeNBJ7qTqzA3oLu3Z9IIQFZw6W
+A/tAMdCnllCLwoJsvSztR07wH9DA1fvh8F8tuHLFmAH9HlXHGD+8QvS77a+
Tvm2Ax5zZ1OHrpbDa3MoeerTDohrgHaPcBWQpiVBxOvdDgjxHjsZZlMJr6Bv
r5UH7IAx6byEQIEqmJXn/ZbZYweEKy2WsAxVQbMwi5UP1jvgeUK5RpZHDUy/
eLCyTGEHlIuPuNHgGuCGJv0GnegOsGtRHZdca4DGisvSRod3gGh4vubESiNc
4/od0U+zA5TDhQpM2FqgIR1WI7K2DQIvpDA1cLfCxOXcbUfKNnDRtwvr+tQK
9Tre2lDbtsHR7jOnLvb8hvGV3jG6NdugJily9rB3G1wodGgIKdsGU+yP256d
aIexUfqnBNK3gfGNz8f7Ajog5Qo93Vn3bdDq7lOeHvoHEvWWlV/Zb4OgIy1m
qzbdMEJl2KHFahtw9RzviTrbA8/wYW3W57bB6YmElkq2PhjGmIfPUN8G0mat
fn9w/XB0I0F9QW4bUKJtarV2+vf7sXeq/6Ft8FF6T1iHbRAO1zl01bJsA9Oy
t5eKOYegcqkFMyduGxTgK2zDU4bgwAeVRymTW+DTeo+BQus/qHBjWbO8ZAss
C/gqzjiNQlb5/0w1c7eATp13wlPBMThFw22NpW4Bc1uCBLV7DKZ+UfSBwVtg
wDpOKe/GBPTzKn+D+G8BntKHdOckJuENY7M4stsWCJjvSU/bmoQHl12LSq22
wJmHtNnRhRS4VEVTpWa2BYSsbqmnxk/D5tjw9uJzW+BQuij77bcz8DXx20KR
/BbQJKUvb/43B7eCFqS+02wBX/t3McFOi7Drhr+a4tomaIG/eQ7RL8Hv8hz6
3yibgEVL+lNc0hJ07JS/m9e+Cd7anJ6WGF+G+hnoY7naTeBmV2UeHL4CRb0v
BOSQN4GfnufFMK1VOCD4MCn70ya4/vfa2zNFa7B0eTdH6sMmuE1SIOs8XYcx
1e/Ime82AZeJkfs3rQ1o6pjb88VjEyyfGfMIntqEFT9nudMNNoHGuREv2xAq
TH7z7IQwcROcP/yUPjNoF/pYsZ1MVdwE7CNT6qLv9qAynaxJMv8m8GGjYbLv
xqFcXeQbxzk2wZfLXhdq7GjQ+QyjB4n0m0BJuP5+0zYNmmHi+Dp+dgOUCL47
aa9Ih74Q2onmH94ArjzbQ8addOjtleBPH7o2gKK6lrvnM3r0yIfs8lh0A+iJ
mNGfH2BA345RdiLDN0DW6zZkZJwRvV/sxcITuAE+8HPTzBQzobrBzEcivDZA
ZI3sraJwZnRXQUol3GYD5A1S/RyusaJ9dKW6HNc2ACrhWVR1jg0t7jK4HGq0
AbrzQUjVGXbU1cfeNeT0BhCbXq+4LMiBmlzY9GOV2gDpR1XrAr9woFIngt4F
C2yAIv5MHpZTnOhoTUZ2EGEDOBduX426yoVe4Z4ce9mzDhpY6HOKe3lQzQmZ
Bw3N6yD1vodRvM9BVKbMdYGjch182Eg8ayjMi9LZbG99zF0HQ5OafhF+h9D8
AnaOgv/WwTU7/fkNjyNofOClqHXPdeD9VlD+nA4/+up67BHEeR1Uiqs2RPEe
RW/SnhCtvbYODDI7Q2abjqEsZqfVB2TXwfa7aOqFakF0TdQLFRZeB2fGPt9m
1RNChzehjj3fOqDn4Td52yCEFqfoX1ihXQdb9nkKukMn0HuLlrbM3WuAm+dX
dYOGKHqxKnnqQtMaSDuUxdv6VxQ9EzfmHFW+BlYT7uUHvRBDuTUfPhXMWQN0
2jj6z0PiKBYW8E45YA2wSVbXP/0jhWbb1nD7eKwBlo3PPXxp0mi0KmvcL8c1
8C7T3SvOTQZ1GopKM7q6Brotb9dPScqhRxQyi+/IrAEdmZWca4sKKAP9HJIh
tAaSDDyYBF1Pogt/FCtmeddAfITY3fcrJ9EaP3KTJ80aiHF6kvkPfwp1a2kZ
fte1CubZrhOUb5xGrdN47nc0rALjjyKXb+ycRg09LGYP/1oFjt2LZ3lSlFGh
4yPr6dmrgO49NbRsQwVtdl5jLfNfBZTM3IdfR9XRUi2N97gnq8CZ86ixQI4G
+onX/9C5B6vAtDBxm+h9BvWBTCd+m68CHolEGTlJIirJfkxlQmoV0E/c8zs9
SULDXvXe1Dm+CqLZ3q9ouGiia7jYwBTuVWDn0vPtwY4mWrnM1WW5swIa34W/
rhbSRqWcWqnFCyvgPrvVt1Nl2mj4eIgo79gK0C3mNzGx0EFv9jC6tzatgKh2
z+9H0nXRSrPqeNnyFXDjbr4778VzqHTjf5VvilZA1Y+0nEt0eugG3OXWTVoB
NFzM1oqe+uj79JWCEpcV8DVlQVQo4zy6caygl/fuCuDj0vb+9Z8Rah3zkNbN
YgVcD0gxor1njMq8oVyU01oBIlmtz2TPXkDf02U8DVZeAT/mcshn+U3RTZ+7
KZNSK6C2TyYx+YMpWv1waCGVewVwk/0nN9MvojJTCXw4xhUQGuSoLqNghkbc
sSRZ7SwDK3YT4zeoGXrLvCv00NgyOLC49/Pc9CV0S71R7m3RMhiN+m/IyusK
eqsw6MpU1jJovezy86XUVbRGVs/3XNIyMDLKsZ4evIpGCpY34V4vA+M9sQOs
lhaoHL7Y0d1ieX9+kH8oEnMDjfRzj2wzXgZ0yflKP9yt0O0NRbK81jL4N+Bv
3XP9Jlo7ncNCkVoGInrP6VqO3kJtfqdl3dxZAn/72Y9eF7+D1hvebitbWAKu
eqlPS77fQRUqBbb4xpYATUAoQUXHBt0tijNob1oCZzaABcMjWzQ2PnRSL2kJ
XB4vTXCgt0N3DxpzfIpYAgL+pp0nf9ihd0OZVWlfL4H6GFHx4w/uo4oBL1+R
XZbA6+tX62km7NFGO2+xk1pLgP+rNaOasBOqOTxbeVllCSiVrLR6LTmhRTdu
2XjKLAG23obLl2qc0ZSLusko7xJoERd3lNd0QZ9oHDhiMr0IhG1sBvmEHqHT
P54Xuw4tglnqzSD1lEfoLYWVK1Gdi4BgJFJaL/IYPS/aE9GPLgK9+ESj98pu
qOCBNLYHkYvgpMPzQ7dePUGjgg5+fRe0CNKee3NFinqgzPSvDQt8F4GU0hcr
ao0Hurrh+Grz/iIYbcy4P3j4KVo/rEzzGlkE5M3e8wdXvdGzVplJ2YqLwGf2
70nhYh+08A8/sUV8ERz6zaR+zf8ZmtSI8+blWgREjpPqqKAf6lZUv5I+vgDE
mNVjC8yeo1MKSERt3wLg3+Rxrqp/jt7Mzjs507oAzjzqy9/VDUANkiOdT5Ut
gIxRg1Llc/+hAm9uTv4KXQDyxTuHDru8RCPofweOvVgAGrRqZ4vpAlFGP21R
Jq99OcO9WfmPgejyY4k7prYL4LhY1X+sXa/QWqulvgHVBeA4Qna+4vsGRbpt
vWjlFoCb2N3P4aeC0QKzP3xiwgtA840j27PZYDRBj2zuxLYAXjgZrvU/DEFH
77AmrVfMA+4dgaP8FmFo89XFPmLuPDilP/3+ZG0YWmLUxRcYOw/WGf74nlAP
R98pJ7/ncZoH2m6RL/rF3qOqzEqBJ3nnAfGlS1SNaCR62JCZMWN3DgxVU18a
lkSiW0FDQQITc2Dz+zG6YdMolMwUEsJSPAckzKTI8G00SmIajxyzmANY/2bx
ffU4VMiAzHtDaw7U9d4arlyMQ2mD3se2Sc2BJBddU8ncD2gl49l4dHsWlOZ/
ZY9Ujkf1GWPT4hJmgb6zndxwUBIqqe8syhE4C8yEWqd/KCejzK91vgQ6z4I1
P5n6iOxktJGwmPX47CxgfqxlMpeYgpoSDAuM/82ArS5p5sDcNPSknqBSZd0M
8Prw0tBDIx3lerX2Q71gBjzKmlVUaUxHO/BpJeL/zYBXJ9umX29+Qq/hdzAa
0Rlw66tgzu3ADFTtXJuWJ9sMmHHGff2mlIkeCcyonFudBrgLzQ9zJjLRfgbz
2r7qaWA8cOCsyI1s9BZDbsuP+9PgxS67UWJALqqp++KizMVp8FAZFnZZ5KEn
Xl5vT1WbBtZ2WL0Nfz46Sk/4E8o8DQ53xiUq0XxD79PfGrD/SgHTJ90XfZcK
UAMd5VtDkRTQ87ir94THd1TqBevwlWcUcPlo3pru3nd0hq5kTNuEAnxOnlyy
PfIDdaHjmj22MAW+MzWFpPn+RC9qTzpHdk+B4y/Zt3qFilHF/+AC868pwHT3
8viVumJ0hfbBynr4FNh8avvfG9FS1JO2cvv3qSlwutENYeYFqAOhX7Ho6BQo
Mk2+2d0LUEvWFfsPDFNAMAJ2ZqRDlMgr0n3nzyRYHTS7NCGMofRSLwqXvSZB
0GfeC6MTv9A1ufjpPzaToDVpL/f4rXJ04lThCbLRJFDSC2Cw7StH65HRsBcC
k8Dyr7z0pb4KNPSijtPB8gmAOPdJr9JWo/5XbqRvZk2Avqu68klR1egjS7e+
vxETIF2J6+iqdA16+W66wee7E0Db2/D8nk0teuQpvZgK0wTgNHINE6FvQFl9
j1rxL42DAKPXuPKiBpQaoBS51zsO3jc4vmp2akSH3trS1n4dB62ftDVTpprQ
z8mVA9dMx4F8/WP/tJBWNPZT/0FEbRzkqS5eU9tqRYOyVoyEToyDqnPBDt72
v1HHQpGyqeUxQIxDV3VM29CTtS9ivGLGAFVJ4nYNqQM90RTffNN/DHjkgQvR
lR0oT1shg7b9GCh/IP0z/nwnutY3+phFYwyElgkLJNh0oeR5HdP4gVHQZMZS
mwy60dyVG6/8a0aBoca2kJVVD5q06QZt80eB8seorjVcLxpA90lGNmAULPfp
igtc7kP1DzEwQdFRcIo9pK1PZgBVP3qMlMo+CvjZbQ4enxtApYVOewSuj4AY
nVNL9IWDKLv03TGTuhFwVf1FLdeXIbSdWPVr0HEEiKhbVz2wHkaHdfXGTa+O
AKIEj7da4zC6YFTHXK45Amr1pJ+5aIyg7JZNl9J5RwBLNaw2ERrdn286x+5j
w6BG69+IAes4auF7lbk3axjc+Gr/7W/IOHr/ZY/c+ahh4KTCGGnINYG+jPjr
IeswDFKSTEZmhCdRLG+MaYl7GFh9DhrkdKSgLUV2cja7/4BqaPgLKfw0OgCm
zDom/4EMLt2NxLRpdKdh9mMR+Ae+MY9NDE/OoCqTq7Ledv8A7gqZfihxHs0V
xJvRlw2BzDIOeHhsCQXir5+4fxoCr9Qa/8ZeXEYb5Zg/jocOAWISRfIBtoxO
nWEfrbUdAtZvXChqn1ZQEQveJyHsQ6B1pvzbv7dr6D1M4TR1cRC8j7cxvM62
jr5oVvIdrB4EmYaKUSFh6yhKOcOR7jIITMfim24kbaDKwsZKspUDoFNcolZ1
aAu9fPLiswNxA4C9WUtU0HMbdT1rXr3oNAC691K91bl30K+WVteKDg2ATTOr
nwaXqKhwpJPP2Qd/AePS23N5O3soB8O7yotc/eBhf1SuPi0ddiTTLeb9SB/w
4ldSoHOnw0SNLR3aC/tA+BwT70UKHaYeJcFhfrUP1B820R/sp8fuilZYXovv
BWuNBV9vjuAxl7pMuTinXnDZ0vrPeUcC5uUURtNL7AU9Qq8sdDYIWNgPqy+W
/3rA6XPiAnGHmbBS3Y2lm2I9YH2mayfvPxascmqgKmm9G9Td0DnQIcaKtYRU
xQ7VdgN0nicitIkVG+18T7zzoBvwCkzHHxZjxw7ck31zN/8P4HnGg7YHcGC2
gXeEHNW7AGns+V5BLTfmLGWw8pWlCzR0RH8c1+DBnjbL18z2dwL1/LjY6G88
2DtequNDv04wXeQUlZR+ECv5HFP8qLIDKOVwhjVnHcIqDX2Dv0d1gOAN95c3
TvFhzXO2N1fudYAthUWJTsiHjSor0j9h6gABp03SygcOY+w1jReemrQDhd9q
17R1jmKHH3w/UXq8Hcg8Irb2jB3FRA58WN1aaANtXiLVvW+OYWpX7T76RLSB
229B4+1BAcx2gmbCr/s3WDKt/kvsFcRKCCq+gXdaAc8Yg8j0ARFsN29R+p9y
KzjXbsM15ymC6Vz72qPB0go4C8R0N0ZEsMSL2g7Ddi3g2NRpAX1MFKuL4Ov+
ydwMftMO046/F8cuj4accvreBCSsfRwU2SSwASW60BM3mkAt8AnrDJLAVjpn
dUNyGgHuVTTN+TeSmCBfxfc7pg1ARY2hWSJTGsu+r3qAb7MelN4ON7mlIoMp
l+Q4NKXUA8edai6DWhnM6HqskOpyHfhmGqxmvSSLecY7hbJF14Lxnc0nfkoK
WIsg34PivipQX5ir+G9VEbvuGlLt9KIK7L2z5P1gfgob/UV7Qli2CqzxH3hy
+OcpbOvObHeIbyVQKR05FOynhIl9Kj9nI1QBdM89+XdUXBn7tqqSyldfDuTy
Oxqmo5SxM+dyqE2PysESza1rFXgVzGwiplC18hcIz56ezJtTwXwlnU6w22Gg
wx9J9etWw5i8hp9VHMDA618Eh4hr6phEVF7BogsKlEuNkrZ61bFLf14I1nBD
wHYW7zs9roFlWcrvuFqUgWne9SHPo0TMwvbF95rRH2CnrGdn+j9NbEn2GU+y
2g+geVNS9d4fTezturu757tCcC3Xr/SyjBYG39ipSKp+B629pyM+92phwt8M
y94E54OX4qGP6g10MM/VQNVqLA+EiXDKRmTqYNmvPbeeOOSC7KEcL1oWXYwj
z9K3G2QDw+Stgvk2XaxvWyjwo+1n0Fb/WqXaQw9jD+XWN2L/BJjvSb54MaaH
kU4wMFN/pgH/Q1U/hMz1sU/6kyE3WVLA0JucPl51A2xQykpa2zYGBObVZ1fy
n8f8h+5+WVmxBhtWnrEmuhewG49alMYzdZGjv23NyzouYM6ZR5ydWhwQB6ss
znOnTLEajq3z5veeIy+u4vPQWlOsxdklOv1uBJJ35fa3flozzEE/hEubKxrh
f5/4MPOyGUZ/IuvdPxiLMPg7XGj5Yoapd44ECvAlIro/bLQ1zC5h7QnZGkZ3
05ErXbGhksWXsWTm0qcfyz4hyXyv3S4fNMecPWp/Uji/IPVyh+fp3Mwxxotj
p4JgJrKeVoYSlK9gRPrjMtWH8hBXPoMa/aarmPlpA3bBsULkSrQH3QkTS4yR
p/plU+IPpDO68zvWaomVLmlRva4VIX8knq8km9/ABPPPzHQ2/ESOaNNaGd6z
wmakFOqDC0oRuplrKrrp1lgSU46mmmMZEnF7dW/z6C3MbFKyZFyUjHARLtDz
2d/Cfn4SztCMA0j7eSL3GYbbmGYYS8X2WQw5m3uC/4fxHezDXp1vWzyGoKKr
fRfT7mArzq/VMzcxJHpN+YL11h3sszFDwZXvv5Dwiz7Zw19tMFaWveRvYhXI
Dv3epLTIXezPyyVfO7ZqRDH26BW22/cxhdV8daJDNXKNXZfJp/U+9sb24RpP
TTXCYGldAjTtsTPaM07l/jVI96OZh52SDlgqbvzGsZVa5NaNldgjnI7YzsN0
vhXTOuSrQBbNWKgjZj54p6M+pw6xeZVrU8bhhDHCwfOedvUISznr2Sw+Z8zZ
u0e9vbcB2eKKuagk5ILVUmLWMlUakSlhc+3T9i6Y0PUrBf6RjYjun5YwywIX
rEO1XVLOpAnBeUd2SOi7YmprjXxBv5qRMpr/Os4EPMICVG95H+9oRUqdKVHS
Su7YyoMHuy57rcgPG6GNK2/csXtJT56XS/1GjJgk7LF/7pghPuTV3ee/kRrv
hniryCcYZ0dJRLZcG7LOT8hQYvLEkh9yf1UJakcuJ7me4TntjXGlCcgHFbYj
15mc/flTvLEXXZIFvYPtSKdE793P7D7YfYRU/Ey5A2m7nsB4fc4Hk2dxqqwY
6UCOPz+zgGK+GPxc3X+B2IVU3PzLsHL9OabQ+9s6xb4LiRKbdEESn2OpbH+H
lyK7kCGpxkuuw8+xQLflyajpLoTo/fRlmlMAZqwluNoX+wc5fwkV9A/9D+v/
+5Tt/nI3cr7YcDeNLhAz4XwZViLQgzS4li7MXAnEMJ0wbhbDHuSmw2G7C9mB
WHr258O5yT2I2UGOd05XX2GOT9tFV4x7kbIDPqz24DW2zSNL9M/oQ1Dzvjnd
imDMv8Bc5fGfPgQn8bnmiuJbjN7UV+Eevh/5U0baWEx9i7EHt5wwsu1H2uMm
6npeh2AnaB4R+AT/Isf4PpxZsgvFDGeLWvNiBpAgAbUBtCwca3kzWJdaPYBE
LA2HluDeY5clGCuiVgeQV7YcgUnn3mNWNhY/vC8NIs1SxJ/qne+x4hlqYxph
CIEtf95uUCOwxjvJ3x5WDCE7Hh9/rPpFY+++KclN9Q4hVDlwcqMjGruIq8u6
szSEPD7Cd4xbOgbrSlhMMxf6h+gbEKkJvTHYULdWtIbfP+Sm859jlnpx2LLJ
mBdBYxips3beOHo9HitKeLrubzaM2B4K/cZRHo95zrC5bdkPIx0bN/Em0gnY
TpCy02zs8P55JXoU0CRi+KpX1u1rw8gKTZCcL0zCjmhI6SQVjCAn2gR+B4IU
rLHShyW7bgRhfPcccdxOwXxNWtqKhkaQoBoOV2b1VGz4ttvtZvZRZIuZv9Oj
JBXLeg19qQ6jSHPYlXe6v9Iw9S6zEkvhMYTtYk+q1NonbMb6k7+d+hjiW6I3
ZUf6jCVOres9vjiGXG8Ptn0a/BmjpcZ3vfEbQ+6mtrMLinzB6oUnlkv6xhDp
JVO+XOuM/f7oLccXOY5EPraOukWTjbFuN60KZ48jZ117vYotsjH4QhDIl48j
O6L/Ami+Z2MnYqvO6y2MIy4D/FbO979iFHjA/onRBLI3foB/YiAH82JNT+ug
n0Ty5rrot5/lYx+/NPKFu08hnaye4h00hZiC/I+lA8FTSGzR8ASmXohVFiU0
vkueQhoMXwYouBVic1XO/m8bphBNNT+Dj5OFGGmUY/KVEAXZknhyvPDPD2xM
0PynbxMFedPg819cy0/MKwMJpw5TkPhtzIaNsxhjVxB74LNBQYzi3FcPXCrG
VM+uC3gJTyMxbwXZK7uLsTdWcYHuT6cRKah+YIdSgsl/+GvuKDqDHJOeOKcv
TcYqharlp9VnkDs3pjq33cnYtcxcJgfTGaS13UDR4BcZCyj2A3beM0jcR8nV
7xYA6+gSErX5PYNk/7xT3xcOsafc91Ysns0iK+cav+PCMKzi7dx7vc45hJR8
8H6fZQV2p25MPGZmDrHL/nLoYWgFhsP/JY/TzSN3WrZ67CoqsDN+DeMvFecR
+9mQgiCZSqzQNUO9MnQeqRU1PRRNV4WZSZ90FRRdQMxO+tMSqqoxbY5pvoTB
BeT38z8fQ6Lrsfe590Z0pheQEFrpHsk/9diw0XDOzNoCsu44dFGBrwHzD+rR
OsO+iBTe+0vr87EBI9PWOvadWUROXEdl2b80Ykqr6djhD4uIwQU8E3dbMyba
e/N+9OUlRBjOPL9W9hu75yFK9rBeQiqNOqo/Dv7GPvPMHLBwWELe6AwfZaFv
w8QuPP3J77+E/Kuns3EybsMkKiPwKdlLSIoIS6/GcBsmlVubnk27jLC+dMJ3
c3dgCgGK/7D8ZSQ7N4HBL6oLOyOFvz7NuorcO9fKe5imH9PtdksL+rmOeP28
8S0ibwQLmBXyOlqxjijj9L6N1oxgkLbFNK95HZkvaoiVGBrBVGUldzvG1pHg
vYDpQI5RTCbg7zVBng0k/5/ZgXcuoxiPzDn2ny4bSP1bERc92TFs2O/Q01HJ
TaRU2qnaOGocOx5VecHj9CbyPT30+EDWOHYjy1WMWXMTYaCVDjHBxrGujoZ2
+WubSNQBEakmyjhWJ+kv5x24iSR0yW7IEyew/PbJEc6RTYSoKeCx93cCm52M
Kk2f20SuX1JhPbc4gUntaoWrbG0it8eXsu7QT2LpEglEK84txLrR5Rm/1CQW
8+xiXMbZLUTzujJ8+ngS8xUvNTkbv4V41R86YEmdxL5qFOSyfNlC9pqxgCTW
Kaz3QhZ797ctxK+6O6eIfwpT8fzQ7FKzhYArA0KWalPYQq2XSerSFuKWHmXm
/GgKE/j7KNeZuoVEgdqL6v5TmNGiA7sG4zbSE1RD7QiZwjIOWza3H9tGjDxO
3XDLmMJuO2iYMBhsI6O4u+eM+6awMN9Tub8vbSOeTc+A/8QUBt9Lsyfe3EaO
KY9TfJensCNl/M3KbtuIYRm3ew8zBWtj2TG+n7SNROUdLN5UpmA4wZUcpaxt
BPjNXHDXpGBySjNsND+2kfSe0Iqf5ylY8I3+prj6bWSoAGcZak3BdHLIxg2r
24hZ/6HTPi8o2KNfhTkxuB3kvRn7e6EQCpbc+ZXNlmUH0WlR43kTRcGo1Pim
HcEdxOuUYUnqJwomwxUlWye9g+SHP1+7mEPBrouFhEQp7yDC4x9CygspWJHJ
M2M5ox1E+ooafrycgo3ecc/ZurKDvPrGzhhbR8G4PJzYam7vIHa+zulMrRTs
YZJVk7XHDuKeRFyT7Kdgid/NZWUCdhCPAp+2P/8oWGONccjG2x1kMX0yWnuC
gkksIMbhqTsIj8hd+UuLFOwKvXKOVc4O0jd59uTaKgV7wSfHJlW8gzD+HX1i
vkXBCmTEnNbKdxD2oFdxLrsU7B9JoKm8aQcpyjE5pUc7jXGY88qGdu8gp6Wu
DXYzTGNEe/YQy5EdxGaQrCbKNI05PsPPis/tIFdDIwelWaexD+G7RisbO8iJ
sk3nGfZprPbT2leMjoqkeLG9usc5ja2VzLGGsFORbbPtmjjuaUykedzR4jAV
eUegtr08OI2ZDQ80iopQkV67m4ZSh6Yx/7UumSU5KjLA9/x3IN80lsvc8haq
UZE1iyHWj4ensX6Bmpk3OlRkq4on9d6RaYzlFGp09QIVKWHvVpnaxzCFyMxq
SUXYaZKmhfmnMRcOWIPdoyKuv2lwjPtY2A956f6IiqQ1DROi9vd3zZK1pHyp
CPKzNqZ+337QjTO4wSAqUqA4qpux7/9MQxmIiKIi5rIHs2T3+c2raXjrp1CR
RrUFq+v7/FMzSlWpX6mI7nDFjux+fOaH1Ne+Fe/zWUwQzuCYxhgDS77fq6Qi
Id9MXWvZprGyFVVX/lYqIiLgGfiOeRpztimWa+2jIrvsfgxb+GlMqE1l5sUE
FWEyT3/PTDeNdZB+ZqotUxGsca8d3c+XukCRSBrzLmJ1mOfgof38zr49PXyV
dxdh/nfPoXh+v163C5NYT+wi78Nkj1OnKBi+5/uRJ2q7CJUYbPfwLwUr0TvV
LaW7i5zwMLgV30XBHIsKogZNd5F+1/aABy0U7HfENw6D+7vIKaUs0Xl0v35o
TzZTH+8iEYua/Gk/KZiya35wgd8uonxZR3Qjl4LFm+Thj8bsIkutax4v4inY
faacnbmqXWRetj/2+GMKxu8pU5r2exd5cJkzvdOOgjWPZ3tc+7vPb05+V+oG
BVOqzFr6tbKLDDv/GyvQ3r+/fhmTkcJ7SN7Uv3lFdgr2fVb8s4H8HnJLpKJl
YG8Ku3fji82u+h6ys9NcLbE4hTWqfR6wM9tDZIeU30S3TWExK2kd6s/3kNaY
iu6usCnM0Eb4/fzbPaRBFOlw8ZvCdn6nXkiP3UPOHWHTyXCawu7kpdSz5e8h
j0mdN+b1pzA5hyRsaGAPOfu7FjewNYmNPDS+oi2AIz4Pon7UNJrEij4XPC0V
xhFV2XoFzylPYq//Hko4KYkjyn56qrR6fBKTOT88clwJRxS02npwaWkCcxPz
cN0xwBEff43S4Y6YwBj+Jr/94Y4jdkR81cMqx7Fubny+jDeOGLqX5vkscxzL
MnzQnuaPIzotJGRNhIxjJsWnj7wPxhE9mOFShfk4Fh1R/8U5BUfsHw/KTP03
hokbrpSLN+GIwmLGjacoo9iWv8V4YhuOuPnE+9lg3SjW+BMy8Xbv65NZY85k
jmIuokGm9CM44g9NsdusdqNYMU5gYGgDR9SKFTNmHRzBDH7qbcaJ0BCj+IYS
R7Bh7IHIR3lWHxriXb4Rd9oLQ9jWVN6Y3fN9rC10ylNsCHudV/mxIpCGaE1H
G3VrexBLV58jeIfTEC00f5m3XxnE+k01h6Y+0xC72y9vCTIOYEbPJsJqftMQ
eSs0RCzN+zCZrlNLAeK0xGfPs6+1pHZiM68aCzfbaIlHa7flfLLLMfJWelxd
Ny2xvp545FXzLyzE6Zlv3AAtUVX+wwHiIobJXZLTV6PQEnNnQbz/A4g9FAjr
86ShI3o9XZDl8PiJLRVeot2QpyPyHjhDM7OWim38672w9paO+Mms3LX2bQGp
9vJ3per3dET2sDsR5ecLSXE1wYejY+mIqtf+1t9gLiKp55wZOZ1OR8zz5o4z
DSwheXsmPnEvoyNe95oSkjiDkXbZ7ySsTNERuSe7JesEakgMZ6YoS+foiUK/
jBQtdNtIJnJ2kdZG9MSH6W8QtS9tpFjBMaTxIj1Rn9s3qomxnSTF8C/s0w16
4uqDh4psDe0kk+Zu5WuP6ImTTAJV8HwnKfpWbQBIoCdyyNd++nKmmyT28suR
1yv0RK3nN9DFtr+khx6ilSub9ETxD78NUiUGSMX2aU639+iJlJDvlL5nAyRD
kyRMnZmBOJ68jo2JDZKcD8Xcmz3OQBTuGGuLUxvaf10CC8zOMxAv/inZHHr6
j6TffNfwWCoD8S1+k66teoTU4fTlxO4XBmKkULvTwZkRkjXb1NZADgMx6EVq
Po5zlPTEyDE7uYSB2HLr199Gi1FSev0jVpHfDMRoIp2s/MQoaa/ar1kKhycy
fNOuhgtjpDf3fn1mweOJuacJ9kYc4yRePJ3fDAueKHw7+bm3/DhJRjdQPvcQ
noh2vesiO46Trle8DTspjyfil0YWK4bHSUVonJnqTTwxWNoxOZs8QdKy7pM6
bIsnBugltyl0TZCado/Sbdnjif3H8YWX5idIo0jy9zJ3PFHgkP2cq+AkiZP8
medsCJ6oyatYwuo7SYq3nJw5HoEn0i0Z1XtHTpIktiWrcHF44lDDgdRXWZMk
onqOe3k6nqh+2vCOe+ckybH4e5cuGU+0Gfny94vYFGnj6mquWDmeeOcNZ/22
2hTpv3XlV4RaPPHYbJnqjNEU6YNyqUpdO57oofMiK9V1ilRbiMUaTeOJvomg
/l7RFOnyZVpX2UU8se/mw9Sk6inS4LK2Afs6ntjGSL3q3jVFWlOs2WyhJRDX
ZLqL11emSMLfmq5fOkIgFoRn3rCUpZAcBmEVn+A+vmNRqKlOIRWw5SsMiBKI
6ZcOPKg7RyGRHN7j7U8SiN/MmyLATQrpdex/rnIqBOLycb3rUg4UUku1W//y
GQLR5L80CTV3Cumm8NUCX30C8Vc6XQLyhkL6dFH/mI4JgSiqdzrjVCSFNOOn
9prpMoHI05HwsjGBQvLu578ZaU0gbnFOxUzkUUjlzGx1FncJRFVHopZDMYXE
rLZ76vgDAjGANyMzDKOQYqOGmLKeEIg7Pg75dS0U0mDFb7eHPgSiRvd2R38X
hSS2VD6oFEAgTtoy/4r8SyE5CxYabr0iEH349soWRyikHyaffqAhBOKLTLED
K1MU0o5PtODLCAIxRzGHIX6eQtLJfhVsGEcgOjfEzUytUEhtBIfbnen78WfP
1nruUkhHlC0bP2QRiFM/n98upZ0m3bY1UrmVTyBKqzYqpOGnSRnvkVTRIgKR
xenP21PM06QFTI5tuoxAjBV3anrANk1SmT/umf9r3z4Hl5ERxzTJ9xjniHsN
gag7irPt5JomVZ+nNdFoIhAHP4k+IhycJrF5LRfj2vf9V/N1DvNOky5njApX
dxOIDTpHZu34pknxXZ3vggcIxH8o69GYw9OkEfqaTdNRAlH2pUuVy5FpktSp
YlteCoG4Gn7TZHUfP7qd2dI3v5+vkP+OifJPk0pCP6inrBL+18KZh0O9tnFc
m35jZn7zG0rIGUd0lPZEqO5zT71HpjqFHCdEC9lanIRCyeWUtErWSCLtlqTG
YCJLKPueHFkaGqPIkCWc3t97Xe+fn+v+fr/P81zPdd33fzck52jEK9CskH/5
nssk/R/t0tWhtN7882lq+QwCrPTWbxPT+WEaxwKGFAl4M6N6dwJ9frP5vl4h
i4BXssG8ZQv6kXfSwvK0MgHSDdZyV/r+h+7xxXw1AuIGtN2sVPoxtWGt3lwe
AfW2srB++v0jM3RvVOoQ8LP0brsB2Y8bVs+fDl9KQEV5SukyZj8GOyq6/bmK
gJ/iEgob5vbjmytj9ZqGBBiQkWbLZ/cjlSfd1G1KAF5urzZU6Mc9fa0PHyAB
P0rUm75OyjBxQYXKUTMCPlqtaHIYk2Hvb+LAtTsIuIsbd5yRy3Cld1rfmCUB
9+NSRLu+yFBcG1YQ7EBA3ej3vzjdMpz9I0jf3IkAk6qoguk2GW5f4RXFdifA
UviOSGqS4fuL1odjvQk4Xv5LAlEuw7HN6gvSLxNwprXxvMcjGQq/ZphR4QTY
O0Txk5Jk6HvbzNcrmoAZlhLHuJsyHJ040WSURADHWRDSFErz0+qIAiEB6tf3
6Z12pv2Oh4q1xQS0uiVfrLej/awp+d+FBMQXMgcHLGi961Ir80oCUr8o3gnY
SDPvHFXXRYDg5PziIYr2V2qgwScCUvwKDp6fQ/v9Mz2jPhOQ4bO4qnuC7g9N
H6ptxwgwMgsenOqi+YrJ1W4WAxhznyqIM2j+PsAYWc8AjdMuuxr4fSh8eN7E
ZhMDtg+f4oNBH/raaLqLNjMgrmd+p78urc8UlJ/+nQGJZuOLDyvS7JYSMseJ
AfesZSOG5VL81mw7a8E1BkBy9i+9W6Q48qxkykTCgAdZB7JQ6xOOsrXsKRkD
noDxoLHSJxx388vpHfxfndPC/taL07yVvhGTDPDS/G5q8bYXFS/HDH5WVoIW
6yoDwYleVHfy6E7kK8FVo1Uvbhb0IKhQ5XMSlSCs1SRHyUyCF0/YR9TZMiFj
upMj1u/C2Tvthf/Zx4TtRj7vUaULA5fYt2Y7MyHeZId36WQnerfbad32ZEJJ
tGtEU2Un7t9q98TjPBNMgxyL2J6daLzQtnhWJhOSSj0yPNw6UFpkM2xIsIAZ
0V7rdOEfNFe22h0nZEHNijeJArIFzwbMYMjzWHCrbWjNwZ5mFEqe5gsKWRBu
Is1NEDejbjZHf6KCBUPEvKHAw834w75KYU8XC7ZaH7GXv21C4T3z9PksNuTz
/mhsu96Iuia/MsIPsMGKvEUdMq1H++SBfKkLG+Jz+6/tVa3HG8zb3niEDUk2
62wC5XWo8GGqY9CXDcYfVC35T+qwLThXuPMKG/4Vc9LKeXV4o9LQmZXNhlRe
ZtYouxYV9i8vuMAi4ZyV4qxijUr08028u1uZhIzA5vqT7ypQfkU5VEuNhMhD
+XlR0RXYkzNuka1DQmaOSMKaV4FvVV5395qS4Hz8pI1U5S1GljkomrmToF83
liHQK0f2h1oZ15ME1WdG5lf6yzBkZEtNuzcJCnUi5vqnZeinrR/rE0TC9Vr/
0BLTMnQMGF16L4aEDW/kZJ51KS5ZFfb77FISap43uH2JL8Gk32aura0g4VNC
1oLbLiWosddH9VYdCbl21e+z1pQg+6J9h0E7CVOdz2LYb4pR3q133GmEhGhF
gYvXVBGKo19FFi3igE1MPOeVTyFa/DvUFnSWAzHuoV5r9r/EzZFK5/vOccBp
W7vrIpWXuE5fZ6XVJQ5UVO+99rRUjGo21kE6URzQswwqSlolxo40oW7pYw49
7zwrSog8POYQcJTZzAHv2Aelx1tEuH84QtW7jQMHUtPWfYwQodXF1IJ/OmlW
kd3ptRCh4Yt2bno/B9LC2SF3KrMxUPFn+4cKFOhYXGipeCtEM8fgH9tUKRiu
cVK17XqOvz4irX+oUXCzMZwXfv85Go/EPcxaSMG2U3o6u448R/1LWZaa2hSE
uLRw7CaykBRK7n5ZRsG+vLS+KPUsbGZvNb/Op2Cy7KHb+PFMPPSSGd50hIIO
8R+rhidS8auGicd7Twqq6gQfa2NT0f+Uy5YOLwoaU+QR+capeM2g8Jv0FAWd
A7lOhQFPUPTI127qHAX77eT8peRjVIru0tFJoOCbm4/644MPMHKYnNa7Q8HI
3wKtS9wHyLPc2Lz8LgXR+moRewrvowErJtToEQX+Ub5RIp37uDd4xxfBCwrm
zanR2jGcghnHsoV/VVEg0/x0TEGcjKaVkjCfWgoupLNFTaeSsWSpsrt/A52f
Wh7hZ5SM7yRHFp5rpaByJMhm8fMknGm/KCimh4JSUqexRXQHrbdeFeRPU0Dw
FknYlQn4ISV3UbECFwbk7fxyhwR0mymdLJvFhdE9729Ivt7CMy83p9cxuMCu
Th9et/AW3jcYV+6ZzwX3A0d5DWfjcHX44s99alxwLV+9b4NmHOYNWL0eWMiF
/MgoaV/OTax9lHZyXJsLr7VnurImYtFubpvFtC4XfPjpz/ziYlHiTOjPXMKF
A/k7R7Q2xeKxIsNZc5dxoWYTt2eyMwb/vw8IYi8ItyiFxOB/AY0YPYw=
          "]]}, 
        Annotation[#, "Charting`Private`Tag$19552#2"]& ], 
       TagBox[{
         Directive[
          Opacity[1.], 
          RGBColor[0.560181, 0.691569, 0.194885], 
          AbsoluteThickness[1.6]], 
         LineBox[CompressedData["
1:eJwUV3c8lt8bft/X3qMUDVkRmQ2Ec55DJRWSUkkJibJCNl9JEUXKFsneyQgZ
z5NNMjIqZWRme+09fn5/PZ/rc3/OdV/3dd9nPIImD3XvUUgk0k1aEun/39VD
d7tZpLmIv2zb1Iw6YxSzog30j3IRRwKSO4o4TRBqVYpNOcJFVGgFj/26aYL8
vLmNVIW5CMvOP6JGcyZoz3DFoBMvF+GXa9CwIm2KTmQITPRTuIiWXHJlVr8Z
6vRm1ZQhcRFDvHdZCoE58jBYyfLY5CSIBQ97rmhzVMX63WbvCidRbGL5t0X/
PtJ9+HhOc4qT6D4R+enfyAP08ETvatEvTqKgUuGM1wVrxM3WcJPuBychUtIY
14Bbo8LhglLdNk4C2BSX5R6zQVvhgf9NNXISvtXRkRaCD1HAqgpZuJKTiPgQ
eTHA3xZlENGMr7I4ibOh+w5xptgj7YjnD7rSOYn8p2p6XVP2aO7ho4YjqZxE
Th1qj5N/hE4JXgyoiuck6KcqokS/PUL1T9c4VsM5CT5BlnB7kiMa1tDfa/qE
k8jUrrnSEuuMRi8MGjl7chLhXlx7wLYzGte0znjhvqP/xsQbNmMXRNV5AnId
OQnM+qz16BFXtHoj/e7WA04i8LrRUdoGN8T2YPVjpC4nUapfi6b0PBGn5dPV
zEucBFNgNJ7b7Im4rdlOf9HkJEgyPkyHzz9Ge+0Efw6rcxKU7mz9cEEvJOh6
fuOYMiehnn22XFz0CTrpH6XRJMxJND4wLukzeIoUXwoH9wlwEhKZJxfXU54i
pcAPXfMHOQlqiXDhvvmnCHtTYbOPl5NQmi3LtXn1DJ2PGgs1Z+UkjjskXKlp
9UEluo8qacY5CJ12S7GxQD/05dpzPYkhDsLk/IWIj+N+qPpm9KhOLwchXICk
szT8UbNJFXtsGwdBPSRipsf4Ag3Y7zJQLOUgMi+7BNWHv0TMIfnzVgEcBBEW
zqA1/wqF7xWqXPLlIGxZNiN9bgch4ZjXr72ecBD82vyPtuqDkEqytVSoEweh
1ppd2nv5NbIuEjMvNeIgbNLj35ieeIO+d0X/YTrJQURra/1Y5AtBt4yY00Nk
OIiJ9/mtHfohaHTIxfmgBAcxPlq4y+ZtCCJP6+2WO8RBxPHJaf88GIqOkTi1
bzDt5L/zySVbKgyFiTyrSOlhJw74+oizPYpAQulzQbKd7ET9itdf0y8RKFvK
2LCkjZ2I7d5KCGGNRLXycL2pjp3Q1Aj4+196JFrRWDmxmMtOWFbSRpVMRaGb
1lZpp33ZiQ6/vfF+8TFIoPBqUJ80O5FQxzp23iQezWTu+uYjzk4se15crwqP
RxXxbfRHRdiJZ3W7k6u/xSOTQB1PRz524lxNVtdthQSUZKppzUzLThxlfPid
lScRie06c/HEbzbinfdo1rmJJLTCSPP8dzsbUTDEZ5t2JBnVb1VUejazET+F
ApLizJLR/XFM6WsVG1HUU/vJYCgZZVQoixtmsxF8v44P7xtJQdK2xxn8nrIR
zzZ/muQzp6Ote3NqUp5shH5ajju7bjpqMcj1bHNhI16t+SZyv01Htudklg7Y
sBEvD4XH7JPMQHn8R4dzb7AR6sSZQo0bmUi+SaiqS4qNWP0cvb6v7QMCEtyP
ZTpZiXFxrldf03NRoz1bgFEbK5FhZ/9MvCcX3SxljHrTyEoY/Bp/ROHKQ06a
23nz5axEjYe9uJBbHsq2mfxXlM5KwDvbV6V08xF/fq02cmclXn40E+DZV4Cy
1isM7BxZiYGAJ98M9AqQ0hn8fsJDViKxlZUs9qYAXfuR701rykrgXJaDWsyF
KGg5rrBek5WQMfyqM0spQiQVd/7L/KwEjSnnmaPsxejVM6ej3rysxJu8klJ2
3WJ0oMlOMZ+blXBlrOx8El6MFA3v6/IwsBL8d6/k8AmWIFsvPd/fVBYi4ZuZ
sRAoRf3VMtPGFSyEfsHXxSNvcFSpNYTbm7IQ9YLsfFnXKlDnHiV6hjssRO23
lL7zjyvQ1N8g7Wh9FuKtxudQ6bQKxGuv/LdKm4UIDGgLa1qrQDbhwSSeUyxE
nMxkrHliJeL7i04XsbEQvPN33shTqpGt7bv69UJm4tz4to31ci3yPTXP+TqX
mUgl+x1TFa9D0ZTz+iJZzITn/BydsUEdqg1dGNOMZybS9rmf9SmvQ/uLL7LE
vmQm5BSzm0xe1aNa8poWMmIm8r6fr3qq2IAOhlxrf8bETLjsFq3IqW1CM9mj
k0k0zIQ3i/0HIYZmVN3gRl+zyUSYNypdpJ5rRhaU96fo5piI9UPhxpENzajQ
buS9zx8mArssuiXW0YK0dVysfDOZiEsZ5Ee7Nr4jT7a3dH5aTISiZnHmWdV2
1Pe8R+HlG0Zi2OzUzHuNTrS8u5yofclIbPjsmX5p34nYExLOUnwZCc6Xfdxv
YzqRSpn5FVc3RoJeZyp7/2wnipqZtTG/y0iUi65SsqJ/I119+pTTJxkJNxIr
a9nSH1QjIbN7o5OBeB+jZ61Q2YMymrxmrAQYiOWG3mVyYz+6eLL68cF6OkL8
9MDypYsjKC0M7NKopCMS9Y/SKZiMINqlwhT7MjpiqZ1dk8N1BJUVpjfV5dAR
td/nxYNTRpCkYtB++yg6YuQTW/Qv0ihiV75ZVGtBR3xh4pzanTeKvqOZ6Yds
dET5eYr4Cu04kox/4P2WgY64Q3BX3+YbR37kQZ4aMh1RcVaiJl1qHKHKHyr7
lmiJ3NvpqfN64yj3dOmL6l5a4shqNXE2eRwFq/uK8uXQEtpUmui3cAJd1Txg
WKlLSxhHeZLa9SeRotSMpI4WLaFUEmys/WAS7WevXu85R0sULww3ZLhMooEW
y6hVFVoikcPwK13EJLK9UtohK0ZL4D+6OGHbJAq4efPi+3UagvGw5aqP2hSy
VZbeJ7VEQ0galFGXLk2hKwcoYyUzNIT84iGLs7en0L7edN+fwzSET6A9n5vz
FEozXq1g+05DzJ9SqlDJmELV9yMVPZJoCK8X/g3rjNMo7bwVA/N7GiK8M99e
avc0eimBfkZE0RD/7AvfnDo0jXQnRx7lv9rBQgpP+05Mo76HCh/HXWiI9v46
d1PDaVStw+Lp8oiGKKkN5L93fxqlyv3VpLehIey4Ioag/TSymfcdF7xLQ/QV
eir/5zONNpx+HtbXoiE+nOroFsjY4buesfDvHA1x99ff2//yplGVomeVgxoN
8YQmvf1p6TR6sXbY+LUCDTEikMil3jiNeD0dY+oEaQhTdV6xoYkdPsPzlnoH
aAilodyoe/PT6C92UGlwDw3x8+2bVXxtGqWQa35tsdAQFwfvMs0zUtFxn927
5JcoRFCr+DlLYSq6+Uvx0t8ZCvFnqY3fW5yKvMVvv/SboBD6Fn2ptjJU1NaU
TNPVRyG01MZsO5SoaO1QA/asi0IYczY/PY+oSNB+2l3qJ4U4ID4xFXaWimz3
KCw8/kYhOqRtHD5doqLI+way4rUU4mhI3n3fq1T0peSxVVs5hbihNHVXRp+K
2O/UD4kUUoi97/4dpjehIvncSYHmHApxwc7/63EzKrpNw3XbOZNChMRPSCla
UFFWqv6Pr3EUworr42q1HRV1rP7H9SiaQuCvGU9rOVLR+sUErQPhFMItj5sr
y4WKLsyM19i8pBCuRcfppzypyF6Ng8LrSyG47O/ubnlCRW9Dj8MKLwoRK+zk
+PwZFY0pehTucqIQH/iD6Nz9qYjzZdxcmS2FiDn6W6DwJRUp9lRLm1lSiDnF
V+Z1gVRkJDNmwWFGIRhyH7ZmB1GR3xO21M9GFII+Zvia1RsqymmXGzQ2oBDD
rVsz28FU9OvwtUMs1yiEsrhd1INQKtpydjP4pEMhkuOiLqSHUZFoQ2zE7Ys7
+p55bBPhVKR9oKqdXp1CWLyqyc+IoCJHmxGOHLSznr7+rlUkFcWUs2jqK1MI
vx+erLRRVFTNLetHkacQvbEBmXY7eNL0anWmLIVwaFTGCnbw7iIXkt7RHb5o
z9rmHazC9E5l6zCFuL4zC8QOvmtQ4ZIqQCGCb7RkP93BLz4Mf9LZTyG0mZm4
Du3gvG2m2VUeCkHukXrweif/n8vSUomcFKIGcy7+taOPkqT7QJOFQqDbtbSL
O/ollpySF+koRAtjkvboTn2XNaL7Y0kUQiYVRefu1O/y9stBjXUy0cvlQNUJ
oaK4yUH92UUy0eKM69Tu+FcPGcPfzpCJe4qna7heUxH1tWTb6QkyYVLSduX4
KyraM6jDPjVMJvZgfTRHA6gInnS8EN5HJkpyfHtWdvpn9jzKF+siE5JWz8di
nlNR4G+8cvQHmXjAcEFurw8Vdf9Hr6z8jUxw/ZiJefWYimi/SzgP1ZAJcYb+
ny89qOio0KX8wHIysd83w+WOKxW51UYc7SsgE68LV0Rf2FNRAm+ZuX8OmfBf
+6jdb0NFDRZ9iccyycS19aTdHJZUxMchfsAnjkzciC74PL0z31v5/uIlb8mE
viOPiKohFQ3dGJenhpIJtqcjh+/u7IfshMzL+v5k4lFxncaenf0Tco71zqun
ZKLHdSkq9fyOX5NWVlX/kQkf0V/9jGeoSE1e+rmUPZkAXY5flBWpSKzrVaiJ
FZk4+wsEsB2jIlYvanyEGZkIXv+Kfzy6M39fc8rIBmRChZJce4+fiqxuH5/7
cZpMdAUODESTd/pDCd1mhmRCjFXz9MLqNJJPXWBFimQiyeQUG//cNCLPFohl
SJKJbfovD//1T6PwZ4q3PXnIxPSuqmjtL9OoPBPUi46QCH0GjaA4u2mUrBP7
w6CfRPw8l3FJyHznPFvcGnjdRSJiw3bzu9yaRnpY+eZaC4mQYV9Ki1OfRuNt
asdbPpOIyuNO6+O802j32rlY5xckYsnDlDWkYAqtxqZlZj0jEdsKjfw2aVOo
9zRTcb8niUhVXYsTiJ5C6YEN7RcfkQiauIQhVq8pBAW1mARukQj/bzwHmDSm
kLmGrkO9FIng9pjqrfs+iTqs2XCjIyQiL6iE53TlJEIh9XSrQiRC6d0P59j8
yZ37BEaI85KIrbcNsUthk6jx0dGSFxQS4RUvk39s534zgkykt9nbuG82OyPb
nwk0N2G9N5G8jSveqHFfqB1He88pqBekbuJ0iR6JJQajyEpB1G0zehPXY7eK
sDs7isrFeLLPvt7EsZXrUntkRtF9xnmeny6b+JTfbJw4ZRSVfM0eXjq/ibed
1L76NHUEGWqK+ihObuBGVp1nL1H/oaTLPNWlshu4vpSma47jMJK9Na9aWbyG
f5kvGT9tO4Cu7Rod9vm9jKfYeMj+e/QbqY5IWn5rXsatj9vVSWj+RpKldjOc
1cv4hFXFu5civxHN3fW16OxlvNrr8HbCj06Uk8fOmfd0GY/68fqwzKlOxKJ7
UqlXahn3nrH8Pk33C5W/9n4l772El0uL0z4s6kCZpnW7PJyXcEHHz+6JIR0o
XJE1qsJqCfcywW6sPexA1n1hiZrXl3AT0ngzh3gH2ieb/tlEcgnn/tZp3RPT
jhxaWgZe/VzEn0dwVfC/bEPi7AcVRiQW8Qul5T6T3t/R6+d/DM8cWsTlmqTc
Scbf0RIp0jd+1yLepLTmgLDvqHqe+6fBxgJ+ubfunv9KCzL8zej4vWkBvwYM
4r7MNKPgpIW8YtsFfLK6NK1tthGtKTVKBxTO45Z+TL+q5L8io0/+18Yy5vGH
XgZP6bfqUZ3UOU/19/N4odqu4viaehQqUNlE8pvH45sn7/Xr1SNp+s9Wjvrz
uNQp0zVvtzp0tzUxw3BjDm+/f0jxREcNajR3F5VTm8NXu7h1T9ZXItWBqeqr
CnN4od6I4uV3lajwltFdF8k53ITjRlaBfSWKv3w27sueOfz1Inh0nb8SOSlz
7NOemMWfP4mfWXGpQAIciWyWobN41Fzu1DPlchTmz5P1yn8WT12joePiKUfM
tH4X8jxn8X2Ws8+re76gxRWr56v3Z/Gamn2hKepfUMOAPNkPzOJs1oEJrfwE
cihsWEj6N4Nz53YM6I2WojFZEFLfNYNvbB+a6EwsRYaZH+Umv8/gJZQX13vv
lKLzcaE2x0tn8K4EVTWb3yWI/4XhaEXQDM5yKtktpK0Y1d+e6+pVnMGvSKyu
uXYXIUXmE75ye6j4xWteld8ufEJ8F5gZ07amcSuz+Pr9XJ/Qmn+fP//INF53
xrGE+isflTEFBrJ8nsbH9iQbCZjnI8T0L3RYfyfOOhkf9DIPaTBGJka9m8Ix
r3O+GxM5SFzD5jCn7xS+YHD3o2xJDmL2O5PqazOF7/nekNrtl4MaGWYzHmFT
+BK71XqkWA7SYbiQp9U/iV/IeVu1/0c2ukG/UU4+PIlbr0sf/I8lC51Sb1Nz
YZvEj12IYxQvzET7fNOqpxcncFYUdSnLOBN10+nVd9VO4ApKtyePlWYgI7rs
loL7EzjBf+D+Hpd0dJ/WqPdB1jhugFUNju5NRS6U6vXW42N4RLH3gsdwArJg
6D5WeGAMF5O3Oa6XnoAMWBcevKUbw1XZ7JS/WycguEek0+TXKH7C2NkqfSUe
0Uo8+zTvNoozX9ckV/PEo6DLZ6x5Kkfwro8hdsudscjr2q2k1YwRXPuKSEPj
o1hkb+DQ1RMygmuuuOz+whGLrt5LOp9ybwQPFEsomrnwDu1zpRVVYBrBC+SP
W59pjkYpcdW9N3T+4fzOqQei6KNQZHI3Dzj1D0+TeOHEnxeJ/DMWNAWF/uH+
AR200YaRyOqTSOnY/DB+VJ+mzLYkAsnVP4twixjGpwT/ndT5LxyVUc/oxPQO
4YxyGGlZKhRlL9x67lU3hFsEPiaPjoSg96sOhGnOEE7eKkv6kBCCvGmSJaW8
h/AzsuHvs/eFII29dEzE4SGcs7m7Rnt3MGqHNRV/rQZxte0PX7QkX6OBs+f+
6VwfxP1iY5r+TQahGc2vzJWqg3ir6iytjXcQYjdoupK0ZxC3SuE7JZL7Cl1w
/jF8v3wAF3l3dF/PgUBU/nGYaW7XAJ7lKH57Q+IFaik0l7671Y+/mNrdl97q
j3rxMd2O0X785oWxsnuu/mjj21R0Id6P+/JatGx+80MKo4tS7ub9eMqjo273
/nuOsgXodWlL+/C7EuqcHew+CBfzc3JM7sNPKwpJyNY8Q43SzNH/gvrwYycP
Uuw9nqExFfahetM+3PCmlc27qadIRH+PUyB7Hz558UTL5T/eSF5Y64RUdS/O
omFYcaLLC12Vu/wfR1QvHvU+Jvt3rBeyw/RqZ6178c79Fx6ju14oy+D2jcK9
vXjJp6bR8O7HSDjU2gOz7MEreHmDlfZ5Ik66V9WXubvxf366xSO/3NC+dIeI
4MEu3Kat7ImutRs6rGVg0f6pC+f+8ZeiTOuGlMKOcOpd78LZ03w+2cu7onuH
qwxuxPzBr6f+XdrMdEYlZ1fmDEV/43/eGafl/nJA1WO9Ne+XO/H0GfvWIW8H
1BJYE9lX34lfLXJt05FxQEM/gqGJZSd+iZX1XdXLR4jDTOrFvZxf+Ke5bP00
XXtk6msiaKX0E6/sUc2R4bFFNhLnF7JYfuKuaRlN+kkPkWuzTN1U9w/8mb8r
42WBh+jVnk2rh49/4N9beK7s57dBxSkRn+2rO/AzNXknH8haoeoLni/zwzrw
yd/TPiHFlqh52tRwwawDb8QD9Z6fsURD8sdonZg6cDqHLv78OxaIva7xkqt2
O97pvt3ukHEf8VnmC5UcasdzE34cPKN6H4lwvF1cm2nDdYoz1j/8NkenrptH
e4S04Z1jCcrKHObIdIQ88rizFU+5Y/U9MeAeKmZQ8PQ1+Y4HmjqzCDaaoK2P
s0f75b/jl6guir6PTdCZG1m/lVm+4w8H5s8znzBBsZdPWwyYt+CjDwr2GcUZ
o68hvJ1FzM14pe2bxi4fI3R1KPC4dX4Tfljym3irqhHqPUETJHSrCb8h1rT1
evMOWvgxdTbwQyO+54V2teGyIRLgrco30fmGX3c+n0ui3EaZ9xU5eFcb8PD+
M4yX/G8h+eIPFk3xDfgRXa8XVty3kObNSEHF+a/4O7rv+zfEDZBLjHUQW3g9
3k84NlVa66MWAV7Lz101uFiixNUOtWvopl1grfWzGtzdoExOe0gPDVVQhISl
anBxhiveys/10JrJVGegZzVu5Fzfb9B6FYkmV6rfFazCnVc1f4s6XUG5iwoJ
vA2VuEhh9/6PQleQivqHzSb7SnyltfvE0++6SHck4pNidQWefKEfbsjoIk9x
ayF283Jc+6GaUt6mDmJyG/iviqMcp1bma/F90kFHwj7mzdp+wTfyDG+mWeqg
K7+eCdTtIvBFAbG1m2WXUIaBzIadfiked+X6zYo4LaRv+iy/bqgAx+RoIpa/
nUdzUv/tjjtVgLM/jiuBt86jgGVHR5dXn3DMjGKtMa2BiBfmCuKK+fj5O7VR
/ns1kHDuhdIXL3PwGGUNW25PdeSy6KtYW/4Rr7o32Fy2Xx1l+rmsOVlk43nq
NzhXSs4izo8Gnp14Jl5kFDXMtHUGda0L+kabpuCUx9cL18NOI/agXRqa7Ml4
+kPB/wKx0wgJ0TFvFiXiJsZvHzwdV0PJGqOBhizxeL7qmU++Z9TQX4nbR0+b
RuBiF/7NGDCqIq++e6kLC3dwNXmnou0wgG7Zt5z4l34WdO+uOE7DBZBN+j4b
6xYLwGz5Rkf+lQqq41y7qGf2BPgfl4tiClJGLTa24Un3QoBrQwSbZ/opZKER
yH2aOxxoHesy2nvyFKIVynjVT0QCrrvS799XKiKlH4O+/LyxgEFdM9xwUAG1
v8tU1ryXBLwMYnTrleRRHHOJa3RpMvCjcxVk/nES2TjXF41zpYKJsPoVkt1J
xHh5+Lg/kQ4OF5jlzX04gSDtIcnavR+BOnA/Ka18HOmdPM8uMPwJDN3eqHn9
ThYx7q71aYotAI9yKWIp52VRyZzaptuNQrDeY/o0dFoGCeSoTP74VgTCtGu9
1LOl0aSEbMPLvBIQ/uYchutIovdMH1RPWZWCuMW654blR5HuqHjxv8NlYHdM
lVjBsaOoKFk4TTUKB/N75k/qHpJAqq9ZqtaxcnD3EFs67d4j6O32V8+2mHJg
Wr1gzhgthhZs/JTSV8uB2mrlxD1BMZSiRZd3Lb8C3JteG6I5KYpYWbbjckWr
QB5PwpssJxH0y2fO05ytFpgEa7siA0Eku5ijBC1qwU1Tx4eIJIhemD5c2l1X
C66bpVyjSRVAKqcnrSu96kDz5tq4yfwhlED6d+vgQj2w6m+oSr53EG08TOJd
0PkKWE6j5H0NB5DeX5OOhg9fgXPsEfm3cgcQI/H3oot5A1gvsX/rxbQf2bj/
Vmr/8w3UK+cJWnTxovrxiKV0hUaQoaHqnHeNFwnevJbnFdoIBH4kzEd17EUd
iu3i0tpNoNBXuXt35x50aqmR17+iGfAc/OpnubEbeSsauR/q+A74PVBeYw4X
WrC03LLd/g4640bryde5kNl7pyeVEq2AehXcGdniRBfoA5/fe9IKyDFyr5Ov
cCKujuKQTOk2MFKedhQTYEfeDDV7NvXbADm/MJ3blw0tKH2P0vZpA7cTDga1
T7Oizvh/72e72oDnlT0nRutZUNzDXVkK/u3gXe98+vw7JsSdyC/j/6kd2Dt4
vqzjY0LPforn/fnbDrIj7xQKRzKi+wB9/k++A6QO56urxzAgGRbr6qrBDhDw
SLhypZwOESm13ZfgT5CZMhTXak9Bsn9a78Q/+Al61PrE93BTUAJbz8Bc6E8g
w/44C+STka/D/GjYxE/g3bMuxb1OQlpqAotdkb/A9oj0RiW2jRGOR12kqn8B
v7plibdvtzDZdPl1T+ovMKmdrJK7sont5tQiC6l3gpSHfXeNiQ2su8eV7f58
J+j1oOcTt1nDtLl8Xhfz/wbBV/Wqb/WvYuVnXu9iufAb3Oy71mRwfRVLykzh
y477DXbd27TzvbiCWbm2H17Q+gM2T/oZi1xZwtZ3S0GvtC6g/plJm9oxh3nl
6Sk8+tUFSK6ylhFmcxitjqesGX034ByCkulrsxj7yxYhTdNugDXzR/8Un8WE
yPYMvAI9QLj3eg+NOhVLjX1LYrnUA1L53IFK4DQmqVK1uvlfD6hx/m7m1zmF
yTvvnhzs6gH8fab0dO6T2IWpwu8fI3rBekxx/dmpMazlxd+vCbW94Jp4XXyL
7hh29QhjVdhiL3h+/sz019JR7PZd/QL3K3/Blu2zgpqIEezz5GZjIkMf2CoQ
VhhxHMbclIPPHzzUB94/qT++vTCEgReiteHyfYAk+Sd0w2kIqxS79MX/Xh/Q
0vW2vf90EGs0ict9WNUHUAtb2K2yfuxV7gnpsT99QP5buMWiTj92mfQ1w2Su
D5wDLi6bI33Yz3eziXqC/cCN9kTe4YN9WF+nWrjy437wRPlWXc+ZHixB7Bd3
QXg/GKMN8ZMJ7sbuOVkGSWf3g/hkJxQx2IWN7wr1E+zpB2Y3zDu1gv9g89rD
bgzKA0CWm05/6UAnVvjOddlLdwBkxnXzhPj9wlwm2RzWHgwA+/oalpjln9iG
v7z1VOQA8NlHHU7++wOjr3l+p31pAPwhP1EJ/9GO1e860K3JPggUl/W+vLrZ
jr00yblRe3gQjLYN05sOtGGcpN+Xi68OAg7Duf2ma63YPmWJM+/zBkGtXeRn
hgvfscZqD5bMr4PAVezrJY7GFsxTu6WtsG8QDDpZjWQwtmADxg7GzexD4IVA
Up9WUBOW4Ud4bloMgWznRyKBLQ3YLW4udSbvISAXP0PJFW/A2GPusvFEDQFV
LVXjj8+/YvYfGWMk64bAe2sP4yHtekzpp26xgfAwmJSPVPjHUItN3kn2Mlca
BnwWTz3feNZgsWPL5x5dHgazZJ5rDivVGGUz5ueLx8Mg/cqYcsRiFdYgPDJf
3DUMiFV/oXu7KjGPD6dKa+aGwdyHkMs98RWYtEKAdyvTP5DM1jNGc7wCC74g
xzWm8A/0unEF8N8ux27auUvzhv4Dyy9EOn++wzHW9aZF4cx/wPOXWrjVQBlG
PBPAZSr/gYzNmmSXo2WYUGTNxXMz/8AqNWPjZUMJNk5wPHDSHAHM0/e9R099
xmI0TGS9746AQqppouP7Iky77dNyoNsI8P0eWlzEWITlDev7JqeNgIfxTJ00
/wowN9akxA7aUWB9UzrP8Ws+Jhm+ZNG3fxTs0xNuN7qQj/UeOn9s8tgokPNw
3zRszsPUjk+X0xiPgtyK2MKLf3Mx5puKvcfwUWBx8RN1WygHKxt8kQw7RoHv
f92njjt+xGyse6wuTIyCE7k50/+lZ2NtXt7rxnxjoPT0/PxfgQ9YdGoj7xvH
MdDInY+nn8vAZGUK5jhejoFs4bW+r6npWHXhu8ZXcWPgu9TX36Es6dh0jY1X
wLcxIMzkMdHZk4qhIc7R54LjYKN+fGAmIxnrsFytoFcYBx3b/r+VRZOxB/P9
0T6a44C/5l51RFISFkzJv/TUeRzkSA6ygoxEbFhAr8izaRxw/5Lst/wVj7ml
gTebA+OgRn8VWjyIx9hlRS09VsZB0iGlteXNOEwRW+Z3E54Af1caBZ9Lx2Ev
bkf5OrpO7LwfEq/8vv4O4x9+YrTwagLcn45V+hwfg+VbWSg9SpoAhxlaJrqo
0Vi3u/K0bcsECG3NfREU+RaTedujZ3V4Ejw5/4p7D18kVi1YKzOhNAna8bly
H+8I7EZ6NpOFziSolE1RfkoNx7w/P8bN3SfBSteD0z/aw7COn4KH77ZOggN8
jw5mV4Vg9w2Zt/v/TYKPNav3jM+FYJvDc51GG5PAOkCHg6k5GBNdrAowFJsC
n+46Bs0MvsFcd5kt6P83BRxc+911ZV9j7NHazZ3BU4AiEeiQExKEJQgppF1P
mwK79t1rT/z2CmuUY7yl1z4FlMJFeprPB2L8OhlVOuLToPjprik5jxdY3q/g
dy1wGgSNskc8avfHzt1xd9a+Og0iHqs8qJX2x2xtNI9qPp4GdZVOMtjsc6wq
YDr43I9pYN8aFLKS4IOZfB0Wi5icBhY9R9gyWX0wEn1P2T8aKjglGylx2e0Z
pvL42z+fY1SQZsl2jNv4KfbJLk2pOogKFrrLJgn9J5hu9vuWXalU8FN8w9y4
zwubGQ83vUtQwccvdo1KFl6YpKnPK8oUFZgmNkj/x/4Y0z0qZydweAY86cml
La53x+K/ZinXy84A/xuib5jo3LEZ8yP0tiozINGiPDtY3Q17lXQo+suVGTBN
2/a6ptMFazjIXmPoPQO2LF/YHJR3wvjK/IPoX82AUZsAPDrSEbt/k+5mdtQO
v6rxB71tB4w+YmN6M2cG3Ejb5cT6+xF2mnOC993fGaCazfMwpsQOC842Gzwz
MQPGE2/fZlKxwwY0Bz5MLs2ALwcGzAbLbTEv/99qKuyzwHv9wjR9+kOsjFJv
1aUyC4K3blHF1KwwlvjTCk81ZkGTBM8PFmdL7Cb2hXz06izo98tXd821wFbc
C8PdLGfB5n7dXbfkH2AnFpPK+d7OAq+FSzqmHmbY0xCBlxXJs+Cl45uInN/3
sDa5GL0HubNgbPdnVwflezv9Cxn/XD8LdIbcJMZZTLGskSe7byzPAt717Q8P
eoyxdZ/N3m3KHIg0qPM+b2CMXRBxTU9lnwN7jJmsK7uNsFEjW7h8eA7sfXm1
TanjDnb4j+H98KtzQJbjoUPn9VuYmfPhMuc7c+CsjF5yVpgBlrJ7kkPfYg7U
nShdDOy8iYleci3a7zUHpp4YaixZ6WNHqkPo4zPngHsIo8dm4zXsvvHNm96F
c0DUYjO2Q+YalrYlkH23Yg5M+w/Lfg3Xw8RPZeuJ/poDpINKZ+Jsr2IS2fVJ
mZR54DZ5OED1si5mcTFoJYBtHnybYi5VaruMZY7qadrwzgMk4NMVcO0yJik8
OC8rPQ+6Wgvah+7rYFKRm2qF+vPga2zJDDTVwmxOVodHmM6Dkj8fRGUjNLHs
thfjLg/nAV2EfsiblouYNBtvsLLPPHgqRRe6R+cCJut9rL88Zx44a2+8dwg4
h9keWj2RUDoPzmBRNpIj6lhu2Re/p7XzwB6389dSV8eOLWvKqnfPg+jkHo3r
XGex41bmj78xLIDaXNMY719qmAOTdHsW9wJwMB3iddVVwz6lLIi+OrgA7q+P
aVNaVbET/U+adY4vgFdKbgw2nQiTvxZz8KfhApC9qMZifgBiTvMmdkUPFoBc
Q7mbnzrAil6L10Q6LIB77zuT7JxUMMVvhVYGLxbAgsPXDNKIEnYKtZb2FSwA
thBBAXYGRcytJ4KjsnwnXjJVY2KggJW4Gd5N/LYAyPyGISaf5DGlgglms/4F
sB3jz/Lv0UlMRYL+5gTrIqB9w/i0+PBxbGHoaHvY3kUgLLR/uCH2GJb1/rIm
EloEeinB+933H8MO8LyDYQqLoPdLbv/1Q3LY5vZxYcxkEczuzYmhfyeNFZbo
x4xZLQLvteEk9mopzMbxMU+o8yJI1rq4OTsjifWONzCMBSwC/+ed+7MNjmLE
D+PJ4KJFcMmIpDdhewRzev38Hqjc4a+RrC+oFMOkL37oHWlcBLgz+ZwynxgW
W77yXWVgEcSaRsqutB/GHmcGFfxjXQLnlA5xT3oIY4pmBdJv9i6BxyHXlZVn
hbAZga5UZaElENzNpGbwQAgzChd9+1phCZzxPpiSYiqIoSe4p5LJEkik69B0
ZTqErSgPLg9ZLQEa4wP6X8T5sZwlRrsg5yWwp1hQ+qjOQUzA6urdoYAl8OhO
Z0tj9n6MfH3i3KuiJRCU2cTVl82LlXBxVShWLoGKFV+3hfW9mH2jvNJg4xJg
dr05sKa1FxtQ9ZZUHFgCT07mnrhG2oNVSvJxDbAuA5UuhzNVb3dhbiPwRcDe
ZcD4Mda1h2UXdizBlEZBaBkIOJjnzXhxY4l7cxZfKiyDyGMF2aFOXNgzyrk/
J02WASlLcmyZjwNTwa2u9Fktg97LFHFaeXZswTm48YXzMqj8S5K2vcGGmU71
EH8DlsH3lyY1hR9ZsLOdDon+RcuAbWE/9iCREfOeEnQ7ULUMwCBV7n0vA0ZQ
WnQ+Ni+DW0XNNR2HGDBFKfGtjuEdvKjp659Phzmq/ewwn10GT16kX86lo8Py
rj/NXNtYBvJKTaPit2kxSe+eGwK7V8DQybvaVvtpsAcRL2TyD60At3MvbUef
ULCULAV69aMrwL/34CLfFBkT+PUm31JtBdylsZpgayVhuyXV2YtsV8C3wqxr
nBGb8LLq/NB5jxUQNF/vOZm6AV9diyvtfr4CGLrmZsTL1yHjk7X7lPcrgCwU
WfWPbg2eDU/FwjJWAL5bS3P12Cr0zry650jhCojyd78eYrYC139kV2k1rYAP
hvNWYX1LUHHC4G1f5wpQf5vyN0Z0CTqQmOweDa2AvF1Sry3sF+G0xF3+qPUV
sLBmWZGybwEOPN7rOiS+CkjrmQxs6bPwUFj1JeeTq0BUzO9cKu8svJVhJ8qs
ugpu3b6nVR0wA392fGuXubEKFkSOxSzSUOGucZeMyrurwE1JdCCebhrqbB9+
ovdwFQRx75ZX55iCX8W9pN19V0FyEJB4fGoC0mNSdOzBq2CletYxRn8cql39
0xX3bhUUGamzVHmNwTLPE/61n1YB+QD+XGdwBOa0jw5yDa6Cp3y5tLXzQ3Bq
NKwkaXoVtNp4xbmpD0GJLbU3Cmur4Ll6a2967CBMOvIO3uZaA7XDviqNhgOw
H1zgmTmwBnYPxARb1fZD/ivLE95H1kA9oTrcf6wfRvx3OSoNWwOUK8OX8/n6
YEfw1kPli2vAzMX/boDYX8iZlqnefG0N8Ox35VIQ6YUv2ugW5q3XAHsisYtd
vht6ipVoYzFrICbWz+fnp06YpZyXzZK6BnKMlLYb5n/BP5cy2Dtz14BE/mfw
TPEXVHB522xbtwbiLTZzo9p+QLOAYGnQtgbEWSvUE8V+wNC4F6+YetZAaAmT
VuOTDjhT76adMLcGXisu8QydaYf8PfbZNptr4PSl5dP+H9qg5qwFuzLjOsht
K88o2dcG0/gMmtsPrgOpxkoNJUorNLZQ1qY7vw7O8BV4X6Nthq89j2e3XlkH
ux+WjenubYJE8FH2WMN1YPgp+YGLXCPcV7q/Wd5hHYiWfQ4zd2uAGi27pGke
r4NT+1aDvqZ9hU6DLK9a/NdBZQ+3uE9PPWxj2dC6/34dxCCj0fP6dZAksPDh
RMY6kJBX/730vhZKn5hkIxesA4bsF+NnJmvgy1vdTVEN6+A0TcLNfWHV8MyH
Mq1vi+sgVqU58pxwJbSv+PQhgrQBnpnV+r0JroBxP7LYTFk2QITHUK86fQXc
3Ixp2hDYAIpX56f/LHyBktxhUl+PboB3sY85VBYJeFM0MDBMfgOoDEnstdvE
YaH2f1rSmhtAadbszn2RMjhk4vhh7doGMA5oLSlSK4XcztZsdcYb4BCRxbdo
XgIfvr/ddMd5A+ARtRJmtZ/hkRmg9SZhAziNE7+ymgrgNVr5D7c/bAA3h08b
EwcL4DNeaTaJzxtg0I6giXz0CfYj/qbKpg0wwUzH+lo6H3Lq7ZEK6twAPxzW
6l6G5EH4gD3QYHADuMuYfb2ymQvfvtnSXFjZAOfj8ps/9ebA+uSlrHKaTTB6
NCCZ/loOXCqeZg1k3wSZtdc/SiZ+hLoDvY2HRTaBwBHRV53pHyDL8S+a1y9t
gp/64tsi3BmQiIfMrAabwPvb+w4tyXRoy0nUlZttgqueypxK2mnw51SZmoTn
JvDfSmm5npYC/W+pkP76bwLRrv8OsfYlQ5VvpXhI2CbQtX570Z8/GSaklShu
Zm0Cl+MlvqvZiVBvr9JS7udN8Omjc5cnKREy+hbnm1VvAq9ustvs9QRoc/ez
9PeuTeAx+fHkz73xUIm/UCSReQtMXnWLWMl6B6cCTg5c37MFqLEShEdSDIxb
//SeVWgLzNraDzIlR0P63/n7nE5tAWJkaZKlPAoWnzveKXF2CxzwMHCa+h0J
rQrzwv7qbIEMoexDuesRsDUkl/P8/S3wO6R4pVUvHD6jyDVvPtoCx+4D5ezA
MChvl/My7/EWEOGSe2/RGApjtD/SH4jYAvTVoQmRt0PgfaYPG9M1W4Dk4OhU
U/8a7neRLEls3QILy6MCr+Vew+Z/mc43enZwvS/XESwInqjOmKtY2AKqc4Jf
xHgC4cgxiRwn0jbQePri2iP2APg2Pt36KOs2cI5PyOjkfAlJj9NGQ4W3wQmR
7yGFMv4wf0os5bzMNsi32fgQedEPmt1KvbultA2oV37cNX/4HDaeSuk1190G
k+1/XD83+cCIhcQOpSfboFjKXkms1xteuCscTA3YBqoGWms3j3nDjdaES0mR
24BpfWXmVcATaPIxvoEtZxuovA4vFNX1gjz8gn6VpdsgWCB8WdPtMawPiDvr
XLcNrouKvSq76QmlLd6X9/Vug4OLIpmPT3nA/k5+z7DxbWCopPFZRMEdhp6L
Vb6wtA32UtMyu4Eb/C9Yu+s3PQle4A+oPHfPBQ4+1Lp2mp8E7Zyq303vcoSF
KXmuJcIkKLxpwRVj6AD9eva+kxMnwaz/+ofPfnwEJS8ODB46QYJRSS+yvxrb
w60n5xgiTpGgKNc63dkqO/j9c5YEO0aCJ5y3LLfF7aCDqLPdxnkSdO+3PvOM
3haq3+4OfXSJBBt0cySWl20gb6jq5/GrJJjBMq+wd9IalpFZtzvvkOBTZYpN
6bQlpOuJCyhwJEH/nPFd9Xr3Yecu+hxJdxKUWnn4+a63Ocy4YNme6LWjX2J7
i6XQDGp/Prkv+CUJUhItyZFy96AA9S1gekOCAmXfjrO4msK5wyRjr3ASpBaI
/kqvvQvDQxpSbeJ38tXpFUc/MoH3G2S+DafsYHNN5YA2Y6hEDpu+lUWC2JWV
qAF5Y9hrc+fkxSISPOXJ5M7KYQTFLixUijWRoE1aTZrFrAFc89L/F9tGgstM
NRVXN27CxiKCaU8nCTYpPRPy4rgJbQ/769AOkiCKGLvpo3UDqt2afuQ+SoK3
zE4e+ON8He4OuRIxN0WCIFKi4176NfiZxN/bt0KCMlkBB2UE9eALhafkG1sk
aO5jzrNidhXeshkVaaEhQ2lQksOefwWSuvMscXYytKTNnLl0WxeeLzq3GiVC
hqV8xt8Mxy7BA9NZB7gkyPBcN3d4Q7M2nBbhRn4yZLjVOyrWjmvB4OBuXycl
MnRmPHDdoegiNP2qmjGFkaGBq6yLbcUFKE9KbTI9S4bfd+9X+d5+Hv6xttt9
RYcMj3QXyLzj1IBZST8VGvTIsEjC2eWJ0jno2aVsoGpAhgU2RQ+LLNWh0Hn6
BBkzMlTZvV3IP3gGWopEy7B6kKERb6Wu8yE1uDb2cdj8CRmKzHTbh3mpQr+P
1dFVvmTIxKPRwTaCYJLSNIP7GzIU3BudneeLwWMkGuJnOBnaTWnLZ9lBWF6z
1+FYzE4+ixNvSWYAduuo9o2l7PjzVjfY84EytNhzLfxsFhnyHSj4zemiBFe6
LDTjc8nwqeLvUy2vTsHd5qGfb5SR4fHHTLvK2hWg5n8jr+tayRD9RMfPfDoB
/6htqAv/2vEr7ub93ZvH4X1Grk3PbjJMvOgWeEjzOHwWovRAfoQM/0uv49q1
IQe59S8dCp4kw8wf5Stht+RgHL/pj6lZMlxL7q/0q5SFZemBqskbO36cDmph
UpGBFx4mLJMoFJgdlUy2FJWGnSeKPtxioMDAPXsrNPZJwYUvfXy7uSmQJsf1
qPzBo1Dy5/E5bzEKlEP7Il8/F4Ml0RppvZIUaLv3xEG3AlGoYXzbUOkYBbof
qOB8O34Ymk76NsyqUCDzWb4ZnwcicC432ktLjQLVRI5odeUJQy/nHPn0cxR4
5Cr47UoRhjGUPwlGuhTI3qVnU5IvCCXqp2+UXadAFdrqkYXdgvBzIA0H720K
TCwGV9LdBWAHr5R7izkFhpq5xPnm8kNWGa8r8D8K7KMO8bRF7YNvF0KZ3npT
4E2e/aNHMvjgkZL0L4vPKbCb/U11UyUvPHO2/eiHYAo89bSHb4BlL2xjHu1n
jKTAhlM/WuqU90Cj7xsRpu8o8JwPw8CIPQ/0MBClPZBGgV8V32h0L+6CzILK
Jc4fdvhWXe0UVXfByH+XbNvzKDA218ajN5gbfrJz7X6BU+AboSQ3KQ0uOPm8
8dNqGwW2utnufjLOBsvWkqK+dlLgxVsPVZarWGGg9X+eUb0UqIjCUsPSWKD0
FWmNU+MUyFVzUDH5DRPcqqGXYprZ8UelcUEzjBE2K/7l+r1IgbSObt3+CQzw
If/rLhcyDfQV4q683kkH0Zv75RoMNNCfffSGMokOctKqJvOy0cDFyesc+rK0
MGds1uYzLw104cY4mHfqmvt0hbIiQwOFGwNaEv9sg0oxyZG6kzQw6g8WTord
AiFvaRsjlGmgnYuShZv1JjjhVRCmcI4G/gzHry1JrwPa+UA3Bi0aKO9+NXW/
wBrouGd255cuDXymySyatH8VOF7cK+5sSAOPH4XlOrLLQJ2gsp0zpYEB1/J4
ijR2/jvl6uf2WOzw7/tYT2uxCAr3uJYVOtLAmkZmPVLtPFjp/3NpKYAGrjyI
nP72ZwbUX80/URtMA3MSL3Kky82AqLqXfOGRNDCaeN51kJ8KlD6oDJ5M2lmP
hu/Ofp4EzAI89XQZNPDsuYoSxsgJ8Cd4KuvHRxo4Qv/too73OHB3iXVyLKWB
PLj+iS9Oo0BzwsngbAUNvGrMcozXawQcMLyEeOpooFCliAVtyD9QdprEXNC2
Ex+0FBLuGAJb7CbvFsZooFSw2BnOkn7Q/ETJu5pKA02uj6DH9P3g/QK3eegi
DSwoiDaj6vcB9KdK9gSZFqqcb1V/Jt4LOLVieGgZaKHYtVW1s8vdoP+Lw1o7
Ky2Uz7f5tv29C3gnH65+xEsLk4lroYEpv4Eu71baaX5aWPvR49+T+E4g/PJn
4C4RWsjSohuam/ILVNs+v54vQwuP6vjJH2v+AehUxsbn1Gkho8hnr+DnbUBb
2jz0jiYtDKP+2u/zsxVECgyDxsu0sMC/q3/9aCuQoOt/nXyLFjaYa0mytreA
R8uGStwmtLDI0PaXVkIzKBvrHvQ0p4XOVnvFmzyagHZzp/wNe1q42iDF9e/y
NxBRfq2v2pkWCoyfeFl8sQH05XX4y/1HC5fsXsnCS1+BfcT3bmY/WviF1yR+
wa4OhBvVe+PvaGFT292FlQPV4K+uuqREIi0UKuiwFjCoAkfOVv8IT6OFxztH
At3iKkGJePkR23xa+Dyq3qIUqwA0B2Bb92daaBnE7yYUVQ402cvczxO0UMTD
44rr7BfQO1fULPSVFib4qameC8GB2PBJl6BmWmhYbHeP1rEM2P7KF9xop4Wm
bfIZNsalgFL20eFHLy1kvpVyuuxGMRD1Sd3nt0ALL/vtkzxQVAAeOh+uXlil
hXWlibEMQ5/A5weJ1sbbtNBbNk6li/cTuKD9vlyJmQ4Kyp1P547KAyHooEUq
Bx00emBKMzaYC7qPRe/azUMHfezrbAJO5gKbvRFmU4fooPODzxxOnR9BERMP
583DdLAq3SYoMj4bkDaCi2sl6GD+xoPD1k4fQHDfK9a4k3SQKrF82UE1ExSl
++bpXqSDaq8fYo2XUwEphvbWFx06uB7Y9eGYdQq48MqbTvIaHYws3jlw3iSD
bnvPG3TGdPCUYP3l+dlEcPjeBtnejA4eOzvwllY6Edhcd8vstaSDqfVGOk/s
EgBJxWmryIkOHkqW/p3IFg/OSy+kinjQwYoqGr+qe3E770b7y2+e0MHst7p6
z/zeAxE6mySLADp4P907r0P0HdBovnfhYAIdrDmcW/lsNBJ0WKcKbaXSQbr7
env4eyPAHbaxtd4PdPDP37SK/N5w4KRplRlXTAflVGS4ObZDAWXyw9MnX3by
VUP3zYOhIPAl1cCkhg4qtWfeP6UeApIa7FlFWung5sIXNb7cN0DW4tMQ7S86
KJI48pR+/jUoZVoqG+6mg+wW1UntKq9Bm4ardeooHbx45KHHq6ZAsF37uFmC
RA/1m/CTBXv9wQuzihQWenrYclbMaIzRD+yhp3k8yUIPqx5lNZnQPQeSZ31l
svfSwzxVRjUdfh/weaiOIeggPXQs9X48fOoZOP2Mqe+hMD284XSSjXLnKbhZ
FfBaToYeDu0N8jpd/QT8M2m+z32SHt4G7vGZNE+AHYVTdV6JHv5tO6MgeNEL
+KmGzH5Sp4dxGktTdf3/gcIvUbqKhvRQiE9vI5LfFajd6ZLgM6WHV5xEJ3jY
XEDT1gGatQf0kO5NQisHgzMYAnH5pY70kEEttDlivyN42NP/MsadHl7uuNWE
TjqANQ9h0/+e0MNUmjcyMTceAa6ylN1YID30F6ouaS2xAzEGo5OHQuhhmF0F
7/iKLTiyLl5DiqKHVl+MpmUxWwCVPjhWJtFDkToV9f4aa2D1Of/n2TJ62FV2
9g/75n2wcn0xW7SSHib3JYUGjZuDp8vyzxnq6aFcyERR3qAZeCtfovC1nR6W
mQb9mlsyBaI/1zkyftPDUOvthsOcpiDXEYy++EsPC97pZ4kevwvqP5VHak7Q
Q4UP9zxnQ43B1asUO6lZenhiarB+sc0I/J0/fZ59mR4O8GYYqPAZgaVjdast
FAbI6XOM3tjtNhDObbp5ZR8DDDsYYvQ5/waw+EvU8AowQIEe9djelOsgjy1H
tvcwA6Q3HftyKfkaQBbB9A/kGKBRzYFFhcqrwC/yqZ20wk7cpJBo+nsFtNQ6
dM+rMEAvox8OE/RXgKHw9TxPDQboJBq6R8r2Mki+rHHwjDYDrLxT5xScqwMm
H5/yY7rKACVVFXNoly4B9+79hqF3GOBN++tit85rgciwPqYMJwb4McEg5WqY
Bvhb1erw0IMBLs/2SXk8PwdE5yr/nvBmgKcFpUu4fdRBgXZywZdABjivAWdT
486ADY9wAZ8QBvirxTe8HD8NzmQ+f3khigFOlO1vdh9SA20MFsY/khggr/VH
M6SlCvbJGzS+zWCA/xlIv3j+CgFjU00FoxwGGB9z7k/nRwzMlEuzTZQyQLm0
DBNLGgDY3OY/k9oZ4LZ4Tbz4ZUVwNW1IuLaTAZpOHfZdO60AYn7+ePWylwFu
KJjGaKrJA4njn033jDPAVoNGfr87J4C9cXpLF5UBMk8wH/X77zgoDnqrFL/I
AJV5z0H55GNAY9KDU5LMCPkq1Mw3OeRA0D4b91l6Rig2K15yWVcW/NS486+Q
lRHO6ZmZh56SAfeSVctUeRlh6dZFz5A3kiCr/ZgYAz8j7GBmWte7chQskEWC
G4UZYcuYbk+9kATwNqS/f12GEZ6D39XtR8XA14DltgMnGWFQQaT5mx5RwFk6
CgaUGGGlkPB7ud7D4P3eb7us1Rmhptu7b7QkEfDvbJnnMU1GyLPO4KwpIAyk
HT6MLV9mhHvz5RXhBSFQ9j3oi/dtRuh6o3Ppv2IBQLvtJaFxlxFOzBp9Zdk4
BC5K2YexPWCE+0vlO6+F8YM//lctIx0Y4Ts5r43exf1A8PPZn7fdGKFHZGJ5
c+k+cP+fvKqwFyM85bTHxTCIDyyr8e3NfskIvx6hDLHd3gsKZz6qc75hhMJ8
NJXG5nuAU6y6k304I7zf+bXrozsPWFp99L8WzjUeqjwO49Yk55yZ1RmtyiVC
civJJen8zy8y5bKSdPmENkIu47poXLJ0UZJSoqwKtYlUyhSTlJGwjXLdBpXS
utWQlNIkBuvFvn6e75vn1ffV0776MgYXp+feL3g0nxYUEQo5hRhEvO+LPf5Z
meZtv2wxeQMDgw17F0sMlGlpaXNmtQADtRnfOj6fpAW799ZqP8Tg5tYzV+N+
ImkeS/blcA0GQg2soadUiZYGGLo5NGKQmXNQfMqSRUs1k8m2HgyirvUpeT9X
pAWNajbm7zHw2yqmBzvm0rx4fvjZYQy8l8pNPelXoKXt3c3u3zFY4zO6rnvx
HFpweN/0AxkG588Itzs7MGjeKpaJpjwOVOvk04T98rT0hPXJXhYO1U+PNj6c
kKN5Ev/hwoU41FbkpfetmkFSu6xfg3VwiDLctdCpSIakEyP4mBUO/6hwh9YZ
jyPeDo2givU4ePGtQv5eJUVSvqMoYRMOneN5yGjPGOL9HKNvuxMHzrvcmmWC
L0gaWHBUwReHwgRG6v0Vo4hX1zbQEIrDv9sOW689/glJtWY46bE4FNOD8ce+
DqNvHe6Mhemz+bpKZxdfCYo2S/Hp+hOHxCw5zZg979DYybKa/Cs4JIhidPan
9qPowZ4lfrdwCA8TiiY6e9EYZ94Bg/uz/Za4bV2OPWhsMgj4zThgGk7cRapv
0NidOpl1Pw5HvgdEFMe/QFOaJrzMSRxkK7g5FY5iNDct+9OwMgEzGVXCluZW
RH6XC9poRICu+XHerY5nSNWX25tvS4BFzvj5XOYTpCGss+HZE7Dcv4qcN1mP
NFW18p03EcD5ZZgvldYhnZbnnj92EhA7fb3iI7sWLafodrcIArJmpqWRJ6qR
yblsc0MeAaz3hJlYRYhMR0czZvYTEOxoYhxY+hBZFhW63EwhQFY57s9eUIlg
PilSyCcg6Fl0SfGpcmQTxl32uoCAndl+h3LTy5BdQ13ynesEHAq1vMTNuYsc
kuJsvQQELBu5khbaykdbPvRWVjQR8Gqo6eDrkBLkV1teEiwjZvdgl5uyCpC/
JslaL8+EjiTxQUf1KygwjstdhDHB5fM3wyzLv1DoSi39+vlMOH03oLM89RLi
XTh2SdOYCXWcZ0k7Nl5AqVGemW3uTPBiVF3wPHoGzXHxFHC8mLDkrLXwdFkG
SjTwfHnPjwkNE6+cpR9Oo+g3Hlp54UxYMOBonjiYjrztPW5wjzBBRacjwE2U
itaou9cy+EyYFgVf7R06iCSPd3y1xFggWW0hTUO/Iwdlt63nBSyY6Pvoutt3
M5LzXl6dwlKCyYudCdHvcOQ6Pdp1IGke2Fmpr0mhhdTeKmZGewgJoyvz3poZ
RVOf1ay5r8JJiBVZFOmTUVR8rL/d20gSULjTbX+FSCrdvOabJJaEPzS4Zclq
EVRFMc9DljzLb7gmrCwPoohzPbq6uSQYF6XGduzypm6H3RNENJFw+WVz6Q9v
J2ptY/+pfa0kiMXe3YIhB6rOUDko/jkJcziUDE+1p170h6gnvyTB1Vekxpjh
UPKeOgeyB0hIzrOXRJbZUNvsTzoKp0i4nnMXc9KypLoLKnVq5diQpkekJ4ya
U4HyksknDDb4aH3aFCA2o/6oWn+rDWdDSPFNpXqRKVVoPq48oMKGe3pixZZi
I8o0Q294cBEbNmh770s0NqQejLjVj6izZ33NdnP4Y32qtbgkZlybDbbx7EfR
xnqUh2KX69RSNkw4ydnvmdSl+v0wI3kDNrxoiviNfq1DhT22ZCgas8Fqi4+n
apM29f8fC0g6CKFy0xLqP7RSUt0=
          "]]}, 
        Annotation[#, "Charting`Private`Tag$19552#3"]& ]}}, {}}, {
    DisplayFunction -> Identity, Ticks -> {Automatic, Automatic}, 
     AxesOrigin -> {0, 0}, 
     FrameTicks -> {{Automatic, Automatic}, {Automatic, Automatic}}, 
     GridLines -> {None, None}, DisplayFunction -> Identity, 
     PlotRangePadding -> {{
        Scaled[0.02], 
        Scaled[0.02]}, {
        Scaled[0.05], 
        Scaled[0.05]}}, PlotRangeClipping -> True, ImagePadding -> All, 
     DisplayFunction -> Identity, AspectRatio -> 
     NCache[GoldenRatio^(-1), 0.6180339887498948], Axes -> {True, True}, 
     AxesLabel -> {None, None}, AxesOrigin -> {0, 0}, DisplayFunction :> 
     Identity, Frame -> {{False, False}, {False, False}}, 
     FrameLabel -> {{None, None}, {None, None}}, 
     FrameTicks -> {{Automatic, Automatic}, {Automatic, Automatic}}, 
     GridLines -> {None, None}, GridLinesStyle -> Directive[
       GrayLevel[0.5, 0.4]], 
     Method -> {
      "DefaultBoundaryStyle" -> Automatic, 
       "DefaultGraphicsInteraction" -> {
        "Version" -> 1.2, "TrackMousePosition" -> {True, False}, 
         "Effects" -> {
          "Highlight" -> {"ratio" -> 2}, "HighlightPoint" -> {"ratio" -> 2}, 
           "Droplines" -> {
            "freeformCursorMode" -> True, 
             "placement" -> {"x" -> "All", "y" -> "None"}}}}, 
       "DefaultMeshStyle" -> AbsolutePointSize[6], "ScalingFunctions" -> None,
        "CoordinatesToolOptions" -> {"DisplayFunction" -> ({
           (Identity[#]& )[
            Part[#, 1]], 
           (Identity[#]& )[
            Part[#, 2]]}& ), "CopiedValueFunction" -> ({
           (Identity[#]& )[
            Part[#, 1]], 
           (Identity[#]& )[
            Part[#, 2]]}& )}}, PlotRange -> {All, All}, PlotRangeClipping -> 
     True, PlotRangePadding -> {{Automatic, Automatic}, {
       Automatic, Automatic}}, Ticks -> {Automatic, Automatic}}], 
   FormBox[
    FormBox[
     TemplateBox[{
       RowBox[{"\[Psi]0R", "(", 
         TagBox["x", HoldForm], ")"}], 
       RowBox[{"\[Psi]1R", "(", 
         TagBox["x", HoldForm], ")"}], 
       RowBox[{"\[Psi]0L", "(", 
         TagBox["x", HoldForm], ")"}]}, "LineLegend", 
      DisplayFunction -> (FormBox[
        StyleBox[
         StyleBox[
          PaneBox[
           TagBox[
            GridBox[{{
               TagBox[
                GridBox[{{
                   GraphicsBox[{{
                    Directive[
                    EdgeForm[
                    Directive[
                    Opacity[0.3], 
                    GrayLevel[0]]], 
                    PointSize[0.5], 
                    Opacity[1.], 
                    RGBColor[0.368417, 0.506779, 0.709798], 
                    AbsoluteThickness[1.6]], {
                    LineBox[{{0, 10}, {20, 10}}]}}, {
                    Directive[
                    EdgeForm[
                    Directive[
                    Opacity[0.3], 
                    GrayLevel[0]]], 
                    PointSize[0.5], 
                    Opacity[1.], 
                    RGBColor[0.368417, 0.506779, 0.709798], 
                    AbsoluteThickness[1.6]], {}}}, AspectRatio -> Full, 
                    ImageSize -> {20, 10}, PlotRangePadding -> None, 
                    ImagePadding -> Automatic, 
                    BaselinePosition -> (Scaled[0.1] -> Baseline)], #}, {
                   GraphicsBox[{{
                    Directive[
                    EdgeForm[
                    Directive[
                    Opacity[0.3], 
                    GrayLevel[0]]], 
                    PointSize[0.5], 
                    Opacity[1.], 
                    RGBColor[0.880722, 0.611041, 0.142051], 
                    AbsoluteThickness[1.6]], {
                    LineBox[{{0, 10}, {20, 10}}]}}, {
                    Directive[
                    EdgeForm[
                    Directive[
                    Opacity[0.3], 
                    GrayLevel[0]]], 
                    PointSize[0.5], 
                    Opacity[1.], 
                    RGBColor[0.880722, 0.611041, 0.142051], 
                    AbsoluteThickness[1.6]], {}}}, AspectRatio -> Full, 
                    ImageSize -> {20, 10}, PlotRangePadding -> None, 
                    ImagePadding -> Automatic, 
                    BaselinePosition -> (Scaled[0.1] -> Baseline)], #2}, {
                   GraphicsBox[{{
                    Directive[
                    EdgeForm[
                    Directive[
                    Opacity[0.3], 
                    GrayLevel[0]]], 
                    PointSize[0.5], 
                    Opacity[1.], 
                    RGBColor[0.560181, 0.691569, 0.194885], 
                    AbsoluteThickness[1.6]], {
                    LineBox[{{0, 10}, {20, 10}}]}}, {
                    Directive[
                    EdgeForm[
                    Directive[
                    Opacity[0.3], 
                    GrayLevel[0]]], 
                    PointSize[0.5], 
                    Opacity[1.], 
                    RGBColor[0.560181, 0.691569, 0.194885], 
                    AbsoluteThickness[1.6]], {}}}, AspectRatio -> Full, 
                    ImageSize -> {20, 10}, PlotRangePadding -> None, 
                    ImagePadding -> Automatic, 
                    BaselinePosition -> (Scaled[0.1] -> Baseline)], #3}}, 
                 GridBoxAlignment -> {
                  "Columns" -> {Center, Left}, "Rows" -> {{Baseline}}}, 
                 AutoDelete -> False, 
                 GridBoxDividers -> {
                  "Columns" -> {{False}}, "Rows" -> {{False}}}, 
                 GridBoxItemSize -> {"Columns" -> {{All}}, "Rows" -> {{All}}},
                  GridBoxSpacings -> {
                  "Columns" -> {{0.5}}, "Rows" -> {{0.8}}}], "Grid"]}}, 
             GridBoxAlignment -> {"Columns" -> {{Left}}, "Rows" -> {{Top}}}, 
             AutoDelete -> False, 
             GridBoxItemSize -> {
              "Columns" -> {{Automatic}}, "Rows" -> {{Automatic}}}, 
             GridBoxSpacings -> {"Columns" -> {{1}}, "Rows" -> {{0}}}], 
            "Grid"], Alignment -> Left, AppearanceElements -> None, 
           ImageMargins -> {{5, 5}, {5, 5}}, ImageSizeAction -> 
           "ResizeToFit"], LineIndent -> 0, StripOnInput -> False], {
         FontFamily -> "Arial"}, Background -> Automatic, StripOnInput -> 
         False], TraditionalForm]& ), 
      InterpretationFunction :> (RowBox[{"LineLegend", "[", 
         RowBox[{
           RowBox[{"{", 
             RowBox[{
               RowBox[{"Directive", "[", 
                 RowBox[{
                   RowBox[{"Opacity", "[", "1.`", "]"}], ",", 
                   
                   TemplateBox[<|
                    "color" -> RGBColor[0.368417, 0.506779, 0.709798]|>, 
                    "RGBColorSwatchTemplate"], ",", 
                   RowBox[{"AbsoluteThickness", "[", "1.6`", "]"}]}], "]"}], 
               ",", 
               RowBox[{"Directive", "[", 
                 RowBox[{
                   RowBox[{"Opacity", "[", "1.`", "]"}], ",", 
                   
                   TemplateBox[<|
                    "color" -> RGBColor[0.880722, 0.611041, 0.142051]|>, 
                    "RGBColorSwatchTemplate"], ",", 
                   RowBox[{"AbsoluteThickness", "[", "1.6`", "]"}]}], "]"}], 
               ",", 
               RowBox[{"Directive", "[", 
                 RowBox[{
                   RowBox[{"Opacity", "[", "1.`", "]"}], ",", 
                   
                   TemplateBox[<|
                    "color" -> RGBColor[0.560181, 0.691569, 0.194885]|>, 
                    "RGBColorSwatchTemplate"], ",", 
                   RowBox[{"AbsoluteThickness", "[", "1.6`", "]"}]}], "]"}]}],
              "}"}], ",", 
           RowBox[{"{", 
             RowBox[{
               TagBox[#, HoldForm], ",", 
               TagBox[#2, HoldForm], ",", 
               TagBox[#3, HoldForm]}], "}"}], ",", 
           RowBox[{"LegendMarkers", "\[Rule]", "None"}], ",", 
           RowBox[{"LabelStyle", "\[Rule]", 
             RowBox[{"{", "}"}]}], ",", 
           RowBox[{"LegendLayout", "\[Rule]", "\"Column\""}]}], "]"}]& ), 
      Editable -> True], TraditionalForm], TraditionalForm]},
  "Legended",
  DisplayFunction->(GridBox[{{
      TagBox[
       ItemBox[
        PaneBox[
         TagBox[#, "SkipImageSizeLevel"], Alignment -> {Center, Baseline}, 
         BaselinePosition -> Baseline], DefaultBaseStyle -> "Labeled"], 
       "SkipImageSizeLevel"], 
      ItemBox[#2, DefaultBaseStyle -> "LabeledLabel"]}}, 
    GridBoxAlignment -> {"Columns" -> {{Center}}, "Rows" -> {{Center}}}, 
    AutoDelete -> False, GridBoxItemSize -> Automatic, 
    BaselinePosition -> {1, 1}]& ),
  Editable->True,
  InterpretationFunction->(RowBox[{"Legended", "[", 
     RowBox[{#, ",", 
       RowBox[{"Placed", "[", 
         RowBox[{#2, ",", "After"}], "]"}]}], "]"}]& )]], "Output",
 CellChangeTimes->{3.934968890411335*^9},
 CellLabel->"Out[30]=",ExpressionUUID->"6885451c-7c24-4bcf-b8fd-84f170416483"]
}, Open  ]],

Cell[BoxData[
 RowBox[{"(*", 
  RowBox[{
  "Normalizing", " ", "and", " ", "defining", " ", "the", " ", "split", " ", 
   RowBox[{"eigenfunctions", ":"}]}], "*)"}]], "Input",
 CellChangeTimes->{{3.934969002068756*^9, 
  3.9349690179981833`*^9}},ExpressionUUID->"0a9563a4-c3e3-46c4-a5e6-\
9bfb1b97376c"],

Cell[CellGroupData[{

Cell[BoxData[{
 RowBox[{"Norm1", "=", 
  RowBox[{"Abs", "[", 
   RowBox[{"1", "/", 
    RowBox[{"Sqrt", "[", 
     RowBox[{"2", "*", 
      RowBox[{"(", 
       RowBox[{"1", "-", 
        RowBox[{"Integrate", "[", 
         RowBox[{
          RowBox[{
           RowBox[{"\[Psi]0L", "[", "x", "]"}], "*", 
           RowBox[{"\[Psi]1R", "[", "x", "]"}]}], ",", 
          RowBox[{"{", 
           RowBox[{"x", ",", 
            RowBox[{"-", "Infinity"}], ",", "Infinity"}], "}"}]}], "]"}]}], 
       ")"}]}], "]"}]}], "]"}]}], "\[IndentingNewLine]", 
 RowBox[{"Norm2", "=", 
  RowBox[{"Abs", "[", 
   RowBox[{"1", "/", 
    RowBox[{"Sqrt", "[", 
     RowBox[{"2", "*", 
      RowBox[{"(", 
       RowBox[{"1", "+", 
        RowBox[{"Integrate", "[", 
         RowBox[{
          RowBox[{
           RowBox[{"\[Psi]0L", "[", "x", "]"}], "*", 
           RowBox[{"\[Psi]1R", "[", "x", "]"}]}], ",", 
          RowBox[{"{", 
           RowBox[{"x", ",", 
            RowBox[{"-", "Infinity"}], ",", "Infinity"}], "}"}]}], "]"}]}], 
       ")"}]}], "]"}]}], "]"}]}]}], "Input",
 CellChangeTimes->{{3.934969034107938*^9, 3.934969111881638*^9}},
 CellLabel->"In[35]:=",ExpressionUUID->"4c64d8bb-ce08-4bec-8281-78baf81e25c9"],

Cell[BoxData["0.7071066272853515`"], "Output",
 CellChangeTimes->{{3.934969053141638*^9, 3.934969080065687*^9}, 
   3.9349691128702803`*^9},
 CellLabel->"Out[35]=",ExpressionUUID->"c0602c9a-f8a9-4b72-845c-5fc578052adc"],

Cell[BoxData["0.7071069350878441`"], "Output",
 CellChangeTimes->{{3.934969053141638*^9, 3.934969080065687*^9}, 
   3.934969113049035*^9},
 CellLabel->"Out[36]=",ExpressionUUID->"55405ca2-732d-418a-8b36-6801574d6bd4"]
}, Open  ]],

Cell[BoxData[
 RowBox[{
  RowBox[{"\[Chi]1", "[", "x_", "]"}], ":=", 
  RowBox[{"Norm1", "*", 
   RowBox[{"(", 
    RowBox[{
     RowBox[{"\[Psi]0L", "[", "x", "]"}], "-", 
     RowBox[{"\[Psi]1R", "[", "x", "]"}]}], ")"}], " ", 
   RowBox[{"(*", 
    RowBox[{"Lowest", " ", "energy", " ", "superposition", " ", "state"}], 
    "*)"}]}]}]], "Input",
 CellChangeTimes->{{3.934969133811253*^9, 3.934969139919475*^9}, {
   3.9349692779119368`*^9, 3.934969280309504*^9}, 3.934969320525115*^9, {
   3.934969370032361*^9, 
   3.934969371161932*^9}},ExpressionUUID->"62dd9358-c0dd-4eb8-9486-\
306f7e9160e6"],

Cell[BoxData[
 RowBox[{
  RowBox[{
   RowBox[{"\[Chi]2", "[", "x_", "]"}], ":=", 
   RowBox[{"Norm2", "*", 
    RowBox[{"(", 
     RowBox[{
      RowBox[{"\[Psi]0L", "[", "x", "]"}], "+", 
      RowBox[{"\[Psi]1R", "[", "x", "]"}]}], ")"}]}]}], " ", 
  RowBox[{"(*", 
   RowBox[{"Highest", " ", "energy", " ", "superposition", " ", "state"}], 
   "*)"}], "\[IndentingNewLine]"}]], "Input",
 CellChangeTimes->{{3.9349692558803253`*^9, 3.9349692594325533`*^9}, {
  3.934969324129389*^9, 3.9349693248128853`*^9}, {3.934969365654324*^9, 
  3.93496941120436*^9}},ExpressionUUID->"56fa5c36-3c03-4c1c-b2d4-\
46db0f332f0f"],

Cell[CellGroupData[{

Cell[BoxData[
 RowBox[{
  RowBox[{"(*", 
   RowBox[{
   "Plotting", " ", "the", " ", "eigenfunctions", " ", "for", " ", "node", 
    " ", 
    RowBox[{"count", ":"}]}], "*)"}], "\[IndentingNewLine]", 
  RowBox[{"Plot", "[", 
   RowBox[{
    RowBox[{"{", 
     RowBox[{
      RowBox[{"\[Chi]1", "[", "x", "]"}], ",", 
      RowBox[{"\[Chi]2", "[", "x", "]"}]}], "}"}], ",", 
    RowBox[{"{", 
     RowBox[{"x", ",", 
      RowBox[{
       RowBox[{"-", "10"}], "*", 
       RowBox[{"10", "^", 
        RowBox[{"(", 
         RowBox[{"-", "10"}], ")"}]}]}], ",", 
      RowBox[{"10", "*", 
       RowBox[{"10", "^", 
        RowBox[{"(", 
         RowBox[{"-", "10"}], ")"}]}]}]}], "}"}], ",", 
    RowBox[{"PlotLegends", "\[Rule]", "\"\<Expressions\>\""}], ",", 
    RowBox[{"PlotRange", "\[Rule]", "All"}]}], "]"}]}]], "Input",
 CellChangeTimes->{{3.934969408064375*^9, 3.9349694084674664`*^9}},
 CellLabel->"In[39]:=",ExpressionUUID->"ac27882f-8063-4bcd-8037-bad0d724c11b"],

Cell[BoxData[
 TemplateBox[{
   GraphicsBox[{{{{}, {}, 
       TagBox[{
         Directive[
          Opacity[1.], 
          RGBColor[0.368417, 0.506779, 0.709798], 
          AbsoluteThickness[1.6]], 
         LineBox[CompressedData["
1:eJwtm3c8lv/3x+09biWkiKQkaRgh19VJhJIVyqjsZJXKKJ+QIrKyo4yorJK9
r6vLHhnJSGTdNzcKyd797u/j8fvrejwf73PO+7zOea9/LnHr24Z2DHR0dEGM
dHT/+67ts/nJKcuH2347YsUqaQqvV3UR0yN8uMElZVeTUFOATpXk91J8+O8l
qUzpJVMI8t9heVaCD18R/nPI84sZCIxXUzyE+PA333hPyYVYgHy22O9RBj5c
6Mu7o3SyltDnz6VzjI4Pb82WDeC/bQn/ma9++G+LhDcqn50XzLeEWq6vroKr
JHz9YdC51VNWYHjbd15nhoT7izYLeBhYw235obXS7ySc/aKGNVJiCzu4W8yY
e0i4+42zx2pZ7aBkvLjS8BsJv+Ly6LuzmR1sx4U9mmmlxbujfFCF0R5C11Tp
JWpIuJlFeb2EzU3Ixl+xhX8g4bYHmThDbjiCbvyzWwNZJDzDb1J6Z70jzN++
1yKVQcLLsznQrSNOoCx+MbT2DQl/0yR6gG3bCZqerPOuxZHwltYPgW6FLjCu
ZSpo+5iEB6sya2CFd2DyAsXS04eEr03jldMrd+CXjkv2c28SbsXvzyKIuMEf
/cdIvjtt3Hsw2aHFDdauZtls3yLhGk9rtEz/3gXuW2ufXhqS8DkdaoLJPXcg
OT1Zy9Ej4e9O4P2VTe6ww4X73GcdEh5boFdlsM8DBN3Ee8fPk/B8auC6yFcP
EH+gvXnyNE2fDadXKniBQnCCVpsECR8TGePIsfQGpRCJqBExEm5/W/QuucUb
VMI+DiyIkPCrl7aGghT/gzOR1a7CQjSWs06R2/EItBOmYm5ykXDGrh+JXgM+
UGF4r4bxFy/+ZLXtQIfFY/hs8sxYeowX18+QU72V/BjqzF5N6g/x4vcclNOH
Rh5Du3UtT/I3Xly36tm6rYM/kO/uNFeq5MU19EiCB/yfAEd04YJzKC+edohs
lkwOgDjB/TXLgby49qCDfcXRQJB4/eKF32NefKgr+HfZg0BQfedyNMaDF2+K
Ez9pz/8MXEoP3ay05MWNFj8eJ4yC4OvAq352BV4cVym6cpcxBCwsObKij/Hi
LCrv9zVcC4HJMS9PEWle/HKgkrF4eQjQzxrzn9jHi+fVn2hZuRsKJ+lIulfZ
eXGbHMHFWwthEHvgafX7QR781fnNA60xL2B/1nzE8T4evCu48U1jywvIPWp1
veIbD37pxvlj5vSR0KCIbrQ18uAcpqpdenciYVVrVX4pnwenFu1kijWOAjMX
58xzgTw4y/AZ9lo0BsRKjCJGZHnwGRnsXGbsS5jL2fkl4DAPbveIbnJo+CVU
v/nGcuQAD/7D5zOlSzoBrMP0fdx38+A97PQF2zUJ8NZWx4WDiQfvr9Z977eZ
CId2ql+U/8GNK3wdZvWPTYJVNsZnP7q48bSbF1X0ppOgabu6xqedG8+ZK3o5
fy4ZHH6dUWmu5cat7QZWqpeSIbv69OHrudy4v7P5oe8nUkH2jhxr0BNuXKNa
PZir+A1s282rHfXhxmOrjQwfT7yBDvN8n29e3LjiM3jvIpwGdzSPLe915cY9
tCuE8x6nQYHokfH8q9x4dSPxaN44HRTb9tcOHOXGHQQ7bMQE3gEivcP3WB8X
7pP9MKB+PRNa73KHWn7jwtOy7sm5nMsCs0q2hMhWLlw8xHD5c2gWeOj8K1gg
uPAhztQBR/FsyHWdppZmceFu45+25g1zQLSwQRe8uXDJE/HmBd8/woeNanM3
dy48571sdOCRXFBRxxzSbnPhYs/fnxbwywWTnkJ/Jlsu/LF6yZjTkU8QsZJa
0qTDhReLz10I1MgDOlVvUQNRLlzK/q2FX2k+hD/1OOIvxIUfEkzyfTyRD3vb
3JQKd3Dh7FLnFSYFC0DpuoPhLlYu3L7kMjL5oADu+BkH/vjDibNWvRn8rFYI
o3XHZq2qOXFr7SEm+ckiqLk0ht215cS31PozVQLKoE9AhYX1Bm0809IkBy+D
meEI3VemnLhUCouB32oZCN09PVyry4nHhgxdvepSDq5xUXS7lDnxPZd8c5rM
K2D3MJwr5ebEIy+d76NerII7d5KaNko4cF0rxy4rhIBA5QXSi3wOPEqs3T/J
koBXDNqmBz5w4Gv04+s8TwloiFmc0nnDgVvx3I2I/kLAnvKLnMkhHLh2f+Fh
yWvV0EC/fgksOfB2Zfs8j+c1IBJt0vWUnQOvNhQg8fDUw1zu5PRbRg5cL9S/
P+V0PdS1PGSp32LHzzDLNLjdqgdHhhRl5nl2PDjBta+nvh5K3CZSAvrZ8Z0h
64+THjeArr6Xc2AOO36weFV3D3MT+HAnMgddYsdZpXSrOU5/gZFng6dCItnw
sBZ/js4jnbDCT+ANIWz4sxuCRe7ancCTlqbBEMiGP5Xqf3LyZieoVt28/OAh
G17wOr1pIa0TEub+ut60YcPnA9JEI/Z8A0NTlvfnFNjwfWFPDq2SuqBe+hj/
Zh8r/leo4sQYRw9kt/nNOYux4q7Mx5Kkj/yAiwp1viJNzHgmc+zrAq8RyIxF
dmrVMOOC2F7HsaARYFoueX+3ihk3T91Vz5kwAlUlWW2Necz40N8WGZXyEZBR
ithzN4EZf3I0n5F3bQR4TpuVNjgy41JZyi3WHqPwFeZmb3Mz44rmeVuM9mSQ
eXPLP5GVGaca71K+c58MQfSUXfX0zHh5n6hZiz8ZoKZHVXiZCR9+pnVdM4UM
+ecqn9cNMeEzqe5z176TIep84MHdeUz4DYvU8eZzFDDS2Xu9xpAJr3X2UOXh
GgOlo3My+peY8Bf3Y+roBMdgD0/dxqAmE74pOms/KD4G5A6nhDVVJvy0TJuh
0akxuHO5svv4ISa8haCclbcag1Azs4spG4w4R//auYQ82vhpWeGjy4z41evP
bIUrxuDyXoapijlGfDX4y/4ntWMgPJQV2DvOiNtdURjj6B2DTKu1au6vjLj1
wTjfP2tjUOfwUum/t4x4lq6C3azqOGRqO7NypDDiNaY3y/rUxyFEGnrjExhx
VSrVL1NnHAynJ+4VhjPiakmvF1fMx2Hk9qlPv7wY8SdX7pAuPxiHOn1OH697
jLj86z9Fdn7jkHFiWIfFlRHvD0sasng2Dq4Lgb/EbRhxGYF9Bqsx47Dp0Stp
eokRp1c+VjqSS4t3JXuRqsmI7+etDuQvHodaJZ/a+2qM+H/C8cwylePwfF3S
6sUpRjzY6WQuc+M4CPm4v24UZ8TvOIXzWg3S4l3XdjLey4gLfc+s+EQeh+Ez
IioUAUZcd7rCbHRiHN7T13/f5mTEtR13S878HQe5AP6dissMeO9/QTlvmahg
9l1Jb3iOAd/1TnBuno0K/oevhQT9ZsA9X10sOsBNhW9t7xgHRhjwRykFD07u
osL6vpYzTwcY8J29jOY8u6kgfnfW+2gvA/5jW/G/tr1UuCNwatH3CwPekqZ7
bkmCCi8dzI8fbmDA96R9a712iAqfK3ydvxEM+OsrXteypKnAc6Np7EAJA24d
oGk5dZwKivnTYu15DHhabFL5oBwVrjHyXfPMYcB3HL89WaRIhQ8Zpj3NqQx4
qGprAqcqFbrXHvHde8WAG6TsYQ1BqbBxMe3S3jgar7vumwEqXJj7Ve8awoA7
/0k/YqpBhbtqvAxCgQx4TfIUt40mFRJj5NBqP5oe6oannjYVppT+K9npwYBr
q1yu79ChAikkdb7qDgP+sz090UaXCkqDdbL2Tgz4vpt9Az/0qGB5bMqR154B
D0rc++SkARWCHnNnlFky4GadfCEuhlTI6zpBsTJnwDdudsw+v0yF75Im+zhN
GHC+r+Ss50ZU2PZ8aF6kz4A3f9QrczamwsGW5PhrFxlwxfkIgRMmVNDdW9vF
cp4BF16Irv5OY3fXCd48YMBP+taUWF6hwmuCU8f0NAPO9Gd14QuN63YcD2JQ
ZMC75UI8d1+lwrStUV3OcQZcg3wOtGnMX+pFZ3yEATdXsb1kTmNV9iTVbUkG
vF3mbbIejW3Mq70yxBjwtxYn5Q/S+PnH8SL9PQz4iEgRzzAtfsE/9r9ru2h6
3TSOPaRxv4Hs0XQSAy617RW/QsuP4a3hLR1OBlyM+ar2FRpLL3u8W2JmwK8Y
W2sm0PQZaL0aTaZjwMtUwmMwmn6vxM8iWhv0+PItLfk6Wn1Spymmf5fo8Vu/
7kl/pNWvCWWLS5yjx6kbt7y9aPX980Lm27nf9HjO2tqRg/pUEKDo88yM0+NV
KrfOltD6gyq4X4gboccrZ+9WS12igv2zhMAzA/R45IpmwaOLVAj7gdVM9tDj
BBEuXEzr989HLKdPf6HH5ceMXb/Q1gfTV2nPsXp6/NAhl1vZ56hwZL9eYRhB
j1+PkdhwOkuFhw3xR0aK6fFj5iks8bT1lyZUdTM4jx7P20yJplOhQovjSPrJ
HHr8cl/xoM4pKuzmPbw3IJUen2x80R12gtbvwuDDFYm0/ONvMJ6RpcLY1V+K
f2Lo8ertpOU22n7ITcsxMA2mx7Ve2zoF0PZPtCbXjfAn9Dj2ZZEndx+tXtPO
zrWP6HEPb8bKoj1UUFOUfXb0Lj3e8MTB02InFQ4NhMdYO9Pjn5eycrd4qMDl
9+dNvD09LjONqj7ioK2/5rwqenN6/MHln7mC9FRwviY333OOHqeXSLKumh4H
A4aYfxwoPV5stFJmSDs/FDMWuUCJpieRWbRpdBzo/xYfypahxx86R3rr945D
3FOlaz676PE/Um2e/dg4EDlI08EJOrwrEp2aDhyHd/rJPeajdHj+Ede7j31p
59nSNvnFAB2+Ypk3uew5DsZniK31Djq849bmwQCHcfj1TU2uo4wOf/XqSedJ
rXHgX9dM9nxOh2uiVRUL9OOwlpyZ8+EpHY4Jdl7LXB2DoXPs5aM+dPiT+gOG
8GcMssJaui7eo8ObI5T6hH+OASp+iV3Mgg7nCCkV8C0ag5tahvebjtLhf6eu
ZR2xHINuF27MUooOH1G39Z0wHgOIbmJe20+HJz5x6gq9+L/7BI0/LESH68d4
xsQojkHrvSMVzxnocMH5YvJrzjGwRNnpEnP/YSMNya1F+RSY/+0imE7/D9Pb
473/2B8yCGqeOl+csYV1R6RpX1YeBedTBx9uvdrC3lszKUYeHgXi0K5cjRdb
2Pi/KMma3aPgwLawq9drC/P4bs22Tbu/K5pzx5e1t7DviH3RGO1+v65zMEBp
ehM7dUrl6ttTI/DWYFdd5fFNTGyX3YszpkNw3GLhbE35OubkHa7gsbMfTHZO
jgf8WMGMe9Ue3f7XCWcnZJy+tK9gC+yfT12hdIJMpdscqW4Fe58R9duwsRMY
bTbWX+WuYE5o3kxgRCfkFfCQCp6sYKORonRUsU7gNFRQGTq6gk1J3o5L1/wK
xAv/cEX/ZWwXf93HYzptkGPbuPM/z2WMzcjw0YvdbRCnxJVQ7byMcaRuzIlP
tILLSGy6zpVlrJvvbvh3/1YQPp5VZi2zjO0MLZuMqvoC9zs6yOG9S1ht483y
O8otcJhH5NSE9BKmHOCVVm/aCC+e9V9X37eE1Y1/Dm093AjLdC8D3+xcwvb8
/V3Ct94AdQs7es03F7GN5z7iV141wPUfbO5f2xaxOyNxNl9H6iHq7WJB+Z1F
TK+xmy7Ysw7WVVplQ0sWsCP/yAcUuqvBsijYZCp7AbvI7nBC4EM1NB7V9Dmf
soA5fWvvU3haDTFiNW10QQvYn1a+suMK1SDLUubsbrqAPZqcx3ckEmDTmZ59
fXMe29z6ODk1hEPrTe+DJ9Tmscpi9Vc9ERVwljxTZ3RqHjva5+t89HIFlFhY
2njJzGOCBv99/y1QAW8MNFI/C8xjBrc2rV+llIPHaV5h3d9/sTO7ct2w4jIQ
403ndor5i7F2TZl8WSyB2OBdH8KD/2KPLq+t38JLgIMp6EKBz1/sOf7HyTGo
BJZWnZ+tOfzFTi8tWUeIlEALWZE+CPmLKSQKn7HUKYb7JS2Lb6lzmGxLr8jX
ykKYOo5ENw3MYRdctx5ahxTC9ZxPJ6a/zmEysuWcBuaFoJ0a4ypXOYdxfFK4
eHazAESfX5+sjpjD6hPDKmzUCqDp2vzAkNIcdjfkqrvZcB4occgHnhD4g0Wb
2FdFF3yA3Rc42DK3Z7GgsfPD25YfYD14JFh0YhY7s7AefYD0AarYw8I4y2Yx
znt77r+6kwPATo0ZN53F8L/hZ3arZIMW28v0hKQZjHqvw8luNgMOa7lKkgJn
sN13HaLWMjKAI0g9I9B1BhttnZc+ZZ0Brax/s++dmcHILpdts/vegz7rhYJL
o9PYP263AcO2d3CVZZOgl5zGXFLVrlR2p4Py+W9qXtzTWFOgZ4Xdy3QQDsys
m136jUF5n0OmRTr8ZDZuGmj4jRnjn+znqWlgyZzbUexAGxfROe3NkAYOTJZD
tz78wh5Mk4LvG6WCF0PdRqfcFLaRtJ0RUZ4Ijqw/T5bsncLeP7hw0dc2Ecy5
Fm8lMk9hV9/ZyhmTEgEVONBn/X0Sq5Zqd/3gmABM0k+LFh5OYkkFttBz+CVE
GKi77KqZwA61D/zw/hoLfiYWb9eyJzCb35YbS0GxcNf8/sBg9AQWeVg4V1kt
Fozs3mq/t5vAlqYdhwVKY0D4AdPBU+wTmOtawIvVrGh4n1o3dFWfigV/b5Aa
LYiEl+9+7kKUqVgu5v/6sGckBGcv6ojvp/Ep3Q0x1UhwLjpQObUwjvm1/hIR
aHoBJ5qexj+MH8e6o3DKQEcEVP1R1389NIY1np7xWA4JhdxFi2d+jWMYCfnz
YU4qFFLW7uO2eWPYqGPmH8HGEPBnfCdz1H8MO3DmNxeZJQS0BJnZcckxbGj5
Sit/TDB0ofXVw84UzPzyvmMB5EAga2hS9a9QMKP887G34wJhTqeZo+YsBTN8
4taifDEQeMzbLr8VoGC5+4QV7UoD4IJnz7gDQcYKflr/Hkx4CsSncfb5nWSs
8ONBl8gAf+gouSlrsz2KdY7ypTw57w9D2JRh9+QopptfF63A5g+bX2ZelWCj
WGAVCTrDHsOpyaWj3jdHsbGZs/WFb/wgV4zFkKlyBBNik1A/0PMIsENBHu7v
RrDS9H1WOi6PoFWW4xU1YgSTz83hqGR5BFOqPGNNtiMY2VGz/DryHxwwFfAI
4xnBEMsLWzblD0FR4pL80bohzILr77HUKU8wOmHwiDdhCNMXSf0vL8YT3M4Y
N/x1GcJK1n3P9IAnfDC/drVEcAjLHnoWov/aAyRiXP474zSInZZytcFvuAOJ
ObzOYMdPLGJF7ya3wD0QzrofH0UZwLiXMoUMv9wFyUvmjl1FA1iHja9p5uO7
oBIrRTK+MoAlGm42/vfXDewka82vvu7H4LTnuMvgHbjTnCWb4NKPRRWRbCcS
78BDlxf0/Wg/pjSr2GxqegdeFF/LMB/9gZl/fiF2uuA2VGiszl8/+AP7FGqe
/6bRBeqmhupTVvowhWzlk/4GLtARVv9ypKkP2zLbp31o0BnGeqJQa6c+7F9A
XmvWmhPw2h99bpf3HVMXZUrdOu8ItoHW4s4qvVhGcVWcj+xNcJXWXvzA2Ytp
ModjGt/s4UH7scaZnz3YbxbfSn9PewgX2HK+7duD5bwjxes02EH5+/iyu3Xd
GHPcMaeM+7ZQd8EnpDC2G2PHp/zfSthC+6zt9UX7biy73DZxqcsGxhRPMnmw
d2Oyr+mnnijZAE9jq94D3S4sPrZneoxkDbudCvdX7OvCHAfvBO1qsYIDvIlL
63PfsI7Uh83eT61A+crNV/9Ff8PKIv/wDmxagu0E/YRvXyd2lJpVw7ZyA8pZ
T/kEWn/Frr9u2DQyt4DtT3+PjCp+xZ7VV6pqrpqD+tUPP05zfsV4xZ/s3Yoz
h2SDc47kmx2YjIz9jzc/zKA5WqivlKMdO60tedzknikYjYXJuRS2YYnck52/
RUxhSJ4xYr9FG/ZIbPikRMtVWOyZ0Qj72Ipp7KxLuXnoKogJ1RZa63/BPJfp
dw8tmkCOgxKv0FoLpnz2+yGhDyagWP7Rse1NC5ao4/6u19YEdMxeiistNGPn
dim87Oo3Bq/XLhHccU1YUcnusXt9RsA4Q/5VgzZhewJ2u3u+MoJw5Op5r4lG
bHvn7WjqDSN4O6S2RVZqxDZseQ03py9Dh5iQU9lAPfbVfjmiUvAymLmFNbg8
rcf2de//8nXcEMaqGfZLHK3HOg86MiPFhrBuPdMX5lOHyesM3uO7aggBhdby
5w7VYSJHo/XdjxgCiakvYrWjFhursn90iM4QDr6rOW8jXouhNjmdrh8NIH/p
VJpQSw3mVndUii7QAFTPf9xqu1uD1amRZfpuGIDhRHyRUl01Zs03b2IsaAA+
h13289wksKozXC5XYvWB/SH5US0vgQU6eP6b89QHqdhPBX/vfMZ+5jTurTfX
h8vfn4o17sSx92p54kKH9MHB6/b3E3YYJrTo1hjDow8+u83CX5dUYaaP2ifD
Z/Ug2/zYpptpJTbdeEQm7qUeEJu7C39mV2Az6jaJ8m560JvE5Ki5WY79HQoW
U9LRg2n0j1jBpXKM79KryymH9YBh5Mf3vSllmM9C8pQDux4IPa4LfzZXigns
zi6P/q0Lsvs/acyfLcXcN8mVol91Qb02YdMiugQbbHrKzl6qC6a2Twsbx4ox
qtPYT4NUXZg/+og/VbkYE5fxZjcN1YXQFXd3r/Ai7KLtHs73D3VBstq1V59S
iOUnXXqq5KQL+PObpw4rFWJSkZqKpOu6cMXI8iV9WAFG8l2kO3pZF+ZETNd+
jOZjAwbb5PALuvB8wsCsQDEfCwz5vqagrgsS+Rcqn4fkYbbb9Y/3gy54LQUq
NRCfsEyD2R4jVBdygrzWPRxzMTpDyzttNB7a41h1iP8j1sZz4FfoWV0gfTL3
6cNysPlazY3o87pwTu0SBN/MxrZfzD6kXNIFjx6UQYUvC4vaunHjvyu6kOlw
vO5XRQaWclEIv2GjCwMb4oGvbN9jQfE/voS76QJPxE4tHZ532P0G7CeHvy7A
fmaOrdJ0bOc5bdueGF24W7z85aNVGrYR5LP0J0sX3mlNhl3nfIN1+8yrWVTr
wqfSwhRRxxTMJmVUdO+ALvAPxUn4Ya8x4q+G94kVXRiWvnbknG08tu4XvddO
UQ/UDeDT29IYbCt+aeyZqR5keUrIsXBGYdbH5+TZffVgIqjLPcomGOv5rtd9
olMP8nsSHhlzPMVG/sxmDm3pwYo6wXHC+hE2dHXq2UMBffAbsctYXLyB1Vum
+yto64PF3Q55apYGcq73cISDrT64Zgm7unQ4IukBrn96/fShkbR+0dj+MeKn
GfzbGdOHzVo59ajPgcgzVzmDl4P6cNLTRbVDKBTBH9ons/zThw7XO3Fv7aIR
Dcee00UaBuCoFbbj3I44xF4z/eeKowEw7c8OH8VfIv+Kz7E8izQAlR5KoKhQ
MhLeL2QQSTaArqSc0zp2b5F5Dr3dr2IMIZWj4sGrynfI+S/Rg751huDq2VT6
iy8DYY7ZyqxbMgQ2g3G5YDwLecgjSHlgcRlQpn0yDYKfkHTjc0UTKkYQWCZQ
zHEqD5F+lsUs7mEE07MiRifJeYhoGeh3FRhBhblM1GOlAiS6Jvd93nFjMFbQ
5hEbL0LoNdUuFqImwMbfENCWXIzY7l2zVgk1gYp5ta2HV0uQ0YDd11IHTEAs
T3W650sp8uPSwSoRvyswLX28JaSgAtngSbrvPnIVUtg/nlV2rkSWWyvkniOm
YDh5uJwqWYWUJxoezH5tCqXvJDLPJmAI/z2nUQkrMzj7grN24wyBMHpuxOcy
WkDiv2afb68JJPpsjkCrmwUsugapZK0RyIF0q+NSZAt4f4m5wKSwGum7XCFU
1nwNuDj/peYfrEXUVcQS6YpvwPeAeZ+b3A3Ibqtbj+/TW8PxpTwV1LEBOfaV
yVJFxxqe295e5m9sQLb36Fhff2kNquemXWr8GpGJ5b3YN3kbSKOjWogsNiGH
E63/zPjYwubtt0KL+s2IuP+PRMkeWzAetu5u+diMJNMnbo7I2AEbPnzR62YL
gt1bXF4esQNX7x8qXf1fEMe8v8hxi5vQ9Ct+OetUK3JS9Vv8rs83QdzMpMAv
phXh4TF9lynhAN1KXYdlddsQ96uOp2b/OoDycqtQcHU7Inrt2HB8uiP4K1l6
7+v+irRbuY1kWbrCopPT9p1/X5FycYFXz/tcwT7F43GNdCfS1v8sX9HwNlxg
CXtm97gT0eLWCnsieQf4usujc2S/IZxVkhXRh90g9fbOD6eCu5AkD3NuLat7
sCNd9FhwURcCa3Fmcx/uwdPewwX9w13INR4149y1e+CAQNkjxW5kf3qEp1fc
fTjG6VJXS+lGUqJMTNIH3QF/3/BTD+1FNiSLE2+884Lj/Z033tzqRSZX2JT+
MT6ANO5B8nxMLxIs9ktgxuYBBN5fmIz93Ys81mreqDn0EC6piS0NvPyOHEwb
F63/7A0/Bx9wOyz0Icvhvi2f5H1Bly/gRbnoD0Rreu0lf7YvEOovdnJe+IGc
eWRBPCX5wduc97tzU38gGwbvC/qD/cD5QZfk4qV+5InQpOCFwMewwX8U9csc
QJjibbnUMp+AX4HxqXvfB5CWiROCb5efAJO+z3F7lp9IbzBvt8j5p8AT0rFf
x/YnUtMeZmI3+RT2099lFRIbRFr+2OSlqgTChZmSr5/ih5Bb98e6q4WCoeP5
cHNawxCiMXBf4+TDYDCSYquNXRpC1PWz7/39GQzXbEyLvS8PI4mMG02O759D
2fRWazrrCGLrGX20QDsUWq1T82/XjiBnPybfmO+OgPB8edmp/hHkZfM5wdCD
L8CArjnben4ESR7sf2xn84J2//1NNxYfRUqc8g/dH34BI31qcad9R5G4w/J3
To9GwoLu+EPW02SkgU3D9DJ3DJQkPVjxMyQj16x/irSbxIDXNPf99VtkhPXg
a+GTb2JgM1jRZeYlGUn5bk7GlWKBpf7Zja5lMjKY4esicy8OhE9Lq6cUUBBR
za9yDoIJ0Fr3H2dOMwVRLlGJn3ZNAB/djm8lIxSEU+qRnUdjApCt7lu184wh
tpXKWeneiZAdhPtsOY4hXOpeJzPmXoFKr2G5ucQ48vzHszEX3hSYvvHO76bK
OCI8UHXdwSsFkqdWNO8ZjCNStpwsEeQUYNh63fvcdxyZJBveVriWCi0SEwvl
A+NIT992soHqG9r7yFtWKIaKRK4+jc4USgeujbYliRwq8urCftt9V9IBfyqG
HauhIjEkCQzi0mH/y/qLmnNU5JNrKAQJvIVfOO8tD50JhEdGQElv3zt4yPU2
vZtpEqm8wjJKMcyAVxmtQpHuU8iJibEzrhc/wPFjxfO8IVNI99aV5tlXH6Cu
JKk1PHUK8WlnsJGa+QCz9a5+oV+mEK8QOfYvkR8BxkiTz8R/IZ+YV7t+U3Jh
XMy41KftF6Kunuh1rjcPHmYikVvkX4hVSqJ/CFM+8Bw/6PTf6i8kmq/snpJc
PiidWRF9KPEb4W+9xF8bmQ/PryUEuj/4jei3MN3OulwAxxIHjZ0lp5HRW6NP
Dv8uhDrxhmO/VaYRieN27Rv7iuBqVi67o/40cl6puF/FuAj8y3yxm97TyFcz
jV301UXQ3SsuadM5jXQ0f5qoSCqGBzvtF00fzSBctz0eaTqXQm3obJRmzywy
tTDm8s6yEqybxw/FT88iYUt35eOyKoGOZbCKyvgH+cbc8HvXQiWo+n6hBpz8
g9zb6sdqn1VBkVumSl3EH0RPlN+GUoqB4ZETbmKSc8jKJyrX590EnCP9Fkoa
nkNCPlwZWGqtgahce4r67znE8ezOiHfrNUDWIX+cXp5DTJR/W6ZK1YJf8A81
VZ6/yF0FZwfPgFqoYmhyHlD9i6S8oY5kq9WB/NJbYnfiX6SswGJp35d6kOy/
7hBnNI/Q/R30TdzZDPaeklWeN+YR991+TJTzzfCef5rX1HEeuSMoMnDrYTMc
1HtQusdvHqGOX3x3gtwMUnXRLG9y5pG09F1G6UUtIJ3b9DaHYQFRsKH86bFt
heP+J0eJvAVkd86vdvW5DlCVZjH7zbWEZKZfFjRo6wKNvvvpwaUryBp/8hX2
7wPgPyP+cG/tCiK/u7zTeW0AcIYO/U/tK0gx0tWA7fkJSkcPb3ePryDI6Btm
ScufIOM/eFWMfxVhnlv8Nj/xE/hlzvOU3llFnrKZoH3zg0D2FXwwdngNuV8s
v/vfn2HYF1un56mwhmhySLKcYR0Bi2y3gxxn15Bfz0NmbgqMQG/3l65jV9eQ
nwVu6vflR6D5sJ+sd+Aash3BWuV4ewTyuiYpfJQ15ONPxUCnkRGYmYyteDu7
hnjH/Gjlmh0B6W21yFPra0jnr/9uvtgYgbdSSeg1vnXEiS2jXVVgFOIfGSRk
nllHrDlGfopcGAWfQxW6Z16vI4YT0t2vc0bhw+mCXM6MdeRhgkWAQ8ko9Otl
8/TlryNc3JYn+KtH4ZRXYvudxnWkltzDztE7CnNND3XT5teR9EalYrvtURAd
vJvrurWO6Pp1yB9iI4POX0ee02wbSFNcclc9Hxkyd5u3d4lsIKwzFKaEA2Sw
cjyty6y9gfD3vr8WpkWGFz5yuZ2XN5BnY2JbRw3IgEcd4Um+voFk0j2czTQl
g3DlnnbF+xuIiEuwnYwjGb5xbl5ySNlAmBcoPJbBZKATW/won72BvLvH+q75
BRlk5ae56Ys3EBcdry6Ol2QIsfjZltCygfhnRKTveE8G9Y9Vl74sbSDym4e/
yhJkuFtd9DGebhMp30oYv9hAhtSeD9y2nJvI4+EjC0grGba2Xrdtim0i04s2
n1K+k0FmR+zR5iObyA/WtEqeQTKYHQwLi1XcRO7ZnPI2IJOhRPfRJVmdTURA
+kqP/jQZxqzdP66bbCKy9CWdXH/JsMPThbvRahORTxbWeLVEhtsp19pueG4i
tlU/zGS3yZBcaHxUxn8TefI0xeYkAwVaGy+FrYZuIgGIZh4rCwWk5pBLkWmb
yDGblskD3BQwYVL8eO3jJkKqpAdnEgWeCslyS5dtIrFOfflPdlKgQOagy3LN
JmI9mbTkKEABWsfaato2kbTUS7XiuylAMhY4GtG3iTQQkV0ZeyiA3uIJM6ds
Imfn64c3RSjg/Ihl5tDsJlIgtP5GTIwCiZHbOourmwjGvdS9Yz8Fmt4tfyAY
t5DCq6fkuyQosFw+yxXGs4UYjW95W0lS4EA71dl09xYSUaJ+CztIAUPyUKvk
gS1EIb65nHqIAn7LvTLzsluIVSOPzKAUBXI5OkJx5S2k4f0139TDFPgp2jj9
XH0L0bBovndcmgKccp91ruhtIZEPTrSE0hh/g3JwmW8h/fy3dUpofIeENxL2
W0j+hm54Go0lfJEA97tbCDN/lpoBjXtnqtSkfbaQ9kgfkRpa/GALVbrh4C3k
dftW1yJtftUvlVh07BbyQzhw7xQtvz/Kp7213mwhaFBObjIt/7TMCqWtD1vI
zo8q53bR9BkLqiznl20h3FaqMTo0/WyB5YX2dVvIP7c1C3VxClQuKrnt+bqF
7DfcNt0UpYCrTZns14EtJAAT1b6/lwLi305NP53YQpKuPpjKofWjG0qzlBe2
kEPnvTfSaP1SES05kM6xjdTZNf7XzkuBmVAF8hWBbaT0YMw9Bi4KpG4UpXDt
30aitPh/L7JSgOVHobCH8jZSv6DykP8fGco15fqkNbaR96dtDpxdJ4NzSUHs
sP42Ysmmff8Ibf11RueTtB22kSSZ38pKv8jwlOFE+9a9beRDb9QlszEyKLrl
hRT4biPx9D1qykNkeK37iWVv/DaSGH5Q9GgnGRzYP27O1m8jwZPT/yYKybDH
S6YivXMbEdDd5TOdQ4Z2ao7n1cFtRGTvkaQP6WSQr8uer17cpr2X9py+EUXb
v76ZkzES/5CqT2Plz53JUDhz6L32sX+IUob9qoM1GewtMmy2Vf4hrAL2G/RX
ydCq/H7opuE/pPlR8D8bNTLEL6Z3qzz+h5SkaZ6k7iTDBRuJqD+h/5Df3Psr
X7KSYbMzTe/ty38ImTCJZd4YBetPb1q48/4hXf/dP8AzOgqyjinEyNA/JOFh
uUV/1ihQbl8yOSdKh54RGHe0lh2FkvcFDyok6NCyDOT4d9FRCBoUTDpxmA69
sWPkOS/vKMhcJFP2ydOhGrMF57/QzuP7Bz3dNrXpUIZOfX63nBFgHkwNLXan
Q6f3nHcO3T0CfTtZ8mS86dD7qEqWBssIZF9w6kr3o0OljeOcg8aHQbdMQTgq
hA71Oj/zWSJuGOKiWzJc39ChJQkkucm/Q3DowmLNoTY6NCoqeXQjehDW/Uyp
yd9o+V2vdjxnPwitpTi7QB8dSkr2bN+jNAh3JIP1mSh0qLGjAf/j/p9QRic6
NLJK85ezLDsi/BO0SzXXEg7Qo7+vVR70DugHpwOvjnH9R4/yfZF5ZUb6DutT
n8ZvPqZHc1jOBDF/74WgT3WvagPpUY5sm/OmSb3wVmWW1TuSHnXX+nJ6W6oX
fuqfHZl6T49e3d+Yc1m1B3QeTbxo7KRHtVPYPUcud4FMr9y8/yEG1E2Nfpkn
oR2mn7UWrX1jQPe5c/Aq3qyAqvW3Cc19DKjr67zVCtlyCHN55JMwxIDalN+Q
bF4qBdnLslrKvxhQsslj+Zf+xXBb9MWAFz0jevLCjFlafB7MF11mWD3GiFK1
MwTHOxNhdbRfbzmUEX22f39Jy+lsosmoUL4hihFFf33Omir8QCQ0huyOe8mI
9gpHrvod+USofFSlKLxlRJEAtZ3uXAWEt1eyh3slIypsI30wf6mE2OaxTlqc
YkRFpRbuKJoSBLPq1K/580xo+8u0t3W9zYSu7M2YGzpMKC4cePqYVQvxUmwc
aTVgQh85LdfK/m4hpJlHX7yzYEKP7mc/Nbb1hdBt71O8epcJLblx5PCsSDsR
Z9nkjyUxoVE3PquZSXQSBwMyhIMWmVCqvjmUCfQQtz0l6xbXmNDcrdByvcs9
RNmtdBerf0zoLkVdkeiIHuKCbgqhwsGM3iT3GAmz9hKugvH2M/uY0dxq2c6d
871EaVZggeFFZlR92bqFqbSP0Gq3uyCSxoxWcQRdm1wZILpdMvZvZzCjUnev
i7+S+Unc4J5aH/rIjJ6reanSafmT8NBxzkktZ0YtuN9U1zX+JN623OU60MmM
drwMVymNGCT+Nfi2S9OxoJfjV4LOsw4Tz+2r33OysKAJk4NsVLlhQoCF0Xea
kwWduYT3/LsxTMhoBB7LFWRB+SvZYlNLhgmz2tAXJ46xoBenKfH1siNEyecE
Q6XrLOi5/8oT+5tGCLUbA9K7bVlQxh5tDWr/CNG2vZdx/RYLOpvzzfHD9Agx
hqQWVrqzoIl2eNVN3lGCr+o9/5kwFnTX9NPNeINR4rX55PS+aBbUVPX2/H2r
UUJq43A9XQILGiA9hnO6jRKoykf3mrcsKM40lGMfMUo4lxX2alSxoBazJ2e/
No0Sq1eWcg/WsKDX6bvTvXtHiScris9Ym1jQe9ff/BumjBKJihWnmrtYUJe0
24U9W6NEUxHxUuc3C6qn9jvfXZZMGBkxuB39y4Iq5oSfnFUmE8ML57R5VljQ
g/0HEsU0yMTyyca1DgZWVMrb5EahGZmQyG8zuyzMilY+LZuM8icTjsN4vZAY
Kyp3yI2pIIRMFHDnHR+SZEU/ZAYohseQCXCMYrl1ghW9eivzks87MhH08omb
7ClWNDHf2TXqI5noaLj/c0GVFc3dXNhrW0wmrktcKfDRYkWP0fHmQB2ZeGeg
JaKuy4p+F5X9dvELmZj2VQ5iN2JF7evFBXZ9IxPeP/dcj7nBig6MPI4mD5GJ
Gg7uZlM7VvRNzvq+iTEywaG8LbfPiRXV4jW/nf2LTLyMHWHP9qDpeWbM5bpE
01vbef/2f6zonIJEmes6mTg4XzMs78+K0jUrU2T/kQlXsaIL689Y0YxeQSKX
kUIU674r/hzGivKxRPnPslKIzf/ixAKiWdG7ax03ZjkphHrOs5ALCazo2HHt
8FxeCvGN1dGq5y0r+rVN8/MdAQohrGjemphNs6c7pnBvN4WwstU5ZZnHiool
8lAU91KIzCgkTbKEFQ17gjFXiVKIOUKW+3clK3pyn94AgziFOPVnn1deNSv6
3zxvOqcEhfAR4aO4N7KiTzX9k3oPUIiGiwy6p9tYUfVGMy7bgxSC++FCGV0X
Kwrcj04WHaIQRpljEg19rOgLudXLjVIU4nVvT3jIECuac5WxJOkwhaAwNa7p
j7Gi+aLryaekKYS0XJmtwC9WdN8BU5NYGt+1yuoY+MOK6nhUHCilcXlEosqb
JVZ0x3bn5SQa0+Eh7+w3aPWi3pLVorHW9H8kGXo2tHf7Ol0ZLX6EsKv3XxY2
1I0/SWCGNn+v1g1qCRcb2nJhz+cJWn6invoG/+1gQ2Wc+7QyafnbvTtbdVaI
De1T+M54TJJCfOg6eYhVlA09lyp89j+a/kX6A1GtEmxoknia4QtafU4f37UV
eZgNXZm2C3HaRyH8r7M4XDnGhobJXD7DI0IhmkNXvu1VYEPllLRqvYQpBKly
EiGrsKGhTSSXHEEKcXXqR2YGsKEuktbR7/kpRIrgl50u59nQOYPvYY58FIKq
UeVzUodmLz9TtMJNIWTvf5xaMWBDNaq2rXQ5KETV14jP/tfY0EXnz6WmDBSC
6Z+ftJYNG9pZf0WQd5tMXDx6N5b7Fhs6bVbiGLFGJvqDjZxe3mdDs4IcbOb/
kIkVtd2CuSFs6H6mD8w6/WSiZO7TeVIkGxrzfDGypZtMeCSf97gbx4Y+tGIJ
Femg7c+1ez2Kb9jQ134cXGq1NM5rj/5cwob6mtyQCs+i+V+3qxWvYkPbREW4
ytNo/lyb80+q2dBDOcuzFa9o9jcPG2q1sqEcSjsYNcJoLPqU1DnKhg7XNBZ4
u9L8W4VBboIN/VGj2n/Tnub/MP927DQbWji6+eHodZp9z1C76Qobmlyokq95
icahymFkLnb0o6rYV/wwjddn2RdPsaPn+HqPsP4cJUoyA5RNEHY0dO+iX2nn
KOFhsvdWmRo7yqZ0hF+zcZRYztdu+u8SO5qxuNOKuYDGDm8DmW3Y0f5uwSi2
wFFiqdeUUTCcHb3YlB//QGqUWCyo21QeY0cjrHxXnpuOEMvc+8xJv9jR7axf
fB8ujBCrDg/KqX/Y0aM71U8UnR4htkRlPaI32FEyX4Out8gIwRIS/2d6Bwcq
bxRrQPk8TOy2cSSnnOVA+yM0lBuqhwh0J6mJOYUDPVlc69GV85MIvmce3WnK
iRo8bgwW1OwjmHTNS9RvcKJzZ844kCX7CB8p8x+ltpzoxJ0up1ymPuL+oNm+
5Nuc6KQU5/bFmu+EpaZZjmMAJ6rw7ldnDvKdUNpjWsuYz4naGQvEuir0EpM1
JgsKbFzoBGXE77xMN6G1w/ByYgkXup+vdz7k0lfC15uefb6SC53D9walHP9K
lIzl4drVXGhCVETvl51fiQOlvNJrX7hQUT11huGiDuKfeRvd1VEulOeRG9O3
znai5J1W7i4ubrRh73mOtF1txAHlM+yRVtxohlEDnWZjM2GeNotP2nOjbarW
sQYxzUQUZ/J9cOZGd850LMdbNRN0Q5vDfzy40W256pm+zSZiwL+iRDeUGz1v
tDZ1XLGJiGpVsOUq5UbvnpzxvFbUQNBZynx+xsWDVmlUlHgM1xIPPFLSL+/g
QVc5Zc7H5dUS86E7gvYJ8aA2DdYH6fxrifHyVf1SCR7UnufZaIFkLdGys55M
VeFBva+kCMbcqSFiGq+xnL/Fg+b02zmi/NUE99DXX3y3eVCEZfYq3S+CCFw8
1zF4nwf9Y8g7x0kQxANx6ZfufjyopaRA8T9ngrjuvXz4XTwP2pITJ/Ex5jMh
dSziElMDD5rp8fqytiRGvNFgOPn1Cw+KpsjtHf9RRQhbuAu87uRBn7/W+c4b
UUVwB5sPyw3yoPrz3gWkjUpinnzIzWaRB219LW5a/KOCqIojYmr286JyrM8F
ZPPLCP3tvwN+vryoUrLMzpj6IkIthiNg6ikvyua/siAQUUTIS0vIGj7nRam8
4RtspkWEkImRn0QsL8qsK/9KabaQGP5YcqAhmxctDvj9qUykkHC95u3C2cuL
HvZMl2p/kU9YLkQL3B/gRROHCrnZrfIJw+APn3+O8KKvRwxkc07kEwrFg3y5
v3nRzU8TvBLdeYQPi5h5Jh0JPRLcV/JNJI84f93/3wUBEmrQOKHu8ewjcSaL
x+ifEAk9dLj8tLH8R0JpMTGzcA8J/dKdmvt39AMh/bzQYK84CZUpCc+/fuYD
wVMylj5zhIS+oX7N+8WQQ/Rya2q9OEtCQ51EU3pyMgk7jDOyx5kWbySOX+vR
W2JOWNmx/zYJDW/eXHyp9JZ46GV/bvguCaUT0JXKXkwnwuWqlya9SGj2qRRf
1tvpRFmWh9nmUxJqfqpi9IlzGsERNyohkURCI2I/NisEpxIxCzxbh1Jp8bS4
kvr0UglRA9VemXQSem2hge2AYCohxxUfpJhFQs9XxX++ppdCWPjrzGgXk1Cv
zIg3falJxCfX0pI7bSSUr/BVUaRPIqHSOhbh/pWERjPeK4nZl0jUHd5x62EX
Cd0SCR6orE4g+sac9zz9QUJPrp4pdmJPIBjM9/vFj5PQ5Bw+B5b38YSRZpg2
vkVCV0sMmH7wxRJDbyv219LxobVKAxnDtTGEA8PkRiMjH8o2pBA94hFDPMLU
cjvZ+dBdwK/VOBxNvJdb3TG+iw/NeiAsQ6mKIo5HSk5PCfGhbkFTSx4eUUTl
rGH97B4+VDTguuff41HE16yPnqvifKjCV8b9kZmRhBnrgP7WAT70notxbL5d
JDFmyybNIMWHmnfGGX2SiCRcaxQYWY/woTt2vOMJIr8g/v9/Q7TEQddDOe0F
8X+Gfv0A
          "]]}, Annotation[#, "Charting`Private`Tag$28798#1"]& ], 
       TagBox[{
         Directive[
          Opacity[1.], 
          RGBColor[0.880722, 0.611041, 0.142051], 
          AbsoluteThickness[1.6]], 
         LineBox[CompressedData["
1:eJwtm3k81N/3x8dYxjrGGipLUpGlUtbe727aJIRSWRKRJbtspZCPRMgSWSpZ
y74n2/vd276TLCn7jBlLtuxk+c338fj9NY/n4557znmdc8+9739G4r6zwQM8
DofTZMTh/ve7KWY5xCHPgzbxdgqxShmB9xu6kNFxHnQ/ofPY7TAjALrVkj4d
40GvXah6cHzVCAQH8Jqfl+RBFx4l/fFqMwaC1BqKpxAPeoD5BeF0qCk4nS3+
ZxzPg/aqdaXh5M3BQACntgKOB02/r7jD72wOnpps5D7dIaEtHMcchIrMQR3n
d6d9GyQ0W0+zZkPZAhg4+y1pz5HQ2rLI957694Hz6ZHNrz9JaClP8CZUZgV4
uVqNmftIqEHgz+Y6wgNQRv1SZfCDhA5dcH7kaPwA7L4NfzbXTkIDiNuNaozW
IGzzLINkLQlVIQS5HLa0AdnoO9bXuSQ0/ObHttB7D4Fu3Eu7wSwS+lPObp6v
4SFYcn7UeuwzCR1deMK0e9weqEpcC6tLIaF/GMMXWXftQfN/W9ybb0no+LPY
e24ljoCqabTP6jkJFbbYQ5ESFzClRTH38iWh/qw5ynPrLmBG2zH7lQ8JLdS1
CdwHuYIFvedQkQcJ7WhsFbdrdQWbd7Isd+1IKEeLcI/RXzfAZbdZEG9A18P/
Wun2Iw9Asv9vM+c6CXVJ7ntc3ewBeB25LnzTJqGb3qN3DcQ8wT5XiX7qZRLK
80siRfS7J5B4fHX7lDoJ3Y2Xlk4B3uBMSIJmhyQJPba/70eOuQ9QCZWMHhMn
oVKH9kGUVh+gFp43uHyQhG7IseaFKD0F56JqnESESOjwjaJHp3mfgasJ0zE2
nCT0tvPpp48HfUGlwaNaxhlu9OdAYlqX6XPw7dZLQ5kJbjQkebTaLuk5qDd+
N6U3wo0qV7dKjY49B53364hJP7jRs9/X/B/YBgCyG5+JShU3+hofknE44D/A
/qZk2SGMG7VNLttKIr8Ab/cdql0L4kZNRixYq+SCgOT7yEj/59yoYk9eRMXj
IHA2w1EuxpMbpZ4u+G3N/xI4fj1qU2XOjXpI3CNjN4PB98F3v9nOcKMNdtsH
HjGGAlNz9qw3CtyoFn/AZOPdUDA14e11UIYbzYkoEDtUEQoY5g35T4pxo0t7
qwkbbmHgFI6ke4eNG5UI7el8uBwOYg8H1nwaJqL2bvxJ7TGR4FDWUsSJASJa
umR3oLk1EuTLWZhV/iCi7SZeOSYMUaBRCf7X0UREbT/HGei5RIENzY3Tq0VE
9P6DzZBYw2hg7OiQeSGIiCYIinyog2OAeNnNiDF5IjpqprmeGRsPFnP42l5I
E1HN3KwPo6PxoCblB8vxw0S0VijsXa9MArgfrufrIUxE/ecPO+3VJoB0K21H
diYiqqxmZf98OxEc5bt47fQvLpSdPDcaEPsBbLAyvvzVQ+cHPfx6sx9A825N
rW8nF9qwWu2xfCEJ2M6cU2up40JntlZ/1a4mgewadWmzfC4UP5n84efJZCDv
okgI/o8LPUx8y871JQXsPljSkPPlQnGhgn3PJ1NAl0mR7w9vLvSMkqeMk0gq
cLmisHbAiQsdESCnFD5PBcWix6lFd7jQ8so19mXDNKDUcahuUI4LvSDZuSMu
mAEgGV4/hQFOlOH6lHrjViZod+MKM//BiTpOL/9xvJAFjKtYE6LaOdHkKzOF
WFgW8NTeK17GONEzgR6J9hLZIN9plvY1ixP9XXS2YdkgB4iWNOoCH06UmBF8
puRnHsj9V2Pi6sGJZugFOr88ng/ULiK2qc6cKE/dA5F9/vngVl9JAJMVJ+pW
d6fZ4XgBiFhPLmvW5kSD7zbUBF0qBLizPqL6opyo8HvCiP/XIvA60PN4gBAn
Ojxuhg+YLAIHOlxVSng5UT1Hu4qpfcVAxczWQIDAiTIXatRPPS4GLv6GQb8W
OFAGn2sPMY0SMF6vMG9Rw4FeXw7/cHqqFNTqTCBuVhzo7pM5E/UX5WBAUI2F
cI8DFTDbx5GLloO50Qjdd0YcKG+BJeH5RjkQclMfrdPlQLfnInmNHCuA09to
nIAqB7rKsmffYlIJhEfBha9cHOiS6tynyWvVwMXlQ/O/MnaU5wiT1n0IA0Gq
y6TIInZ067Td1gdzDLzDXzU6nMuOds0HPOIOxEBjzMq0dgo7Gq0pwh7ThoH9
Fdc4kkLZ0W75/zKl7taARoYtHWDOjsIHO5W9XtWCg29u9QSysaMsDr+ziMQG
sJg/NZvOyI7uuL7xSFZvAPWtT1gadtjQgtDQ+252DeAh/qMq8xIbenfYxau/
oQGUuU5+fPGbDV2Vv3Mk6Xkj0NXzdgjKYUOvnLXa3c/cDHy5EpmDddjQWhPZ
YA71NjD2clg5NIoVzR2Zftl9vBus82NoYygr+mDx1inPq92AmJp6CR/EivrS
lvCKNt3gbLXNjcdPWFExzOXqSmo3SFj862RjyYpueI6lRuz/AQyMWD5dOMOK
Bn2rKd4g9YAGGQX+7QECmrXPpm2CvQ9kd/gvOogT0GKh3ZvHj/8C187U+x1s
ZkYtt0b5S7zHQGYsxKdZy4yyrA+TJ4LHANNa2Se3amb0VI82zJkwBqrLsjqa
CpnRtzJzn9QqxoCsSsR+twRm9F9khh/35hggqht/bXzIjL65UXPV0nMcfAeL
885czGgKNzGQyZoMZFPsAhIJzCjXvaFvLu5kEMxAEWhgYEatinXHWwPIANT2
nRVZY0KPOmvSrnwkg6ILVa/qR5hQcIT7idlPMoi+HHREuJAJlS7Wd2u9QAE3
tQ+Y1Rowoco3RzqJnBNARW5RVk+HCZW/rn2bYd8E2E+s/zd8hQn9qb26OSwx
Achd9gmbZ5lQwgFX2k3lCeByo6r3xFEmVOd5Rf9piwkQZmx87eM/RpTdiW8w
oZC+ri4vIrfGiJaa0P6JVE6AGwfw05WLjOh72Lnyv7oJIDKSFdRPZUQPmZs/
5eifAJkWmzVc3xlRa70mocXNCVBvG6/yNJ0R1fp2HbdwlgoyrzoQ2D8yoj3x
VTd+XaSCUBnQH5fAiE6fdD+QpU0FBrOTj0peM6JcFQmRGyZUMOasXDDjzYj2
9V/Iu/GYCur1OHy9HzGiXbVr+tb+VPD55Kg2ixMjyv3mp8/dl1TgtBw0I2HJ
iF73qZ7fiKGCbc9+KSMdRlSiJ8RwPJ/u73b2Cu0KIyq/qikl8IUK6lR869w1
GNHsZ9fSZauo4NWWlEWkMiPabATpsDRRgZCvx/smCUaUIflsgcUw3Z/ZVXvD
A3R/nc+MC8lUMHruoBpFkBEt7v6yNT5JBZ8YGn7uctD95d1tmPtLBYov+PmU
1vCogKuhdgYTDRj/VLk+uohHL3IwRS2z0kCA9N3Q4D941DntlqEUFw386Mhg
HBzDo1+8N0QUBWhgS6z1XOAgHv01/GCbKEwDEm7zPnL9eFTRsvRg5wEacBFU
XvFrw6PlmjjqqiQNxNuanJBuxKMqsh+czI7SwLdKP4cfGB7VXzLey5KhAeK9
5onDZXiUveE2fuYEDSgVzYp3FuLRBds6kxFFGrjLyHPXKwePMtZmvfqiRAO5
n436WpLx6OM2ubOcZ2mgd/MZz6N3eHTbPiIrFKaBf9dSdQ68xaOB8is1c4AG
tBZnGpxC8eia09VOo0s04KbBjRcKwqOJDEmFlldoIDFGEa7xx6M4Q1RE7yoN
TKs8LePzxKODagq237VpgBSavFTtgkfjb4ZCVro0oDJcL29tj0cZElt9f1+n
AXOF6Yfc1nj0XqrQEUV9Ggh+zvW53ByPfu8TlHcyoIHCnpMUCxM8+jZyKCr0
Bg38lLolxnELjypdXNcOvUkDu15PTEr18GhNzEMTR0MaONKaFHf3Gh6Vf1RY
cfIWDegeqOthuYxHZc9UWA3Q2cNpkrsQ4FGLrD9GFrdp4D3GoW2kjkc1j0nF
tdO5nvdEMF4Jj/KmVYiI3KGBWaub9Tkn8Kh5/iPKVTrzf/XGGR7HowqvYhZN
6HyW7cPZXSk8evJo73k9Olua1Hh/Fsejrscsfh6h86s8aqnefjy6Oj5WNEr3
X7zH9ndTAI923HT+8YTOv/Xl5dJIePT10Y9qG/T88OkGdtoceDTz3ePZ23SW
WfPMWGXGo/z+vjMJdH36mu/Gk3B4tFc8XRml6/dO/HZQ8x8DWnTq9s96en2S
ZylGf1cZUEnkSUcevX7NMOvbxEUGdD/OVvQxvb4LkbI/LvxhQHdvzXce0aMB
QYoecY7KgC4J3Zgoo/cHPuOh9XaMAW300LeS1qEB65cJQecGGdDI6yKGvtdo
IPwXUjvVx4Ay8N5EvtD7PfSMRV29jQEtT9kltdPPB9N3Ga+JBgZU7A4LZ84F
Gjh+6HpJOMaA/rPI/eBwngaeNMYdH/vCgJaOMGXF0c9fqlC1TUghA8qcuHSG
QY0GWh+OpZ3KYUBrK1b8dJRpQJhb+sCLZAY0uyjD8/VJer9LQqQrE+nx7phm
nJOngYk7M0oLMQwo34fn8Z30echPzdE3CmFAl1n5uILo8/PmCue91/8xoO4y
Lwvzxej1mnVwqHvGgB7u9Tb9sp8GNJTkX8q5MaBaM8lCd/lo4Ojg65j7Dgwo
7Fp7fZdIA5z+Cylx1gxoS5DS8DN2+vlrKaxmMGFAj+hEXBdioAGHu4pLfRcY
0AXnKjwySwX6+Jg9dpgBtReev3ODfn8ofV7hBCoMqBKtB2kepwKGv1+OZssy
oEPrHPv1+6ngbaDKXV8BBvQ2V6zgIEIFWA7UfGQShwpreQTNBVFBhl5Sn8k4
Dp0vduIO8KPfZ6u75MhBHKrY+/jFuhcVGJ7Ddra6cCgXybDuhS0VzPzQUOwq
x6EWJxYdFDWpgH/rSpLXKxzaUXP05goDFWwmZebkBuLQ5PKNtcyNCTByga1i
3BeHqhcT/oCFCZAV3tpz7REONU2PcNk/NAFgCR02cVMcmm4wl+dXOgFsNA3c
m+VwqEzdcVjWfAL0OnIh5sdwqJzEJN+U4QQAb5qZNw/hUF801Sb82v/eEzhO
WgiHuqcJHItVmgDtj45XvsLjUM4jIh4fOCaAOcyGS8zfQ56fdTP9UkQBS38c
96Ux7CH+ATW5CgtksO+K8uUvn3eQRhW7phuq48BB+ciTnXc7SNav2yVR0uMA
OyqQfylyBxGiuqXWCo8DW9ZlgX7vHcTW3zhwl/5+V7bkU9eu0u3PhshT6e+7
mfaRFyqz28hEcnpnuvIYSNcXqK86sY1oRK86AqMRcMJ0+XxtxRZCO1e/7Mn3
G9zim6K++LWOgIDBXee9bnB+Uta+rXMdGVV5Wn6b0g1kq1wXSfXrCNHP3f5G
UzdgtPy39S5/HfnQNWj/MqIbFBYTScX/rSO1uyNPaOLdgMPgjNqI3DriWGjK
nn7lO8AiA14rBawhfBD05IR2B8ixauJ76rWGCHXwaEYJd4C3KpwJNQ5ryP5y
XOWhyXbgOBabpn17DVERxd0cCGgHIieyyu/LriFzdTqf31S3AfeuLvLr/lWE
ReCHnatqK5AmHlSelFlFyLX7zjQaNYHIl7/NLoqtIiR7cLBDugms4eKDUvhW
kYOpVy/xbjWC+mXefpPtFaQpPCTn9rtGYPaL1eN7xwqye7lu4vtYA4hOXymu
cFlB0tpPOId41YMttXb5sLJl5AV7oM2Z3hpgXhpyazp7GYno/esimFsDmuSu
+F7+uIzE3DgtoBRYA2LEaztwwcvIxhjz/IkzNUCepdzBw2gZift7Y5I3EQOW
3WnZZttLiO8Suj09goJ2G58jJzWWEAO+BL6+iEpwnjxXf1N5CXlmsfhL9kYl
KDM1t/SWXUIiy9tV/whWghT9S8nfBJcQrg29/MSPFcBTnVtE989fJCrwT2j1
l3Igzp3GZR/zF5lqbcO1rpSB2BCB3NchfxFZB4NYW7QMsDMFaxX7/kU8QizX
bIPLwOqGw8tN27/IwrJfe/jBMtBKVmIIhv4iEn4c9820vwD3staVdNoiQhRn
SOqoKgHTJ6A3zYOLSLdc2MS90BJgllNwcvb7IsL9UNxM16QEXE2OcVKsWkSk
X75zhLeLgegrs6maiEXk+IFqD3ONYtB8d2lwRGURkXzz7vyt0UKgwn466KTg
AnKLNK4bVJwLhLXYWTN355E798UIf81zwVbIWIjo5DzCOHtDV5CUC6rZwsM5
yueRl5KvtcJccgBgo8VQjeaR5qfXj7GqZQNN1vi0hA9zSEyDT8f1+c9AWtNJ
ihQ0h1hUyelTPn8G7MEXPwc5zSFfTd01xO9/Bu2Ev9mPzs0hT1hqxKIHPgE9
glaxzvgs4qhyMEO5IwPcYdnGGKRmEWOBg6oJvWlA9fIPDW+uWeSSj0C6Rnwa
EAnKrJ9f/YOUuqXdCDRNA0PMhs2DjX8QeXPzc+20VGDOnN/1xfYP0mq9GK+H
TwW2TOYjdrkzyOQFTrtzN5OBN77+X7fiNDIhvjf+pzwRPCQMnSo7MI18uhkl
/dMyEZhwrtglMk8jSo6pCZnciQAWPDxw/+cUEnTuQviaXQJgkgksXX5C5yxW
Uw7peBChf9FRoHYSIXlRXP7rigX+t0zTN7MnkYd+XALrL2OBm4n74PCbSUTl
xaT46fOx4OaD9KufHkwi/Uqz/zGWxQCRx0xHlNkmkdQxindT5hvwKbl+5I4e
DZnKP7nfvigKxGcMCUCqNOT5uPJKlkcUCMle0ZY4RENYXAd84tSigEPp4arp
ZSryJ5jljHdjJDjZHBj3JI6KzLSVndNsjwDVCxf13o9MIO9aiOlxL8NA/orp
S/+mCaQiwyHR43AY+LjpjloVTiCBihnzfrWhIIAxQ1YuYAI5WcnPS8SHAs19
zGyo1AQifGF0+dvrENADN9SMOlCQ/QWCcyxDQYB86QpN7zYFUem59qs1Iggs
arew156nIMoG1yodLwYBoknHjXRBChKn7Dh0pfAF0PLqo9piZKTyPNsyb3Qg
wAqobEt8ZOQ3KdpX7WkA6CqzkbfcHUdmLz1VXDsbAEaQaYPeqXGkKVvJx2X3
Odhum3tXhowjt7aNDif89xwoT63K+diMIwLbIpeD3vqDfHEWA6aqMeQ2n4yD
Q+UzgBwN9vTIGENcxVUF/+k/A+3y7O9oEWOIhLAcY8fMUzB9ljjRbDWGsKh+
F5QTfwoOGwl6hhPHEAXofZZ/whOgJKlzWq5+BKkozqlLqvMCN0/qP+NOGEFM
qONqA45ewPWcYeNfxxEEeX0gVULYC+Sa3L1Ttm8EOe/6/MqAmyeQjHF8es5+
GJn/auIWcMoDkJhf1+vzDiFfXuOYtMbcgEiWe1w0ZRDxXxw6pRXjBqR0TB72
lA4iaWynM29edQNqscdIhrcHkbGgFGafMlfwQKrO5M7734jc2YboovcuoPLS
xpLZkV9IQmCS/c5xR1A/PdLwcX0AYZZv57hQ7AC6whvix5oHEFYv2qKKmgOY
6IuG79sPIK9Y2uxFr9sDbmu5Vw8KfyKExlOXT4bZAaug+xIOav0IHyPrl2xd
a+Akc3Ull6MfaY7IeWY89wA87lRomhvqQ87k5exYhj8ArwV3HJz9+hDHW8cV
XbqtQMWnuHK3+l5k5GSU3YStJSA2tV9/rNuDKNt9eiTUbQ6E7UsOVYr1IK27
axOH/zMHh7kTV7cWfyDmjXuGQMkcqN62eff0zQ/EPVJgQercPWA1yTDpN9CN
DP5NlbbYNgUVBGXfoPvfETtmwXcOXXfAbsHf4+NK35F1BbOoTqM74OKd3F/q
HN+Rk4UypvHU2yBJ/8JDsk0XIlh2m6rFcBu0vBEa+MreiVzejgkK0DQE4kJ1
Jff12hDKBecdAR4DkGOrwi202YpEiJqxyxboA6WKvIcdKa1Ih3VMnrauPtA2
jpdQWW5Bat/bYHEResD7vWME19tm5OP5BO8n6rqgS1zIvnywAeF+CS+db9IE
xq7hjY6BDUi6/VZ3tZgmmKjBH5KUa0DGPvnrpz++Arbuzw2E+9Yj5w66LUSe
vAyOZNRetpSoQ85LDd5pKbwAfKUdDxFtMGT/I1Cu1gwBI6vAkqaJL8izzkDR
Bw5HwZLcM/5k1S/ISfts36sXpUDYuoeH9+tSxFGj8QrHQUmAvrJRllYpQbqp
USuKKQeBZJFW1avQQkTW2+fmwUVWMPhPIuid1Sdk+u8Rj6pVAcx/7MHnlZV7
CP7VjY63OsqYqVvXaVrWJahMj+Wsh6cK5pQl4uTY9RA6mSYdKp2iijWRtq4Z
Wj+HbCLkU8y31bEuJ5e36Q/eQFRXRg5+a4D1fMhR136QDhl31Jqqul7Cktkr
H7+ryoBe+joarQhdxpy8mr/O8HyGHt9jvqtWexlj1acqhqBZ0Fr8rbIoYU0M
ZhKTbdxXAJmHI/4JQ1qY4ZmrRHFqKVQTlMv+00wPY+VvfNGR9AUKrp95wNaq
h1Uuaew8uVMG7cdJ5IQr6WPihWdn+9q+QgyHmK2z+QywWZkTraHFlVDULJTI
NXoDOx/JUffvHAaBpy5LfjW3scS9Ft8f7zGovjTQKvjSHWzFKVgtaxODLJa+
kh603cE+6TAX3yqpgeqfPfNGh4wwTo695KIjdZAecUh8XtAU+/liydeGqxEK
OK9fUOFtjp1YLVSDHzZC7nZGWa/azLFXVs5r/E2N0LiO258oMQvs7IVZx1r/
Juj7yBfeO20WWCqOZnpwpRn6z3Qw8PYpS2zbOV1oRa8FGo5r2XCKsMQMR+/3
tua1QGPX1Som5ywxVnT0mrdNK3Te4nQZX4EV5uTzS63ndxsk8Fudb13DGmue
iVvLUm6H6hza1ipyrDEJ41vF/jHtUL1W/wSnoA3Wq9IjLa/bAXVJ5Dj4LNhg
qmvtQiE1nRCXZ/1HmTI7LEDF3Ees9zvEyFim9CLeEVuxt9912fsOTTFxDtzl
d8KsP3o+r5XphvrLeMrno5wwLZbwlw+ed0OrAdgXvWhnjKe34k2O/A9odFu0
wKzXBUt25stVDumBjp55Od0j9AjjTRNVCCntga6jC9xLDx5hgf3Sxb9He6AO
UflK0dJHmC0Eyp8p9UJeORUaRTfcMQUOx/o6Si8kyDEZdCDZA0M/NQ5dh/uh
rMDuo6dcvbETv7vvpdj1Q1cUAi0o372xVK5h8lJMP9R0FQ0aPvkYC3Jfnor9
0w+dc/Mxrl5/jOloiK8Oxv+E9pn0hcS88cGGhh9z2S4PQGVFguTr3H6YLs+L
yArRX9AyTfeHzws/DLsYyceh9Quq3zs2pbjjh6XnfBLOT/4FKQaNaOd5+2MO
j3ukVnR+Q581nc2fez7H/vHLwf6Zg1CtnFHR38T/MP9iQ+VHPwehgtSs+pTp
/zAmPd8T1ixDkFyIYZ+NaiBGDO06pG01BPUaWjBfGArEDjG4EYTEhyHCvs76
aIUgTGuu7HtB3AhkOFw6E8cdgnW9Gm1JbRyBeL7qbcGuIdjNY6x1sasjEG+f
fqRibwh219Loi8+NUSjlZKk0f9IrrHx2pz2NMAZ9lSyNP6ARhrXfTy5yrhuD
HqnQv5w6I7DXRaflp3+PQVwVplNPJSMxfVxL9v2lMQiiMVNszSOx/g9/0wwl
xiHRZmbbd0OR2NiAxlt1v3HoVkVwdsZIFLasS31CUCdDaZrPdE5xxGBlHx6v
+xuQITG+rpOVN2Mw71ku9y07MuRxcRh3/GMMth2i5DgXT4YU7dHQ70qxGEvD
y3s9a2RIORK76OD6FhNRl7n4sZgCvaGw3NoQSMDa659y5LRQIPOlgugXjgmY
r27Xj7IxCsTiJMAi1JiAkS3cLTqJE1CU4u1twyeJWHYw6rvzcAISMtfM9l54
h6n1G1SYSFIhfXm5lx7Ej9jsvQx/GzUqdGdQWNDT6yOWNL1+5ZE+FXLkrMtL
Hf+I4Xfe97/yo0JMOR92602TsVbJyeWKQSrkIXl36I96Cmbs6iMvFEOD3h/Q
NjYUSsM4/3WsSubQoIGMZrjzVhqGBoojCrU06EsI8ePf2DTsUHzDtSuLNMjG
2ogTEkzHZlBuO0/tSUiKu1ibQywDe8KZntbLNAWNUnljcg0+Y+8+twtFeUxD
I5lyE1ev5WInFL4scYdOQw12zAZt73Kx+rIP7a+TpyGax0wr81wuNt/g5B/W
Ng2pbAeKZ0flYWCCNPVSYgZKrcfxdFLyMaq44VffjhmIuXHKULm/EHuSCUXt
kGegn3ZMBX5MRRjxxBH7pxsz0Pg7lzlZxSJM5dy66BPJP9CztzaS5VFF2Ku7
CUEej/9ANGPm2I83ijGFxGFDB6lZaJDlXKTEnxKsXqJR4Y/aLLTN5s+zIlaK
3cnKZ3uoNwuVfdO9oWhYigWU+yE2PrPQqXJodRMrxXr7JaQsu2ch/30FwaUf
vmCP+axXjJ7NQSdeaTprOHzF6sLmo6/0zUMZ/+XeTzWvwu63UI/Gzc5DDYfH
L73JqsJwLMPVNMYFqI9XVphvuQo769dGe3FqAfqdoCRR87IaK3XNVKuPWIAE
a2dkxr8imMHxk67iUovQqZnDmqgwhl0g/RH6MLoIKWSR3q+212LR+daUi38W
oZE/RbcytmoxsjY5b3ZtERpd0lJIPlaH+Yf80jhL/Av5qE1c8HpRh1Xjmx0G
z/6Fltvwfdka9djp1XRMOPEvdCDQQEC8rQGT+m1m+/bmEvRJu5+WyNeCWXtJ
VXvdW4Im5fmdKZdbsE/8s9xGD5cgbStw9eGTFuzI9cdf9/svQfz/2YmcIrdg
x+rfsKTk0NcbkvvTSlsxmfzm9Bz8MnRIwTW036odOxFwahwrXIam1IffXlrs
ws7KsBj/4VyF/AxlU/Q7erBLA+5pIV/XobzGAQn2n4NYwJzEkwN169Bmyvp7
x81BDMV36RV0rkMuP/jfoPuHMBU56d1e6jr04+Bkj5T5ECYbMHxHnH8D0tBT
zlieHML4ZS8Tv7psQPx3rYV+LQ1jZL99jyekN6GaKSIetziKicXWX/c6swl1
7GP0OUcYw0yzXY+wn9+Eyn//um8rOIb197b1KNzZhKRtkirdT49hLdL+8j5B
m9B+aErR3nkMK+yZovBQNiG7fCMGh7ExbG4qtjJ9fhPqopprcs2PYTK7GlHK
W5uQ7qANJfLfGJZ+7AN8l2cLqg25dQ0SHMfinuknZJ7bgu6lcpmIao1jvkcr
dc+934K+dEsZfsgZx3LVi/M5Pm9BZMonFruycez39WziQNEWFNqyUcxfM44p
eyd2ujRtQWkFrGHs/ePYYvMT3dSlLWhZLEbFenccEx12y3fa2YIO/udWfpSV
jGn/fUhUZ/0HHdMIvt3IQ8YyhU06ew7+g1p+3Q5JOEzGLB6q6zJfpa/XHKKE
a5KxSF/F/O4b/6BTUkMB8vpkDI0+Tkwy+wcpPn/knmVExkSq9ncquf+Dnhza
/iP7kIz94NjWsf34D9JOVX9rHkLGcOIreaez/0GlQbGyrZFkTP70LBfDF7q/
RHUTjngyFmo61JHQ+g9ao1Yc5/tExi7mVeu0rf6DhJv4jBQwMuZWU5oXh9uG
vqUUOmk3krHkvlwuK45tqEfc6SncTsZ2dt53bItvQ1DppkryTzImyxsr13J8
G9JNu3eJe5iMGR8JD49V2oaOvN3PbEAmY2W6z3Tktbeh9yWB9/RnydjEfY+8
rVvb0K9LLKZcf8kYr5cjV5PFNgTrhXW9WyVjzh/vdtzz2oaO335Fld8lY0kl
hnKyAdvQnbeO86fwFKy9SSd8I2wbYnA5qc7KQsGOLUI6UanbkHHb1CMpLgp2
i0kp727eNrTvtEqbA4mCBQrJc8mUb0Nf30pBgXwUrFj2iONa7TbUZ4V7bi9I
wcaBaEdtxzYUw1Gve0iYgpEMBeUiBrYhqy8i9zL3UzDYjhhuQtmGKtjM7XcO
UjCHZyxzR+e3IfWZNDkJcQqWGLWrvbKxDSXK55nzHaJgzRlruRjjDnTWdPtb
jyQFW6uY5wwn7kArpp2E+1IU7HAnzcFIeAfqPim2ihyhYAbkkXapwztQTVru
pcmjFMx/rV92SX4H4vq78XX4GAXLZ+8KQ1V3oAgvHY4UaQo2JNo0++riDmRm
iuydkKFgHIrftG9f34EsFI7dCqczmgKzc5rsQGJEm4EyOruQ0CbMegey8b4s
kkZnST/ohYfbDrSnn9SpT+f+uWoNGd8dqLTdOauW7j/E9CxuNGQH2jo3fW+V
Hv9sWxXyJnYHOrpllzlNz29BVd1HM2UHmmUPUvtIzz81s1JlJ3cHCmZh7xKg
6zPcp7ZWVL4DVdTuiunQ9bMGVZRY1+9A9znypi5KULCqFRXX/d/p+vVSqNui
FMzJslz+++AOpKJT0Ot+gIJJ/FCeDZzcgU6nrbrn0vvRC75mqS7T/T0aD0qj
90tNtOxwGvsuFNL6j9DFTcHmws6QbwvuQjpDubt4TgqW/K/0I+ehXQh24fZc
JVAwll8lIp6quxDT3VUmgT0yVnFFcUDm0i6k5bqVf36LjDmUFceO6u1CT6Sq
do/Tz1/3myLSVdtd6KAVV73KDBkLxJ/s3Hm0C92EX/00niBjSq6FocV+u9Bs
/sd21REy9l63gOVA3C6E4aM/y3WTMVu2vO35hl1opiwgeKqEjO33lq1M696F
lH66sMzlkLFOWo7XneFdyNlBSyovjYydrs9eqlnZhYgO1bX3ounz65c5FSO5
B531cwWhDmSsZO7op6sKe9D1Z1m+dvfJmLXpZ8tdtT3oz4bpc/wdMtau+mnE
xmAPyn9FDrTSIGNxK2m9as/3oBMqOmU0PjKmZSkZvRC2B93u7IATCGRsuzv1
enr8HqRS8EmI5d84dr8gpZWrcA862cXymTg+jsk//IiNjexBhSXlw7+zxjGK
s86tC6I4OK3AbOq+/DhW9qn4caUkDn6IXsr7KTqOBQ/v+3BSGgfzzrkTSNzj
mOw1MkXsNA4WPWpa20a/j92PeLluX8XBfArE1645YxjzcHLYFw8cjOf8PR4m
PIYN8LEUyvrg4Czb86KXWcawbC37njR/HPyq/qVhCHUU0y0/IxIdioM5phM/
HX47ir190/rZKQUHjw8SBab/jmBHtVZqj3bg4FiTlIrtN8PYlr8RLekHDoY1
PM9ftB7G2r+ibIIDOPimy2DaAZVhzEUqRI+JgoP/prNNPv89hJXjREfGNuh6
ut+9kBUZwq5+vbKZcJgB3n1hP+Xz4jdmf/idAudTBti4+/0FE9JPbGu6gGrz
nAHWMuJUYPnZjwUX1L+rC2KAL7SH/jH60I+lq80TfKIY4K6slOHdY/3YkN75
selPDPBrseHLN8/2YdrPJiObuhlgYYcTTOM3ejDZfsWlgKN4uLnbs487oROb
fdleuvkDDwskDXcp2VRi1VvpCS0DePhTUUJhlXwFFu74zDdhBA8X3DbpbVn9
isnfkNdUncHD117Ed8cHfMGcRSMHvRkY4Sppkd7UuEJsqfQGfkOBEeYIezFI
7U7ENsZ/X18LY4S11cs92tSzQfPNktON0Yww+sjMZ6YkFyQ0hQq/jWeEPZVO
Dz0/XgDU8s5SzqQzws5yvHEenMXAxzvJ06OKEdbFfnYUrZaBXeL9DyvTjDCb
3J0pJSMMMJ+dnlm6zATHUm9ZNPS3AF15m5h72kxwyyW5bQWLVhAvToXa9Zng
ZevwYIU/rUCGeTwyw5QJvnjbk5G60wZ0OweU7rgxwWzYQeaFg53grXlzAPKB
CX6VNvXNWLIbHHnxWSR4hQkeKDL7XS7YB5y9pOpXNplgpzEtQ70bfaDcLs3R
Yo8Jjj5dX/kmog9o6X7E1NiZ4Y2O0lURQj9w2hdnPSfGDLOW13jzL/XTb5eg
YoNrzPCL9nFf5q8DQLPzgdbBVGbYLqxFenp9EPQ6fj60+5kZVvouvvBOdgjc
45reGsljhmGnAbYf5kPAU9shJ7mCGb719vubhqYhkN7qxnm4mxlOvOvGWx4x
DPYa/TplcCywwIFo+yuEUfDKuuYTBwsLrKWHztIUR4EgC6PfLAcLLNk8Vokz
HwWyl4IU8vexwPBQ2tOUslFgXBcWeVKBBW7Y4SU2yo+Bsm8JBipmLPB/vToC
g81jQOPeoIywFQt8eN0Co/0eAx27Bxi37Fhg1fcOtNzZMTABJZdUebDAfNuG
qrbc44Cn+hP/uXAWmGdi70m8/jh4bzI1K/aGBZ7lMnP1sBgHx/5JN+AS6Pn1
XYQ5XccBrJbnUZvOAt+5d0DWJmIcOJSX9F+qZoFb4vhdupvHwcbt1fwjtSyw
0hPhI0/7x8F/60ovCc0s8EK6ZsAYZRwkKlUqt/SwwGJ+vUr9O+OguRSL1/5D
j6deouQpTwY3b+Jd5f6ywA8eZn+dVyWD0eULV4nrLPCaWbSYxCUyWDvVtNmF
J8A64RbUEmMykCzqML4hQoADW2jObwLI4OEo2iAkToAD2MihxaFkUMxVeGJE
igD3n1NGX8eQAXgYzWJ3kgDblPT1+WaQQXD8f67yygTY+l/vWnQeGXQ1ug8t
nyXAK+axGVZfyMBM8naxryYB9ps7cPp8PRlk6GsevKhLgGueOptot5HBrJ9q
MNtNAlxVHPNR4AcZ+AztN4u5R4CZdQ0OUkbIoJadq8XoAQGO5ljPmpwgA3bV
XUUxewL8+sXzzewZMoiPHWPL9iTAfxNa3zqt0vXWdbs7PyXAcd3VGs5bZHBk
qXb0dAABfiS45qiwRwZO4qVaWy8J8CXcqlYBIwV80c348i2cAJcov+ZaIFDA
9tO34i/eEGAP8+mZeQ4KuJjzMlQrgQCf3n4mXMBNAT8IDy360gkweSVPy1WQ
AkSUTNoTswnwhUM52CNhCrCw0lY2LyTAp2aTnJQPUEBmNJQqVUaA90PmUdWi
FLCIyXP9qSLA5x7jbRglKEB5Qcy7sIYADxz9Ic8pSQG+B3koHk0E+GeMvvTP
wxTQeA2vq95BgAXsz8RbHaEArifL5bgeArx3xQItPUoBNzMnJBsHCPCHKxOj
Tcco4H1/3+vQEQJs8Wr1fJI0BVCYmjb1JgiwQ+mijIoMBcgollsJzhDgy9YG
5Fg6u1lkdQ0uEODbBaWFX+lcEZGolrJKgN88aRv9QGccGpph/Y8A31w1r9Sk
s+bsU5IsAysctqgfVk73HyHi5POXhRXWOPsqdY4ev1/zHq2MkxVm2MVdm6Ln
J+qlp/+UlxW+gf/Sm0nP/0HG+erzQqxwLWtWhIIUBeT2nDpKEGWF+TnH2p/S
9a8wHI5ul2SFuwKNRiLp9VE/IbATJc0KW2Ry7XMQo4AAMxbb2wqssH3adCvx
IAW0hK3/OHCGFZb/3qb7WIQCSFVTEFmNFf427beRs48C7kz/yvwMWGFHtSrR
z/wU8HFfG5/jZVb4e5OQsD0PBdAuVfue0maFJ58IgA0uCpB3z5te16frucQ5
p8tOAdXfI74F3GWFtwajNYzxFMC05y+jackKew5zpHLvksE1ObdYLjtWuCnu
6mrEJhn8DrlpH+/OCt+P/DK3tEAG6xrC+/JDWWG7BeMI7d9kULZYcJkUxQr7
Ap/9bb1k4Jl02dPtLSvcnWYpINpFn8/NR31KKaywjQxPrEYdnQs733wrY4XL
tLILX2fR95s9qJOoZoX3ySnFVKTS93NuL/1XwwrzZA55Vr2j29tIG2i2s8Ie
Ca9fXQqns2ggqXucFb6qa6n61Im+v10EKE6ywrF6H8xtren7nxQ5x87S4xtJ
KMqb0e37RjqN1lnhzFqKkqYOncNUw8mcbLBec8PNb9J03ppnW1FmgwXYLuYT
hsZBWeYL1VsQG5zUKMhY3j0OPG8dsCvXYIPFMhjeXmkaB2tFV5uf6rDBTw5f
JzMX09k2PYjZkg2mNPDwsgWNg9V+I8Z9r9ngXXecwJNj42CluH5bdYINvt9F
cwo1GgNrXGImpBk2OPcZNThXawxs2D6uoC2wwZpvuz+Xqo+BHVF5zzf/2OC6
Yc96n4NjgCU0bmGWlx3et89ddeLbKBC2fEj+eJ4d/vh8QripZgTAfKRm5o/s
8LrsUc3enCEQ8sjkTbcRB0yc51cXujIAmHRNyi7e44AFjyUKUaQGgO8xk19f
rTjgH0Pq+wuYBoD7sLFYkjMHPFD/Oke79icwv2Kc8/AFB7w/L8MnF/oJVPYb
1TEWccDPE64oO5/pB1O1t5bPsHLChsKn+a/I9gJNXoMbiWWcMJ5CtQvT+Q78
fBjYlqo44VRDo92PJ76DsolC9GoNJ5yTunmtne87OPyVW2azjW7/4cf0aGkX
2DPpwN0Z54Rdk15Qf3R3grIMzXwBTi7YUzt/JFWgAxxWPccWZcEF1/mxIVea
WoBJ6jw6Zc0FL5w7qWcQ0wKiOZLcgQMXvPpUtjDeogXgRrZHFzy5YEcGOP3X
djMYDKgs0w3jgsGNtsSTSs0guv2MFedXLnjCCzloVtoIcOay315yEuHYwKEr
XqN14LHnx7QbvETYaWm9721hHVgK4w0WEyLCpx79LsUF1AFqxYbeV0kibJRu
6lgiVQda+RrINDUirH5CKynGpRbENN1luWxHhA2bxCdh/hrANfJ9hseZCJe4
uffiZjAQtHKha9idCB8ysnzIiWHgsYRMvIc/EWbL5pDDOWLAzGdNOiOOCPv9
VmXPj/kGjilE6DA1EuHldc9jWlIISLmEP/W9jQgfD5mcp/6qBiKmHoLvu4kw
F+PIZ1JENeAKMRlVHCbC1//r9eX5VwWWyEddLVeI8MUtlYNlvypB9VsspvYQ
N/xUdaRVvqgc6O3+HfT344ZpdqPZMQ2lQCOG/cV0IDc8dffAq30RpeC0jKS8
wStuuOLosUg2o1IgdOumv2QsN3ziRq2s6nwJGM0rO9yYzQ3r/wpSrzhYApzu
+jhy9HPDh/hmMzsji4D58htB90FuWOX9xzA2iyJgEJL7bWiMG24vouTknCwC
Z74M8+T/4YbnnDpfSfYWAl8WcZNMHAm27AmV7TlYCC6bBexpCZLgpYsRB7xe
5oFzWcSbe0IkWDucgefW6TygspKYWbKfBF9+GfF8aTwXyLwq0T8gQYIPHPzt
d+9cLiCWTaTNHSfB/5QEPP/gc0A/1xXNyPMkuPXNtRv9OZngAcIR1edAgiXz
VbM1n6WDRRHVh7+dSfDF7azgBJV08MTb+sKoGwnGyXBUZq+kgdeKNatT3iR4
7HYYF6tzGijP8jTeDiTBdyyv2AY6pAL2t+OSkh9IcJOEq4ZSSDKIWSbuHE0m
wQFUWf5f15OBqP7Zftk0EmzgctX38L5koMgZF6yURYIvICDd7PpHYBqgPXf1
C11P8OLjX8kfQIHT1zKXDno+XsKe0b6JQK19IsLjOwl+wKvuESuWCOqlee2e
9JDgxfa0uOqaBDAw4bA/8BcJLowXcnBgSwB4k0P+cVQSXNvZyE/4FAduXgm/
iu6Q4DP/nUz6xRMLRtIrD9XheGC1qOfnxupigC1+6l8TIw8cSss6Nu4ZA54h
GvndbDzwjTaVX02jb8AnxQ1eqgAPzPhhqZRSHQ1OREnNTgvxwDizb0+9PKNB
1bxBw/x+HrgvRWX774lo8D0rz2tDggeuXtlMjcqMAsaEQb2dwzz0ebHkL34Q
BSasWGXwx+jxAmq7CySjgFPtGUbCcR6YurgSEkyOBP//fyM4Lq15QTU1Evwf
C5X9kg==
          "]]}, 
        Annotation[#, "Charting`Private`Tag$28798#2"]& ]}}, {}}, {
    DisplayFunction -> Identity, Ticks -> {Automatic, Automatic}, 
     AxesOrigin -> {0, 0}, 
     FrameTicks -> {{Automatic, Automatic}, {Automatic, Automatic}}, 
     GridLines -> {None, None}, DisplayFunction -> Identity, 
     PlotRangePadding -> {{
        Scaled[0.02], 
        Scaled[0.02]}, {
        Scaled[0.05], 
        Scaled[0.05]}}, PlotRangeClipping -> True, ImagePadding -> All, 
     DisplayFunction -> Identity, AspectRatio -> 
     NCache[GoldenRatio^(-1), 0.6180339887498948], Axes -> {True, True}, 
     AxesLabel -> {None, None}, AxesOrigin -> {0, 0}, DisplayFunction :> 
     Identity, Frame -> {{False, False}, {False, False}}, 
     FrameLabel -> {{None, None}, {None, None}}, 
     FrameTicks -> {{Automatic, Automatic}, {Automatic, Automatic}}, 
     GridLines -> {None, None}, GridLinesStyle -> Directive[
       GrayLevel[0.5, 0.4]], 
     Method -> {
      "DefaultBoundaryStyle" -> Automatic, 
       "DefaultGraphicsInteraction" -> {
        "Version" -> 1.2, "TrackMousePosition" -> {True, False}, 
         "Effects" -> {
          "Highlight" -> {"ratio" -> 2}, "HighlightPoint" -> {"ratio" -> 2}, 
           "Droplines" -> {
            "freeformCursorMode" -> True, 
             "placement" -> {"x" -> "All", "y" -> "None"}}}}, 
       "DefaultMeshStyle" -> AbsolutePointSize[6], "ScalingFunctions" -> None,
        "CoordinatesToolOptions" -> {"DisplayFunction" -> ({
           (Identity[#]& )[
            Part[#, 1]], 
           (Identity[#]& )[
            Part[#, 2]]}& ), "CopiedValueFunction" -> ({
           (Identity[#]& )[
            Part[#, 1]], 
           (Identity[#]& )[
            Part[#, 2]]}& )}}, PlotRange -> {All, All}, PlotRangeClipping -> 
     True, PlotRangePadding -> {{Automatic, Automatic}, {
       Automatic, Automatic}}, Ticks -> {Automatic, Automatic}}], 
   FormBox[
    FormBox[
     TemplateBox[{
       RowBox[{"\[Chi]1", "(", 
         TagBox["x", HoldForm], ")"}], 
       RowBox[{"\[Chi]2", "(", 
         TagBox["x", HoldForm], ")"}]}, "LineLegend", 
      DisplayFunction -> (FormBox[
        StyleBox[
         StyleBox[
          PaneBox[
           TagBox[
            GridBox[{{
               TagBox[
                GridBox[{{
                   GraphicsBox[{{
                    Directive[
                    EdgeForm[
                    Directive[
                    Opacity[0.3], 
                    GrayLevel[0]]], 
                    PointSize[0.5], 
                    Opacity[1.], 
                    RGBColor[0.368417, 0.506779, 0.709798], 
                    AbsoluteThickness[1.6]], {
                    LineBox[{{0, 10}, {20, 10}}]}}, {
                    Directive[
                    EdgeForm[
                    Directive[
                    Opacity[0.3], 
                    GrayLevel[0]]], 
                    PointSize[0.5], 
                    Opacity[1.], 
                    RGBColor[0.368417, 0.506779, 0.709798], 
                    AbsoluteThickness[1.6]], {}}}, AspectRatio -> Full, 
                    ImageSize -> {20, 10}, PlotRangePadding -> None, 
                    ImagePadding -> Automatic, 
                    BaselinePosition -> (Scaled[0.1] -> Baseline)], #}, {
                   GraphicsBox[{{
                    Directive[
                    EdgeForm[
                    Directive[
                    Opacity[0.3], 
                    GrayLevel[0]]], 
                    PointSize[0.5], 
                    Opacity[1.], 
                    RGBColor[0.880722, 0.611041, 0.142051], 
                    AbsoluteThickness[1.6]], {
                    LineBox[{{0, 10}, {20, 10}}]}}, {
                    Directive[
                    EdgeForm[
                    Directive[
                    Opacity[0.3], 
                    GrayLevel[0]]], 
                    PointSize[0.5], 
                    Opacity[1.], 
                    RGBColor[0.880722, 0.611041, 0.142051], 
                    AbsoluteThickness[1.6]], {}}}, AspectRatio -> Full, 
                    ImageSize -> {20, 10}, PlotRangePadding -> None, 
                    ImagePadding -> Automatic, 
                    BaselinePosition -> (Scaled[0.1] -> Baseline)], #2}}, 
                 GridBoxAlignment -> {
                  "Columns" -> {Center, Left}, "Rows" -> {{Baseline}}}, 
                 AutoDelete -> False, 
                 GridBoxDividers -> {
                  "Columns" -> {{False}}, "Rows" -> {{False}}}, 
                 GridBoxItemSize -> {"Columns" -> {{All}}, "Rows" -> {{All}}},
                  GridBoxSpacings -> {
                  "Columns" -> {{0.5}}, "Rows" -> {{0.8}}}], "Grid"]}}, 
             GridBoxAlignment -> {"Columns" -> {{Left}}, "Rows" -> {{Top}}}, 
             AutoDelete -> False, 
             GridBoxItemSize -> {
              "Columns" -> {{Automatic}}, "Rows" -> {{Automatic}}}, 
             GridBoxSpacings -> {"Columns" -> {{1}}, "Rows" -> {{0}}}], 
            "Grid"], Alignment -> Left, AppearanceElements -> None, 
           ImageMargins -> {{5, 5}, {5, 5}}, ImageSizeAction -> 
           "ResizeToFit"], LineIndent -> 0, StripOnInput -> False], {
         FontFamily -> "Arial"}, Background -> Automatic, StripOnInput -> 
         False], TraditionalForm]& ), 
      InterpretationFunction :> (RowBox[{"LineLegend", "[", 
         RowBox[{
           RowBox[{"{", 
             RowBox[{
               RowBox[{"Directive", "[", 
                 RowBox[{
                   RowBox[{"Opacity", "[", "1.`", "]"}], ",", 
                   
                   TemplateBox[<|
                    "color" -> RGBColor[0.368417, 0.506779, 0.709798]|>, 
                    "RGBColorSwatchTemplate"], ",", 
                   RowBox[{"AbsoluteThickness", "[", "1.6`", "]"}]}], "]"}], 
               ",", 
               RowBox[{"Directive", "[", 
                 RowBox[{
                   RowBox[{"Opacity", "[", "1.`", "]"}], ",", 
                   
                   TemplateBox[<|
                    "color" -> RGBColor[0.880722, 0.611041, 0.142051]|>, 
                    "RGBColorSwatchTemplate"], ",", 
                   RowBox[{"AbsoluteThickness", "[", "1.6`", "]"}]}], "]"}]}],
              "}"}], ",", 
           RowBox[{"{", 
             RowBox[{
               TagBox[#, HoldForm], ",", 
               TagBox[#2, HoldForm]}], "}"}], ",", 
           RowBox[{"LegendMarkers", "\[Rule]", "None"}], ",", 
           RowBox[{"LabelStyle", "\[Rule]", 
             RowBox[{"{", "}"}]}], ",", 
           RowBox[{"LegendLayout", "\[Rule]", "\"Column\""}]}], "]"}]& ), 
      Editable -> True], TraditionalForm], TraditionalForm]},
  "Legended",
  DisplayFunction->(GridBox[{{
      TagBox[
       ItemBox[
        PaneBox[
         TagBox[#, "SkipImageSizeLevel"], Alignment -> {Center, Baseline}, 
         BaselinePosition -> Baseline], DefaultBaseStyle -> "Labeled"], 
       "SkipImageSizeLevel"], 
      ItemBox[#2, DefaultBaseStyle -> "LabeledLabel"]}}, 
    GridBoxAlignment -> {"Columns" -> {{Center}}, "Rows" -> {{Center}}}, 
    AutoDelete -> False, GridBoxItemSize -> Automatic, 
    BaselinePosition -> {1, 1}]& ),
  Editable->True,
  InterpretationFunction->(RowBox[{"Legended", "[", 
     RowBox[{#, ",", 
       RowBox[{"Placed", "[", 
         RowBox[{#2, ",", "After"}], "]"}]}], "]"}]& )]], "Output",
 CellChangeTimes->{3.934969420545939*^9},
 CellLabel->"Out[39]=",ExpressionUUID->"95ea44a4-8ae9-45b3-b14c-65d4c61df3f7"]
}, Open  ]],

Cell[BoxData[
 RowBox[{"(*", 
  RowBox[{
  "Variational", " ", "calculation", " ", "of", " ", "the", " ", "energy", 
   " ", "split", " ", 
   RowBox[{"eigenvalues", ":"}]}], "*)"}]], "Input",
 CellChangeTimes->{{3.934969476814575*^9, 
  3.9349694811799583`*^9}},ExpressionUUID->"d540f8e0-ed4a-4184-a8de-\
d7816b60f262"],

Cell[CellGroupData[{

Cell[BoxData[{
 RowBox[{"NumberForm", "[", 
  RowBox[{
   RowBox[{"E1", "=", 
    RowBox[{"Integrate", "[", 
     RowBox[{
      RowBox[{
       RowBox[{"\[Chi]1", "[", "x", "]"}], "*", 
       RowBox[{"(", 
        RowBox[{
         RowBox[{
          RowBox[{"-", 
           RowBox[{"(", 
            RowBox[{
             RowBox[{"\[HBar]", "^", "2"}], "/", 
             RowBox[{"(", 
              RowBox[{"2", "*", "m"}], ")"}]}], ")"}]}], "*", 
          RowBox[{"D", "[", 
           RowBox[{
            RowBox[{"\[Chi]1", "[", "x", "]"}], ",", 
            RowBox[{"{", 
             RowBox[{"x", ",", "2"}], "}"}]}], "]"}]}], "+", 
         RowBox[{
          RowBox[{"V", "[", "x", "]"}], "*", 
          RowBox[{"\[Chi]1", "[", "x", "]"}]}]}], ")"}]}], ",", 
      RowBox[{"{", 
       RowBox[{"x", ",", 
        RowBox[{"-", "Infinity"}], ",", "Infinity"}], "}"}]}], "]"}]}], ",", 
   "9"}], "]"}], "\[IndentingNewLine]", 
 RowBox[{"NumberForm", "[", 
  RowBox[{
   RowBox[{"E2", "=", 
    RowBox[{"Integrate", "[", 
     RowBox[{
      RowBox[{
       RowBox[{"\[Chi]2", "[", "x", "]"}], "*", 
       RowBox[{"(", 
        RowBox[{
         RowBox[{
          RowBox[{"-", 
           RowBox[{"(", 
            RowBox[{
             RowBox[{"\[HBar]", "^", "2"}], "/", 
             RowBox[{"(", 
              RowBox[{"2", "*", "m"}], ")"}]}], ")"}]}], "*", 
          RowBox[{"D", "[", 
           RowBox[{
            RowBox[{"\[Chi]2", "[", "x", "]"}], ",", 
            RowBox[{"{", 
             RowBox[{"x", ",", "2"}], "}"}]}], "]"}]}], "+", 
         RowBox[{
          RowBox[{"V", "[", "x", "]"}], "*", 
          RowBox[{"\[Chi]2", "[", "x", "]"}]}]}], ")"}]}], ",", 
      RowBox[{"{", 
       RowBox[{"x", ",", 
        RowBox[{"-", "Infinity"}], ",", "Infinity"}], "}"}]}], "]"}]}], ",", 
   "9"}], "]"}]}], "Input",
 CellChangeTimes->{{3.934969670026332*^9, 3.934969690388432*^9}, {
  3.934969734683125*^9, 3.934969734989859*^9}, {3.934969783470593*^9, 
  3.934969793858767*^9}},
 CellLabel->"In[48]:=",ExpressionUUID->"aaa1fc70-c25e-489b-8dea-0f6feae93f7f"],

Cell[BoxData[
 TagBox[
  InterpretationBox[
   StyleBox[
    RowBox[{"\<\"1.00922472\"\>", "\[Times]", 
     SuperscriptBox["10", "\<\"-18\"\>"]}],
    ShowStringCharacters->False],
   1.0092247187477422`*^-18,
   AutoDelete->True],
  NumberForm[#, 9]& ]], "Output",
 CellChangeTimes->{3.934969539636176*^9, 3.9349697055575247`*^9, 
  3.9349697557836113`*^9, 3.934969806767213*^9},
 CellLabel->
  "Out[48]//NumberForm=",ExpressionUUID->"e269324e-7981-4708-b480-\
e7dc990fc393"],

Cell[BoxData[
 TagBox[
  InterpretationBox[
   StyleBox[
    RowBox[{"\<\"1.00922604\"\>", "\[Times]", 
     SuperscriptBox["10", "\<\"-18\"\>"]}],
    ShowStringCharacters->False],
   1.009226036501828*^-18,
   AutoDelete->True],
  NumberForm[#, 9]& ]], "Output",
 CellChangeTimes->{3.934969539636176*^9, 3.9349697055575247`*^9, 
  3.9349697557836113`*^9, 3.934969819588229*^9},
 CellLabel->
  "Out[49]//NumberForm=",ExpressionUUID->"251e698d-a11a-4842-957f-\
70b2f6dadc75"]
}, Open  ]],

Cell[CellGroupData[{

Cell[BoxData[
 RowBox[{
  RowBox[{"(*", 
   RowBox[{"Calculating", " ", "the", " ", "electronic", " ", 
    RowBox[{"coupling", ":"}]}], "*)"}], "\[IndentingNewLine]", 
  RowBox[{"E2", "-", "E0L"}]}]], "Input",
 CellChangeTimes->{{3.934970125539209*^9, 3.9349701449974003`*^9}},
 CellLabel->"In[53]:=",ExpressionUUID->"d4480c7d-07a9-4a24-82bc-c5bc5af0bef1"],

Cell[BoxData["6.3250182770303395`*^-25"], "Output",
 CellChangeTimes->{3.93497014646815*^9},
 CellLabel->"Out[53]=",ExpressionUUID->"2bc00701-9332-47d8-91ac-459010d42bf1"]
}, Open  ]],

Cell[BoxData[
 RowBox[{"(*", 
  RowBox[{"Calculating", " ", "the", " ", "tunneling", " ", 
   RowBox[{"time", ":"}]}], "*)"}]], "Input",
 CellChangeTimes->{{3.9349701807865047`*^9, 
  3.934970183636695*^9}},ExpressionUUID->"40ccee00-94d0-4a6e-a544-\
85427654f424"],

Cell[CellGroupData[{

Cell[BoxData[
 RowBox[{"t", "=", 
  RowBox[{"Pi", "*", 
   RowBox[{"\[HBar]", "/", 
    RowBox[{"(", 
     RowBox[{"E2", "-", "E1"}], ")"}]}]}]}]], "Input",
 CellLabel->"In[54]:=",ExpressionUUID->"c823845a-0ce0-4c53-aeeb-cc9f68381400"],

Cell[BoxData["2.5141531971651847`*^-10"], "Output",
 CellChangeTimes->{3.934970196822933*^9},
 CellLabel->"Out[54]=",ExpressionUUID->"71dccb0c-5019-467c-9307-263e3fb8a33b"]
}, Open  ]]
}, Open  ]]
},
WindowSize->{1023., 522.75},
WindowMargins->{{0.75, Automatic}, {Automatic, 22.5}},
FrontEndVersion->"13.0 for Linux x86 (64-bit) (February 4, 2022)",
StyleDefinitions->"Default.nb",
ExpressionUUID->"f11f0fc9-c784-4a57-a059-28b59d883052"
]
(* End of Notebook Content *)

(* Internal cache information *)
(*CellTagsOutline
CellTagsIndex->{}
*)
(*CellTagsIndex
CellTagsIndex->{}
*)
(*NotebookFileOutline
Notebook[{
Cell[CellGroupData[{
Cell[580, 22, 193, 4, 160, "Title",ExpressionUUID->"5efa98ef-cf97-4f18-8f2e-61b07d97d172"],
Cell[776, 28, 408, 11, 29, "Input",ExpressionUUID->"eb5407c5-81da-406d-9b18-45ffaec512bf"],
Cell[CellGroupData[{
Cell[1209, 43, 1034, 32, 133, "Input",ExpressionUUID->"c97da0db-c92b-447d-b9be-27927b977699"],
Cell[2246, 77, 171, 2, 33, "Output",ExpressionUUID->"57472d86-5035-46d7-9c88-32fdc73b1540"],
Cell[2420, 81, 159, 2, 33, "Output",ExpressionUUID->"1d371394-c5be-4597-b658-b73f67bde007"],
Cell[2582, 85, 156, 2, 33, "Output",ExpressionUUID->"dfb448ac-7a84-47d0-8062-344f8cde80d0"],
Cell[2741, 89, 159, 2, 33, "Output",ExpressionUUID->"8865a7e2-72f7-4494-82fe-d2308ecf960c"],
Cell[2903, 93, 170, 2, 33, "Output",ExpressionUUID->"7bc535dc-487f-4457-a094-dc8a92e93676"],
Cell[3076, 97, 171, 2, 33, "Output",ExpressionUUID->"d314f3cc-f7f6-4d00-8417-f8716607a891"]
}, Open  ]],
Cell[3262, 102, 265, 6, 29, "Input",ExpressionUUID->"cdc709fb-18c3-47dd-a803-6aa0e05a7507"],
Cell[3530, 110, 1061, 31, 29, "Input",ExpressionUUID->"157bd82e-7a04-47de-95f7-86be2ff094b0"],
Cell[4594, 143, 319, 8, 29, "Input",ExpressionUUID->"a6f0f774-4560-4143-910e-7c5446acd2fd"],
Cell[CellGroupData[{
Cell[4938, 155, 550, 16, 29, "Input",ExpressionUUID->"6a8a5ff5-c312-48ee-9c6a-cae66bebf795"],
Cell[5491, 173, 3599, 79, 246, "Output",ExpressionUUID->"93524765-dfe4-45bb-bc32-5e21da1b06c9"]
}, Open  ]],
Cell[9105, 255, 427, 9, 29, "Input",ExpressionUUID->"c7d4d988-4343-44f4-b2f1-eb6603ad145c"],
Cell[CellGroupData[{
Cell[9557, 268, 1090, 32, 92, "Input",ExpressionUUID->"cd4b0796-27c7-45ce-858d-4770d9bcae8d"],
Cell[10650, 302, 425, 13, 47, "Output",ExpressionUUID->"fb2057a7-872e-4ef7-b3f7-047d81e71edd"],
Cell[11078, 317, 430, 13, 47, "Output",ExpressionUUID->"1d642d4c-dfc6-440a-984b-5279f1035377"],
Cell[11511, 332, 428, 13, 47, "Output",ExpressionUUID->"f91dd7f1-6462-452b-82c4-02a0960807f0"]
}, Open  ]],
Cell[CellGroupData[{
Cell[11976, 350, 288, 6, 29, "Input",ExpressionUUID->"bde9c44b-687f-4de4-8f85-60b0ebeef8cb"],
Cell[12267, 358, 172, 2, 33, "Output",ExpressionUUID->"c950a85b-a1fe-4235-862a-6b1266fde228"]
}, Open  ]],
Cell[12454, 363, 323, 8, 29, "Input",ExpressionUUID->"855a6b4b-8639-4a0a-8841-c5d2dfea4f10"],
Cell[12780, 373, 1177, 34, 77, "Input",ExpressionUUID->"d0af31df-b4e7-42e7-b966-f4a7d3da0ce4"],
Cell[CellGroupData[{
Cell[13982, 411, 837, 19, 29, "Input",ExpressionUUID->"65865368-7670-4b95-9c2c-b0a518f6ad1c"],
Cell[14822, 432, 317, 5, 33, "Output",ExpressionUUID->"71f37045-af22-4b0c-bc31-132834d826ab"]
}, Open  ]],
Cell[15154, 440, 1412, 42, 91, "Input",ExpressionUUID->"30ab2fcd-b805-4fc2-b02b-ac67e974b014"],
Cell[CellGroupData[{
Cell[16591, 486, 617, 16, 29, "Input",ExpressionUUID->"69f94b32-130f-4d28-b167-a240208a33a4"],
Cell[17211, 504, 167, 2, 33, "Output",ExpressionUUID->"2d33a958-f4a6-4bf3-a3ce-ff688f20da84"]
}, Open  ]],
Cell[17393, 509, 1146, 34, 77, "Input",ExpressionUUID->"86a518f1-e20f-431b-a128-ee243826a3e4"],
Cell[CellGroupData[{
Cell[18564, 547, 615, 16, 29, "Input",ExpressionUUID->"bbd3cfab-d121-48a8-b924-7e3d7c4fe54d"],
Cell[19182, 565, 167, 2, 33, "Output",ExpressionUUID->"beaa9ecc-a04e-42a1-b198-b6d54471e7ab"]
}, Open  ]],
Cell[19364, 570, 293, 7, 29, "Input",ExpressionUUID->"280879b7-e9fa-459a-84f4-aa4c4ad4abb1"],
Cell[CellGroupData[{
Cell[19682, 581, 813, 22, 29, "Input",ExpressionUUID->"1467ae89-ef1f-445f-bde0-af4dd8c3dda9"],
Cell[20498, 605, 80954, 1395, 228, "Output",ExpressionUUID->"6885451c-7c24-4bcf-b8fd-84f170416483"]
}, Open  ]],
Cell[101467, 2003, 302, 7, 29, "Input",ExpressionUUID->"0a9563a4-c3e3-46c4-a5e6-9bfb1b97376c"],
Cell[CellGroupData[{
Cell[101794, 2014, 1218, 34, 54, "Input",ExpressionUUID->"4c64d8bb-ce08-4bec-8281-78baf81e25c9"],
Cell[103015, 2050, 219, 3, 33, "Output",ExpressionUUID->"c0602c9a-f8a9-4b72-845c-5fc578052adc"],
Cell[103237, 2055, 217, 3, 33, "Output",ExpressionUUID->"55405ca2-732d-418a-8b36-6801574d6bd4"]
}, Open  ]],
Cell[103469, 2061, 600, 15, 29, "Input",ExpressionUUID->"62dd9358-c0dd-4eb8-9486-306f7e9160e6"],
Cell[104072, 2078, 615, 15, 51, "Input",ExpressionUUID->"56fa5c36-3c03-4c1c-b2d4-46db0f332f0f"],
Cell[CellGroupData[{
Cell[104712, 2097, 973, 27, 51, "Input",ExpressionUUID->"ac27882f-8063-4bcd-8037-bad0d724c11b"],
Cell[105688, 2126, 44883, 790, 226, "Output",ExpressionUUID->"95ea44a4-8ae9-45b3-b14c-65d4c61df3f7"]
}, Open  ]],
Cell[150586, 2919, 320, 8, 29, "Input",ExpressionUUID->"d540f8e0-ed4a-4184-a8de-d7816b60f262"],
Cell[CellGroupData[{
Cell[150931, 2931, 2090, 60, 71, "Input",ExpressionUUID->"aaa1fc70-c25e-489b-8dea-0f6feae93f7f"],
Cell[153024, 2993, 477, 14, 47, "Output",ExpressionUUID->"e269324e-7981-4708-b480-e7dc990fc393"],
Cell[153504, 3009, 475, 14, 47, "Output",ExpressionUUID->"251e698d-a11a-4842-957f-70b2f6dadc75"]
}, Open  ]],
Cell[CellGroupData[{
Cell[154016, 3028, 357, 7, 51, "Input",ExpressionUUID->"d4480c7d-07a9-4a24-82bc-c5bc5af0bef1"],
Cell[154376, 3037, 171, 2, 33, "Output",ExpressionUUID->"2bc00701-9332-47d8-91ac-459010d42bf1"]
}, Open  ]],
Cell[154562, 3042, 264, 6, 29, "Input",ExpressionUUID->"40ccee00-94d0-4a6e-a544-85427654f424"],
Cell[CellGroupData[{
Cell[154851, 3052, 235, 6, 29, "Input",ExpressionUUID->"c823845a-0ce0-4c53-aeeb-cc9f68381400"],
Cell[155089, 3060, 172, 2, 33, "Output",ExpressionUUID->"71dccb0c-5019-467c-9307-263e3fb8a33b"]
}, Open  ]]
}, Open  ]]
}
]
*)
